# Supplementary material for: Extracellular Vesicle-Driven Crosstalk between Legume Plants and Rhizobia: The Peribacteroid Space of Symbiosomes as a Protein Trafficking Interface
Source: J Proteome Res. 2024 Dec 12;24(1):94–110. doi: 10.1021/acs.jproteome.4c00444 (PMC11705226; doi:10.1021/acs.jproteome.4c00444)
Supplement: Supplementary file 1 — pr4c00444_si_001.xlsx [file pr4c00444_si_001.xlsx]

## Sheet: Hoja1
Supporting Table S1. List of proteins identified in the extracellular vesicles isolated from the peribacteroid space of soybean nodules infected with Sinorhizobium fredii HH103.
	Tags	SeqName	SignalP	SecP score	TMRs	psortB	B2Go description	Automatic description	Length	#Hits	e-Value	sim mean	#GO	GO IDs	GO annotation	Enzyme Codes	Enzyme Names
true	BLASTED, MAPPED, ANNOTATED	CCE94547.1	Other (1)	0.082435	0	CytoplasmicMembrane (7,88)	hemolysin family protein	Putative hemolysin-related protein OS=Rhizobium fredii (strain HH103) OX=1117943 GN=SFHH103_00043 PE=3 SV=1	386	20	0	95.08	1	F:GO:0050660	F:flavin adenine dinucleotide binding
true	BLASTED, MAPPED, ANNOTATED	CCE94563.1	Other (1)	0.99829	0	Cytoplasmic (8,96)	tRNA pseudouridine(38-40) synthase TruA	tRNA pseudouridine synthase A OS=Rhizobium fredii (strain HH103) OX=1117943 GN=truA PE=3 SV=1	247	20	5.32425e-165	97.69	4	F:GO:0003723; F:GO:0016829; P:GO:0031119; F:GO:0106029	F:RNA binding; F:lyase activity; P:tRNA pseudouridine synthesis; F:tRNA pseudouridine synthase activity	EC:5.4.99.12; EC:5.4.99.45; EC:5.4.99.26; EC:5.4.99.25; EC:5.4.99.28; EC:5.4.99.27; EC:5.4; EC:4; EC:5; EC:5.4.99.42; EC:5.4.99.44	tRNA pseudouridine(38-40) synthase; tRNA pseudouridine(38/39) synthase; tRNA pseudouridine(65) synthase; tRNA pseudouridine(55) synthase; tRNA pseudouridine(32) synthase; tRNA pseudouridine(13) synthase; Intramolecular transferases; Lyases; Isomerases; tRNA pseudouridine(31) synthase; Mitochondrial tRNA pseudouridine(27/28) synthase
true	BLASTED, MAPPED, ANNOTATED	CCE94614.1	Other (1)	0.87786	0	Cytoplasmic (8,96)	orotate phosphoribosyltransferase	Orotate phosphoribosyltransferase OS=Rhizobium fredii (strain HH103) OX=1117943 GN=pyrE PE=3 SV=1	232	20	1.40515e-164	98.41	3	F:GO:0000287; F:GO:0004588; P:GO:0044205	F:magnesium ion binding; F:orotate phosphoribosyltransferase activity; P:'de novo' UMP biosynthetic process	EC:2.4.2; EC:2.4; EC:2; EC:2.4.2.10	Glycosyltransferases; Glycosyltransferases; Transferases; Orotate phosphoribosyltransferase
true	BLASTED	CCE94655.1	Other (1)	0.70539	0	Unknown	hypothetical protein	Uncharacterized protein OS=Rhizobium fredii (strain HH103) OX=1117943 GN=SFHH103_00151 PE=4 SV=1	161	20	3.78244e-109	79.81
true	BLASTED	CCE94736.1	Other (1)	0.522725	0	Unknown	hypothetical protein SFHH103_00232	Uncharacterized protein OS=Rhizobium fredii (strain HH103) OX=1117943 GN=SFHH103_00232 PE=4 SV=1	103	1	1.57742e-59	100
true	BLASTED, MAPPED, ANNOTATED	CCE95133.1	Other (1)	0.163316	0	Cytoplasmic (9,97)	sulfate adenylyltransferase subunit CysD	Sulfate adenylyltransferase subunit 2 OS=Rhizobium fredii (strain HH103) OX=1117943 GN=cysd1 PE=3 SV=1	317	20	0	99.04	5	P:GO:0000103; F:GO:0004781; F:GO:0005524; P:GO:0019419; P:GO:0070814	P:sulfate assimilation; F:sulfate adenylyltransferase (ATP) activity; F:ATP binding; P:sulfate reduction; P:hydrogen sulfide biosynthetic process	EC:2.7.7.4; EC:2.7; EC:2; EC:2.7.7	Sulfate adenylyltransferase; Transferring phosphorus-containing groups; Transferases; Transferring phosphorus-containing groups
true	BLASTED, MAPPED, ANNOTATED	CCE95222.1	Other (1)	0.100582	0	Cytoplasmic* (9,12)	aminopeptidase N	Aminopeptidase N OS=Rhizobium fredii (strain HH103) OX=1117943 GN=pepN PE=3 SV=1	886	20	0	96.69	4	F:GO:0004177; P:GO:0006508; F:GO:0008237; F:GO:0008270	F:aminopeptidase activity; P:proteolysis; F:metallopeptidase activity; F:zinc ion binding	EC:3.4.11; EC:3.4; EC:3	Acting on peptide bonds (peptidases); Acting on peptide bonds (peptidases); Hydrolases
true	BLASTED	CCE95242.1	Other (1)	0.142925	0	Unknown	sel1 repeat family protein	Uncharacterized protein OS=Rhizobium fredii (strain HH103) OX=1117943 GN=SFHH103_00743 PE=4 SV=1	88	20	1.41553e-35	96.65
true	BLASTED, MAPPED, ANNOTATED	CCE95278.1	Other (1)	0.278449	12	CytoplasmicMembrane (10)	MFS transporter	Monocarboxylate transporter 12 MCT 12 Solute carrier family 16 member 12 OS=Rhizobium fredii (strain HH103) OX=1117943 GN=SFHH103_00779 PE=4 SV=1	410	20	0	96.81	3	C:GO:0016020; F:GO:0022857; P:GO:0055085	C:membrane; F:transmembrane transporter activity; P:transmembrane transport
true	BLASTED, MAPPED, ANNOTATED	CCE95297.1	Other (1)	0.093839	0	Cytoplasmic (9,97)	citramalate synthase	(R)-citramalate synthase OS=Rhizobium fredii (strain HH103) OX=1117943 GN=leua1 PE=3 SV=1	538	20	0	98.66	4	F:GO:0003852; P:GO:0009097; P:GO:0009098; F:GO:0043714	F:2-isopropylmalate synthase activity; P:isoleucine biosynthetic process; P:leucine biosynthetic process; F:(R)-citramalate synthase activity	EC:2.3.3; EC:2.3; EC:2.3.3.21; EC:2; EC:2.3.3.13; EC:2.3.1	Acyltransferases; Acyltransferases; n/a; Transferases; 2-isopropylmalate synthase; Acyltransferases
true	BLASTED, MAPPED, ANNOTATED	CCE95376.1	Other (1)	0.071603	0	Cytoplasmic (9,97)	chaperonin GroEL	60 kDa chaperonin OS=Rhizobium fredii (strain HH103) OX=1117943 GN=groL PE=3 SV=1	541	20	0	97.59	6	F:GO:0005524; C:GO:0005737; F:GO:0016853; P:GO:0042026; F:GO:0051082; F:GO:0140662	F:ATP binding; C:cytoplasm; F:isomerase activity; P:protein refolding; F:unfolded protein binding; F:ATP-dependent protein folding chaperone	EC:5	Isomerases
true	BLASTED, MAPPED, ANNOTATED	CCE95571.1	Other (1)	0.067793	0	Cytoplasmic (9,97)	elongation factor G	Elongation factor G OS=Rhizobium fredii (strain HH103) OX=1117943 GN=fusA PE=3 SV=1	699	20	0	98.9	6	F:GO:0003746; F:GO:0003924; F:GO:0005525; C:GO:0005737; P:GO:0006414; F:GO:0097216	F:translation elongation factor activity; F:GTPase activity; F:GTP binding; C:cytoplasm; P:translational elongation; F:guanosine tetraphosphate binding	EC:3.6.1; EC:3.6; EC:3; EC:3.6.1.15	Acting on acid anhydrides; Acting on acid anhydrides; Hydrolases; Nucleoside-triphosphate phosphatase
true	BLASTED, MAPPED, ANNOTATED	CCE95810.1	Other (1)	0.208253	6	CytoplasmicMembrane (10)	ABC transporter ATP-binding protein	ABC transporter nucleotide binding/ATPase protein OS=Rhizobium fredii (strain HH103) OX=1117943 GN=SFHH103_01312 PE=3 SV=1	580	20	0	92.62	5	F:GO:0005524; C:GO:0016020; F:GO:0016887; P:GO:0055085; F:GO:0140359	F:ATP binding; C:membrane; F:ATP hydrolysis activity; P:transmembrane transport; F:ABC-type transporter activity	EC:3.6.1; EC:3.6; EC:3; EC:7; EC:7.2.2; EC:3.6.1.15	Acting on acid anhydrides; Acting on acid anhydrides; Hydrolases; n/a; n/a; Nucleoside-triphosphate phosphatase
true	BLASTED, MAPPED, ANNOTATED	CCE95947.1	Other (1)	0.146582	0	Cytoplasmic (9,97)	vitamin B12-dependent ribonucleotide reductase	Vitamin B12-dependent ribonucleotide reductase OS=Rhizobium fredii (strain HH103) OX=1117943 GN=nrdJ PE=3 SV=1	1263	20	0	99.31	5	F:GO:0000166; F:GO:0004748; F:GO:0031419; F:GO:0050897; P:GO:0071897	F:nucleotide binding; F:ribonucleoside-diphosphate reductase activity, thioredoxin disulfide as acceptor; F:cobalamin binding; F:cobalt ion binding; P:DNA biosynthetic process	EC:1.17.4; EC:1.17; EC:1; EC:1.17.4.1	Acting on CH or CH(2) groups; Acting on CH or CH(2) groups; Oxidoreductases; Ribonucleoside-diphosphate reductase
true	BLASTED, MAPPED, ANNOTATED	CCE96034.1	Other (1)	0.075361	2	CytoplasmicMembrane (9,99)	PAS domain-containing sensor histidine kinase	Histidine kinase OS=Rhizobium fredii (strain HH103) OX=1117943 GN=SFHH103_01537 PE=4 SV=1	865	20	0	96.99	5	F:GO:0000155; P:GO:0000160; P:GO:0006355; C:GO:0016020; P:GO:0016310	F:phosphorelay sensor kinase activity; P:phosphorelay signal transduction system; P:regulation of DNA-templated transcription; C:membrane; P:phosphorylation	EC:2.7.1; EC:2.7; EC:2.7.3; EC:2; EC:2.7.13.3	Transferring phosphorus-containing groups; Transferring phosphorus-containing groups; Transferring phosphorus-containing groups; Transferases; Histidine kinase
true	BLASTED, MAPPED, ANNOTATED	CCE96064.1	Other (1)	0.084388	0	Cytoplasmic (8,96)	N-acetyl-D-Glu racemase DgcA	Dipeptide epimerase OS=Rhizobium fredii (strain HH103) OX=1117943 GN=SFHH103_01567 PE=3 SV=1	327	20	0	95.09	2	F:GO:0016855; F:GO:0046872	F:racemase and epimerase activity, acting on amino acids and derivatives; F:metal ion binding	EC:5.1.1; EC:5.1; EC:5	Racemases and epimerases; Racemases and epimerases; Isomerases
true	BLASTED	CCE96110.1	Other (1)	0.439879	0	Unknown	DUF1289 domain-containing protein	Uncharacterized protein ydhL OS=Rhizobium fredii (strain HH103) OX=1117943 GN=SFHH103_01613 PE=4 SV=1	73	20	1.28339e-23	96.4
true	BLASTED	CCE96162.1	Other (1)	0.803654	0	Unkonwn*	P27 family phage terminase small subunit	Uncharacterized protein OS=Rhizobium fredii (strain HH103) OX=1117943 GN=SFHH103_01665 PE=4 SV=1	209	20	7.74934e-111	88.7
true	BLASTED, MAPPED, ANNOTATED	CCE96218.1	Other (1)	0.104504	8	CytoplasmicMembrane (10)	cation-translocating P-type ATPase	Nitrogen fixation protein fixI OS=Rhizobium fredii (strain HH103) OX=1117943 GN=fixi1 PE=3 SV=1	756	20	0	92.71	7	F:GO:0005524; C:GO:0005886; F:GO:0015662; F:GO:0016887; F:GO:0019829; F:GO:0046872; P:GO:0098655	F:ATP binding; C:plasma membrane; F:P-type ion transporter activity; F:ATP hydrolysis activity; F:ATPase-coupled monoatomic cation transmembrane transporter activity; F:metal ion binding; P:monoatomic cation transmembrane transport	EC:3.6.1; EC:3.6; EC:3; EC:7; EC:7.2.2; EC:3.6.1.15	Acting on acid anhydrides; Acting on acid anhydrides; Hydrolases; n/a; n/a; Nucleoside-triphosphate phosphatase
true	BLASTED, MAPPED, ANNOTATED	CCE96230.1	Sec/SPI (0,6501)	0.401217	0	Unknown	lipid A biosynthesis lauroyl acyltransferase	Lipid A biosynthesis lauroyl acyltransferase OS=Rhizobium fredii (strain HH103) OX=1117943 GN=msbB PE=4 SV=1	307	20	0	98.45	3	C:GO:0005886; P:GO:0009247; F:GO:0016746	C:plasma membrane; P:glycolipid biosynthetic process; F:acyltransferase activity	EC:2.3; EC:2	Acyltransferases; Transferases
true	BLASTED, MAPPED, ANNOTATED	CCE96264.1	Other (1)	0.126364	0	Cytoplasmic (8,96)	trimethylamine methyltransferase family protein	Methyltransferase OS=Rhizobium fredii (strain HH103) OX=1117943 GN=mttb1 PE=3 SV=1	524	20	0	99.63	3	F:GO:0008168; P:GO:0015948; P:GO:0032259	F:methyltransferase activity; P:methanogenesis; P:methylation	EC:2.1; EC:2; EC:2.1.1	Transferring one-carbon groups; Transferases; Transferring one-carbon groups
true	BLASTED, MAPPED, ANNOTATED	CCE96562.1	Other (1)	0.133019	0	CytoplasmicMembrane (9,99)	ABC transporter ATP-binding protein	Polyamine ABC transporter ATP-binding protein OS=Rhizobium fredii (strain HH103) OX=1117943 GN=SFHH103_02067 PE=3 SV=1	363	20	0	97.66	5	F:GO:0005524; F:GO:0016887; F:GO:0022857; C:GO:0043190; P:GO:0055085	F:ATP binding; F:ATP hydrolysis activity; F:transmembrane transporter activity; C:ATP-binding cassette (ABC) transporter complex; P:transmembrane transport	EC:3.6.1; EC:3.6; EC:3; EC:3.6.1.15	Acting on acid anhydrides; Acting on acid anhydrides; Hydrolases; Nucleoside-triphosphate phosphatase
true	BLASTED, MAPPED, ANNOTATED	CCE96566.1	Sec/SPI (0,9987)	0.945431	22	OuterMembrane (10)	TonB-dependent siderophore receptor	FoxA protein OS=Rhizobium fredii (strain HH103) OX=1117943 GN=foxA PE=3 SV=1	728	20	0	95.78	5	C:GO:0009279; F:GO:0015343; P:GO:0033214; F:GO:0038023; P:GO:0044718	C:cell outer membrane; F:siderophore-iron transmembrane transporter activity; P:siderophore-dependent iron import into cell; F:signaling receptor activity; P:siderophore transmembrane transport
true	BLASTED, MAPPED, ANNOTATED	CCE96590.1	Other (1)	0.111668	0	CytoplasmicMembrane (9,82)	adenylate cyclase	TPR_REGION domain-containing protein OS=Rhizobium fredii (strain HH103) OX=1117943 GN=SFHH103_02095 PE=4 SV=1	678	20	0	95.82	3	F:GO:0003677; F:GO:0004016; P:GO:0006355	F:DNA binding; F:adenylate cyclase activity; P:regulation of DNA-templated transcription	EC:4; EC:4.6; EC:4.6.1.1	Lyases; Phosphorus-oxygen lyases; Adenylate cyclase
true	BLASTED, MAPPED, ANNOTATED	CCE96647.1	Other (1)	0.124036	2	CytoplasmicMembrane (10)	ATP-binding protein	Histidine kinase OS=Rhizobium fredii (strain HH103) OX=1117943 GN=SFHH103_02152 PE=4 SV=1	460	20	0	97.63	6	F:GO:0000155; P:GO:0000160; F:GO:0004435; P:GO:0006629; C:GO:0016020; P:GO:0016310	F:phosphorelay sensor kinase activity; P:phosphorelay signal transduction system; F:phosphatidylinositol phospholipase C activity; P:lipid metabolic process; C:membrane; P:phosphorylation	EC:2.7.1; EC:3.1.4; EC:3.1; EC:2.7; EC:2.7.3; EC:2; EC:2.7.13.3; EC:3; EC:3.1.4.11	Transferring phosphorus-containing groups; Acting on ester bonds; Acting on ester bonds; Transferring phosphorus-containing groups; Transferring phosphorus-containing groups; Transferases; Histidine kinase; Hydrolases; Phosphoinositide phospholipase C
true	BLASTED, MAPPED, ANNOTATED	CCE96988.1	Other (1)	0.113909	0	CytoplasmicMembrane (9,99)	PAS domain S-box protein	Multi-sensor signal transduction multi-kinase OS=Rhizobium fredii (strain HH103) OX=1117943 GN=SFHH103_02493 PE=4 SV=1	2088	20	0	96.54	9	F:GO:0000155; P:GO:0000160; F:GO:0004683; F:GO:0005524; P:GO:0006355; P:GO:0009785; F:GO:0009882; P:GO:0016310; F:GO:0106310	F:phosphorelay sensor kinase activity; P:phosphorelay signal transduction system; F:calmodulin-dependent protein kinase activity; F:ATP binding; P:regulation of DNA-templated transcription; P:blue light signaling pathway; F:blue light photoreceptor activity; P:phosphorylation; F:protein serine kinase activity	EC:2.7.1; EC:2.7.11.1; EC:2.7; EC:2.7.3; EC:2; EC:2.7.13.3; EC:2.7.11.17	Transferring phosphorus-containing groups; Non-specific serine/threonine protein kinase; Transferring phosphorus-containing groups; Transferring phosphorus-containing groups; Transferases; Histidine kinase; Calcium/calmodulin-dependent protein kinase
true	BLASTED, MAPPED, ANNOTATED	CCE97596.1	Other (1)	0.082929	0	Cytoplasmic (9,97)	acetolactate synthase large subunit	Putative acetolactate synthase large subunit IlvX OS=Rhizobium fredii (strain HH103) OX=1117943 GN=SFHH103_03104 PE=4 SV=1	517	20	0	89.48	4	F:GO:0003984; F:GO:0016874; F:GO:0030976; P:GO:0044281	F:acetolactate synthase activity; F:ligase activity; F:thiamine pyrophosphate binding; P:small molecule metabolic process	EC:2.2.1.6; EC:2; EC:6; EC:2.2.1	Acetolactate synthase; Transferases; Ligases; Transferring aldehyde or ketonic groups
true	BLASTED, MAPPED, ANNOTATED	CCE97634.1	Other (1)	0.183656	0	Cytoplasmic* (9,12)	F0F1 ATP synthase subunit beta	ATP synthase subunit beta OS=Rhizobium fredii (strain HH103) OX=1117943 GN=atpD PE=3 SV=1	505	20	0	99.69	8	F:GO:0005524; C:GO:0005886; P:GO:0015986; F:GO:0016887; C:GO:0045261; F:GO:0046933; F:GO:0046961; P:GO:1902600	F:ATP binding; C:plasma membrane; P:proton motive force-driven ATP synthesis; F:ATP hydrolysis activity; C:proton-transporting ATP synthase complex, catalytic core F(1); F:proton-transporting ATP synthase activity, rotational mechanism; F:proton-transporting ATPase activity, rotational mechanism; P:proton transmembrane transport	EC:7.1.2.2; EC:3.6.1; EC:3.6; EC:3; EC:6; EC:7; EC:7.2.2; EC:3.6.1.15	n/a; Acting on acid anhydrides; Acting on acid anhydrides; Hydrolases; Ligases; n/a; n/a; Nucleoside-triphosphate phosphatase
true	BLASTED, MAPPED, ANNOTATED	CCE97641.1	Other (1)	0.131239	0	Cytoplasmic (8,96)	IS4 family transposase	Putative transposase y4zB OS=Rhizobium fredii (strain HH103) OX=1117943 GN=SFHH103_03149 PE=4 SV=1	447	20	0	93.97	3	F:GO:0003677; F:GO:0004803; P:GO:0006313	F:DNA binding; F:transposase activity; P:DNA transposition
true	BLASTED, MAPPED, ANNOTATED	CCE97723.1	Other (1)	0.104742	2	Unknown	heme biosynthesis protein HemY	HemY_N domain-containing protein OS=Rhizobium fredii (strain HH103) OX=1117943 GN=SFHH103_03231 PE=4 SV=1	541	20	0	92.21	1	C:GO:0016020	C:membrane
true	BLASTED, MAPPED, ANNOTATED	CCE97780.1	Other (1)	0.09908	0	Cytoplasmic (8,96)	helicase-related protein	ATP-dependent DNA or RNA helicase OS=Rhizobium fredii (strain HH103) OX=1117943 GN=SFHH103_03288 PE=4 SV=1	1007	20	0	99.16	2	F:GO:0004386; F:GO:0016787	F:helicase activity; F:hydrolase activity	EC:3	Hydrolases
true	BLASTED, MAPPED, ANNOTATED	CCE97797.1	Other (1)	0.072906	0	Cytoplasmic (9,97)	pyruvate carboxylase	Pyruvate carboxylase OS=Rhizobium fredii (strain HH103) OX=1117943 GN=pycA PE=4 SV=1	1151	20	0	98.53	6	F:GO:0004736; F:GO:0005524; C:GO:0005737; P:GO:0006090; P:GO:0006094; F:GO:0046872	F:pyruvate carboxylase activity; F:ATP binding; C:cytoplasm; P:pyruvate metabolic process; P:gluconeogenesis; F:metal ion binding	EC:6.4; EC:6; EC:6.4.1.1	Forming carbon-carbon bonds; Ligases; Pyruvate carboxylase
true	BLASTED, MAPPED, ANNOTATED	CCE97839.1	Other (1)	0.095414	0	Cytoplasmic (9,97)	error-prone DNA polymerase	Error-prone DNA polymerase OS=Rhizobium fredii (strain HH103) OX=1117943 GN=dnaE2 PE=3 SV=1	1087	20	0	97.01	6	F:GO:0003887; C:GO:0005737; P:GO:0006260; P:GO:0006281; F:GO:0008408; P:GO:0071897	F:DNA-directed DNA polymerase activity; C:cytoplasm; P:DNA replication; P:DNA repair; F:3'-5' exonuclease activity; P:DNA biosynthetic process	EC:3.1; EC:2.7; EC:2; EC:3; EC:2.7.7.7; EC:2.7.7	Acting on ester bonds; Transferring phosphorus-containing groups; Transferases; Hydrolases; DNA-directed DNA polymerase; Transferring phosphorus-containing groups
true	BLASTED	CCE97851.1	Other (1)	0.1897	0	Cytoplasmic (8,96)	DUF6088 family protein	Uncharacterized protein OS=Rhizobium fredii (strain HH103) OX=1117943 GN=SFHH103_03359 PE=4 SV=1	245	20	4.32633e-172	89.63
true	BLASTED, MAPPED, ANNOTATED	CCE97944.1	Sec/SPI (0,999)	0.867116	0	Periplasmic (9,76)	ABC transporter substrate-binding protein	Predicted bacterial extracellular solute-binding protein OS=Rhizobium fredii (strain HH103) OX=1117943 GN=SFHH103_03453 PE=3 SV=1	414	20	0	98.36	2	P:GO:0008643; C:GO:0042597	P:carbohydrate transport; C:periplasmic space
true	BLASTED, MAPPED, ANNOTATED	CCE97964.1	Other (1)	0.109857	0	Unknown*	NAD-glutamate dehydrogenase	Malate synthase G OS=Rhizobium fredii (strain HH103) OX=1117943 GN=glcB PE=3 SV=1	1595	20	0	98.04	2	F:GO:0004352; P:GO:0019551	F:glutamate dehydrogenase (NAD+) activity; P:glutamate catabolic process to 2-oxoglutarate	EC:1.4; EC:1; EC:1.4.1.3; EC:1.4.1.2; EC:1.4.1	Acting on the CH-NH(2) group of donors; Oxidoreductases; Glutamate dehydrogenase (NAD(P)(+)); Glutamate dehydrogenase; Acting on the CH-NH(2) group of donors
true	BLASTED, MAPPED, ANNOTATED	CCE98050.1	Other (1)	0.073149	0	Cytoplasmic (9,97)	malate synthase G	Uncharacterized protein OS=Rhizobium fredii (strain HH103) OX=1117943 GN=SFHH103_03567 PE=3 SV=1	724	20	0	95.25	5	F:GO:0004474; C:GO:0005737; P:GO:0006097; P:GO:0006099; F:GO:0046872	F:malate synthase activity; C:cytoplasm; P:glyoxylate cycle; P:tricarboxylic acid cycle; F:metal ion binding	EC:2.3.3; EC:2.3; EC:2; EC:2.3.3.9	Acyltransferases; Acyltransferases; Transferases; Malate synthase
true	BLASTED, MAPPED, ANNOTATED	CCE98058.1	Sec/SPI (0,999)	0.856642	0	Unknown	ABC transporter substrate-binding protein	Hydantoinase/oxoprolinase family protein OS=Rhizobium fredii (strain HH103) OX=1117943 GN=SFHH103_03610 PE=4 SV=1	408	20	0	94.03	1	C:GO:0042597	C:periplasmic space
true	BLASTED, MAPPED, ANNOTATED	CCE98101.1	Other (1)	0.083654	0	Cytoplasmic (8,96)	hydantoinase/oxoprolinase family protein	Efflux pump membrane transporter OS=Rhizobium fredii (strain HH103) OX=1117943 GN=SFHH103_03698 PE=3 SV=1	687	20	0	98	1	F:GO:0047423	F:N-methylhydantoinase (ATP-hydrolyzing) activity	EC:3.5.2; EC:3.5.2.14; EC:3.5; EC:3	Acting on carbon-nitrogen bonds, other than peptide bonds; N-methylhydantoinase (ATP-hydrolyzing); Acting on carbon-nitrogen bonds, other than peptide bonds; Hydrolases
true	BLASTED, MAPPED, ANNOTATED	CCE98189.1	Other (1)	0.084225	12	CytoplasmicMebrane (10)	efflux RND transporter permease subunit	K03760 phosphoethanolamine transferase OS=Rhizobium fredii (strain HH103) OX=1117943 GN=SFHH103_03726 PE=4 SV=1	1048	20	0	97.96	4	C:GO:0005886; F:GO:0015562; P:GO:0042908; P:GO:0055085	C:plasma membrane; F:efflux transmembrane transporter activity; P:xenobiotic transport; P:transmembrane transport
true	BLASTED, MAPPED, ANNOTATED	CCE98275.1	Other (1)	0.152565	0	Cytoplasmic (8,96)	IS4 family transposase	Putative transposase y4zB OS=Rhizobium fredii (strain HH103) OX=1117943 GN=SFHH103_03784 PE=4 SV=1	303	20	0	95.84	3	F:GO:0003677; F:GO:0004803; P:GO:0006313	F:DNA binding; F:transposase activity; P:DNA transposition
true	BLASTED, MAPPED, ANNOTATED	CCE98298.1	Other (1)	0.050471	0	Cytoplasmic (9,97)	polyribonucleotide nucleotidyltransferase	Polyribonucleotide nucleotidyltransferase OS=Rhizobium fredii (strain HH103) OX=1117943 GN=pnp PE=3 SV=1	717	20	0	99.51	6	F:GO:0000287; F:GO:0003723; F:GO:0004654; C:GO:0005737; P:GO:0006396; P:GO:0006402	F:magnesium ion binding; F:RNA binding; F:polyribonucleotide nucleotidyltransferase activity; C:cytoplasm; P:RNA processing; P:mRNA catabolic process	EC:2.7; EC:2; EC:2.7.7.8; EC:2.7.7	Transferring phosphorus-containing groups; Transferases; Polyribonucleotide nucleotidyltransferase; Transferring phosphorus-containing groups
true	BLASTED, MAPPED, ANNOTATED	CCE98335.1	Other (1)	0.122024	0	Unknown	IS4 family transposase	Putative transposase OS=Rhizobium fredii (strain HH103) OX=1117943 GN=SFHH103_00074 PE=4 SV=1	387	20	0	93.98	3	F:GO:0003677; F:GO:0004803; P:GO:0006313	F:DNA binding; F:transposase activity; P:DNA transposition
true	BLASTED, MAPPED, ANNOTATED	CCE98355.1	Other (1)	0.114001	0	Cytoplasmic (9,97)	phenylalanine--tRNA ligase subunit beta	Phenylalanine--tRNA ligase beta subunit OS=Rhizobium fredii (strain HH103) OX=1117943 GN=pheT PE=3 SV=1	808	20	0	98.12	6	F:GO:0000049; F:GO:0000287; F:GO:0004826; F:GO:0005524; C:GO:0005737; P:GO:0006432	F:tRNA binding; F:magnesium ion binding; F:phenylalanine-tRNA ligase activity; F:ATP binding; C:cytoplasm; P:phenylalanyl-tRNA aminoacylation	EC:6.1.1.20; EC:6.1; EC:6.1.1; EC:6	Phenylalanine--tRNA ligase; Forming carbon-oxygen bonds; Forming carbon-oxygen bonds; Ligases
true	BLASTED, MAPPED, ANNOTATED	CCE99519.1	Other (1)	0.07937	0	Cytoplasmic (8,96)	L-fuconate dehydratase	L-fuconate dehydratase OS=Rhizobium fredii (strain HH103) OX=1117943 GN=SFHH103_05053 PE=4 SV=1	425	20	0	96.69	4	F:GO:0000287; P:GO:0009063; P:GO:0016052; F:GO:0050023	F:magnesium ion binding; P:amino acid catabolic process; P:carbohydrate catabolic process; F:L-fuconate dehydratase activity	EC:4.2.1; EC:4.2; EC:4; EC:4.2.1.68	Carbon-oxygen lyases; Carbon-oxygen lyases; Lyases; L-fuconate dehydratase
true	BLASTED, MAPPED, ANNOTATED	CCE99552.1	Other (1)	0.102333	0	Cytoplasmic (9,26)	FAD-binding oxidoreductase	Putative FAD dependent oxidoreductase OS=Rhizobium fredii (strain HH103) OX=1117943 GN=SFHH103_05086 PE=4 SV=1	448	20	0	95.11	1	F:GO:0016491	F:oxidoreductase activity	EC:1	Oxidoreductases
true	BLASTED, MAPPED, ANNOTATED	CCE99592.1	Other (1)	0.518196	0	Unknown	phosphonate C-P lyase system protein PhnH	Phosphonate metabolism protein OS=Rhizobium fredii (strain HH103) OX=1117943 GN=phnH PE=4 SV=1	200	20	6.41977e-122	93.91	2	F:GO:0016829; P:GO:0019634	F:lyase activity; P:organic phosphonate metabolic process	EC:4	Lyases
true	BLASTED, MAPPED, ANNOTATED	CCE99603.1	Other (1)	0.085815	0	Cytoplasmic (8,96)	methylmalonyl-CoA mutase	Methylmalonyl-CoA mutase OS=Rhizobium fredii (strain HH103) OX=1117943 GN=bhbA PE=4 SV=1	747	20	0	98.47	3	F:GO:0004494; F:GO:0031419; F:GO:0046872	F:methylmalonyl-CoA mutase activity; F:cobalamin binding; F:metal ion binding	EC:5.4; EC:5; EC:5.4.99.2	Intramolecular transferases; Isomerases; Methylmalonyl-CoA mutase
true	BLASTED, MAPPED, ANNOTATED	CCE99650.1	Other (1)	0.163401	0	Cytoplasmic (9,97)	DNA ligase D	3'-phosphoesterase OS=Rhizobium fredii (strain HH103) OX=1117943 GN=SFHH103_05184 PE=4 SV=1	820	20	0	95.22	8	F:GO:0003677; F:GO:0003887; F:GO:0003910; F:GO:0004527; F:GO:0005524; P:GO:0006281; P:GO:0006310; P:GO:0071897	F:DNA binding; F:DNA-directed DNA polymerase activity; F:DNA ligase (ATP) activity; F:exonuclease activity; F:ATP binding; P:DNA repair; P:DNA recombination; P:DNA biosynthetic process	EC:3.1; EC:2.7; EC:2; EC:3; EC:6.5; EC:2.7.7.7; EC:6; EC:2.7.7; EC:6.5.1.1	Acting on ester bonds; Transferring phosphorus-containing groups; Transferases; Hydrolases; Forming phosphoric ester bonds; DNA-directed DNA polymerase; Ligases; Transferring phosphorus-containing groups; DNA ligase (ATP)
true	BLASTED, MAPPED, ANNOTATED	CCE99685.1	Other (1)	0.065971	0	Cytoplasmic (9,97)	5-carboxymethyl-2-hydroxymuconate semialdehyde dehydrogenase	5-carboxymethyl-2-hydroxymuconate semialdehyde dehydrogenase OS=Rhizobium fredii (strain HH103) OX=1117943 GN=hpaE PE=3 SV=1	505	20	0	98.13	2	F:GO:0018480; P:GO:1901023	F:5-carboxymethyl-2-hydroxymuconic-semialdehyde dehydrogenase activity; P:4-hydroxyphenylacetate catabolic process	EC:1.2; EC:1; EC:1.2.1.60; EC:1.2.1	Acting on the aldehyde or oxo group of donors; Oxidoreductases; 5-carboxymethyl-2-hydroxymuconic-semialdehyde dehydrogenase; Acting on the aldehyde or oxo group of donors
true	BLASTED, MAPPED, ANNOTATED	CCE99837.1	Other (1)	0.15365	2	CytoplasmicMembrane (9,82)	polysaccharide biosynthesis tyrosine autokinase	ExoP OS=Rhizobium fredii (strain HH103) OX=1117943 GN=exoP PE=4 SV=1	787	20	0	98.93	6	F:GO:0005524; C:GO:0005886; P:GO:0009103; F:GO:0016301; P:GO:0016310; P:GO:0045226	F:ATP binding; C:plasma membrane; P:lipopolysaccharide biosynthetic process; F:kinase activity; P:phosphorylation; P:extracellular polysaccharide biosynthetic process	EC:2.7; EC:2	Transferring phosphorus-containing groups; Transferases
true	BLASTED, MAPPED, ANNOTATED	CCE99964.1	Other (1)	0.08512	0	Cytoplasmic (9,26)	dihydrodipicolinate synthase family protein	Putative dihydrodipicolinate synthase OS=Rhizobium fredii (strain HH103) OX=1117943 GN=dapA PE=3 SV=1	302	20	0	97.89	1	F:GO:0008840	F:4-hydroxy-tetrahydrodipicolinate synthase activity	EC:4.2.1; EC:4.2; EC:4; EC:4.3.3.7	Carbon-oxygen lyases; Carbon-oxygen lyases; Lyases; 4-hydroxy-tetrahydrodipicolinate synthase
true	BLASTED	CCF00065.1	Tat/SPI (1)	0.81107	0	CytoplasmicMembrane (9,97)	CmpA/NrtA family ABC transporter substrate-binding protein	NrtA ABC transporter nitrate-binding protein NrtA OS=Rhizobium fredii (strain HH103) OX=1117943 GN=nrtA PE=3 SV=1	430	20	0	98.58
true	BLASTED, MAPPED, ANNOTATED	CCF00137.1	Other (1)	0.151902	0	Cytoplasmic (8,96)	glycosyltransferase	Probable N-acetylgalactosaminyltransferase 6 OS=Rhizobium fredii (strain HH103) OX=1117943 GN=SFHH103_05674 PE=4 SV=1	340	20	0	91.62	1	F:GO:0016757	F:glycosyltransferase activity	EC:2.4; EC:2	Glycosyltransferases; Transferases
true	BLASTED	CCF00706.1	Other (1)	0.219092	0	CytoplasmicMebrane (9,27)	Ti-type conjugative transfer relaxase TraA	Conjugal transfer protein TraA OS=Rhizobium fredii (strain HH103) OX=1117943 GN=traA PE=3 SV=1	1539	20	0	94.79
true	BLASTED	CCF00707.1	Other (1)	0.447268	0	Unknown	conjugal transfer protein TraD	Conjugal transfer protein TraD OS=Rhizobium fredii (strain HH103) OX=1117943 GN=traD PE=4 SV=1	104	20	5.94632e-62	92.05
true	BLASTED	CCF00750.1	Other (1)	0.706028	0	Unknown	IS1595 family transposase	Zn_Tnp_IS1595 domain-containing protein OS=Rhizobium fredii (strain HH103) OX=1117943 GN=SFHH103_06291 PE=4 SV=1	221	20	2.89289e-156	78.72
true	BLASTED, MAPPED, ANNOTATED	CCF00812.1	Sec/SPI (0,9981)	0.143575	0	Periplasmic (9,76)	TRAP transporter substrate-binding protein	Uncharacterized protein OS=Rhizobium fredii (strain HH103) OX=1117943 GN=SFHH103_06353 PE=3 SV=1	339	20	0	97.51	3	C:GO:0030288; P:GO:0055085; P:GO:0071702	C:outer membrane-bounded periplasmic space; P:transmembrane transport; P:organic substance transport
true	BLASTED, MAPPED, ANNOTATED	CCF01240.2	Other (1)	0.114695	0	Cytoplasmic (9,97)	LysR substrate-binding domain-containing protein	Putative LysR-type transcriptional regulator OS=Rhizobium fredii (strain HH103) OX=1117943 GN=SFHH103_06782 PE=3 SV=2	301	20	0	96.18	3	F:GO:0003677; F:GO:0003700; P:GO:0006355	F:DNA binding; F:DNA-binding transcription factor activity; P:regulation of DNA-templated transcription
Shadowed in dark blue: HH103 proteins shared between soybean and L. burttii conditions according to their SeqNames.
Shadowed in light blue: HH103 proteins shared between soybean and L. burttii conditions according to their B2Go descriptions.
In red: HH103 and CIAT 899 proteins shared among all tested conditions according to their B2Go descriptions.
Colum D: Prediction of Signal Peptides by SignalP - 6.0 where Sec/SPI: "standard" secretory signal peptides transported by the Sec translocon and cleaved by Signal Peptidase I (Lep) AND Tat/SPI: Tat signal peptides transported by the Tat translocon and cleaved by Signal Peptidase I (Lep)
Colum E: Prediction of non-classical protein secretion by SecretomeP - 2.0
Colum F: Number of predicted TMRs by DeepTMHMM ( Deep Learning Model for Transmembrane Topology Prediction and Classification)
Colum G: localization prediction by PSORTb v3.0.2 where (*) mean that protein may have multiple localization sites
