# Supplementary material for: Extracellular Vesicle-Driven Crosstalk between Legume Plants and Rhizobia: The Peribacteroid Space of Symbiosomes as a Protein Trafficking Interface
Source: J Proteome Res. 2024 Dec 12;24(1):94–110. doi: 10.1021/acs.jproteome.4c00444 (PMC11705226; doi:10.1021/acs.jproteome.4c00444)
Supplement: Supplementary file 2 — pr4c00444_si_002.xlsx [file pr4c00444_si_002.xlsx]

## Sheet: Hoja1
Supporting Table S2. List of proteins identified in the extracellular vesicles isolated from the peribacteroid space of Lotus burttii nodules infected with Sinorhizobium fredii HH103.
	Tags	SeqName	SignalP	SecP score	TMRs	psortB	B2Go description	Automatic description	Length	#Hits	e-Value	sim mean	#GO	GO IDs	GO annotation	Enzyme Codes	Enzyme Names
true	BLASTED, MAPPED, ANNOTATED	CCE94799.1	Other (1)	0.107355	0	Cytoplasmic (9,97)	protein-glutamate O-methylesterase CheB	Protein-glutamate methylesterase/protein-glutamine glutaminase OS=Rhizobium fredii (strain HH103) OX=1117943 GN=cheB PE=3 SV=1	350	20	0	99.01	8	F:GO:0000156; P:GO:0000160; C:GO:0005737; P:GO:0006935; F:GO:0008168; F:GO:0008984; P:GO:0032259; F:GO:0050568	F:phosphorelay response regulator activity; P:phosphorelay signal transduction system; C:cytoplasm; P:chemotaxis; F:methyltransferase activity; F:protein-glutamate methylesterase activity; P:methylation; F:protein-glutamine glutaminase activity	EC:2.1; EC:3.5.1; EC:3.1; EC:3.5.1.44; EC:2; EC:3.5; EC:3; EC:3.1.1.61; EC:2.1.1; EC:3.1.1	Transferring one-carbon groups; Acting on carbon-nitrogen bonds, other than peptide bonds; Acting on ester bonds; Protein-glutamine glutaminase; Transferases; Acting on carbon-nitrogen bonds, other than peptide bonds; Hydrolases; Protein-glutamate methylesterase; Transferring one-carbon groups; Acting on ester bonds
true	BLASTED, MAPPED, ANNOTATED	CCE94881.1	Other (1)	0.103405	0	CytoplasmicMembrane (7,88)	PAS domain S-box protein	Histidine kinase OS=Rhizobium fredii (strain HH103) OX=1117943 GN=SFHH103_00381 PE=4 SV=1	1121	20	0	88.5	6	F:GO:0000155; P:GO:0000160; F:GO:0005524; P:GO:0006355; P:GO:0016310; P:GO:0051301	F:phosphorelay sensor kinase activity; P:phosphorelay signal transduction system; F:ATP binding; P:regulation of DNA-templated transcription; P:phosphorylation; P:cell division	EC:2.7.1; EC:2.7; EC:2.7.3; EC:2; EC:2.7.13.3	Transferring phosphorus-containing groups; Transferring phosphorus-containing groups; Transferring phosphorus-containing groups; Transferases; Histidine kinase
true	BLASTED, MAPPED, ANNOTATED	CCE95363.1	Other (1)	0.066012	0	CytoplasmicMembrane (7,88)	RNA degradosome polyphosphate kinase	Polyphosphate kinase OS=Rhizobium fredii (strain HH103) OX=1117943 GN=ppk PE=3 SV=1	730	20	0	99.49	6	F:GO:0005524; P:GO:0006799; F:GO:0008976; C:GO:0009358; P:GO:0016310; F:GO:0046872	F:ATP binding; P:polyphosphate biosynthetic process; F:polyphosphate kinase activity; C:polyphosphate kinase complex; P:phosphorylation; F:metal ion binding	EC:2.7.4.1; EC:2.7; EC:2; EC:2.7.4	Polyphosphate kinase; Transferring phosphorus-containing groups; Transferases; Transferring phosphorus-containing groups
true	BLASTED	CCE95817.1	Other (1)	0.074257	0	Cytoplasmic (8,96)	phosphopantetheine-binding protein	Carrier domain-containing protein OS=Rhizobium fredii (strain HH103) OX=1117943 GN=SFHH103_01319 PE=4 SV=1	441	20	0	92.86
true	BLASTED	CCE95899.1	Other (1)	0.46552	0	Cytoplasmic (8,96)	DUF2264 domain-containing protein	Uncharacterized protein OS=Rhizobium fredii (strain HH103) OX=1117943 GN=SFHH103_01401 PE=4 SV=1	617	20	0	93.98
true	BLASTED, MAPPED, ANNOTATED	CCE96230.1	Other (1)	0.401217	0	Cytoplasmic (9,97)	lipid A biosynthesis lauroyl acyltransferase	Lipid A biosynthesis lauroyl acyltransferase OS=Rhizobium fredii (strain HH103) OX=1117943 GN=msbB PE=4 SV=1	307	20	0	98.45	3	C:GO:0005886; P:GO:0009247; F:GO:0016746	C:plasma membrane; P:glycolipid biosynthetic process; F:acyltransferase activity	EC:2.3; EC:2	Acyltransferases; Transferases
true	BLASTED, MAPPED, ANNOTATED	CCE96374.1	Other (1)	0.076351	0	Cytoplasmic (8,96)	HAD-IIB family hydrolase	Sarcoplasmic/endoplasmic reticulum calcium ATPase 3 ChkSERCA3 SERCA3 Calcium pump 3 SR Ca(2+)-ATPase 3 OS=Rhizobium fredii (strain HH103) OX=1117943 GN=SFHH103_01879 PE=4 SV=1	625	20	0	95.38	2	F:GO:0008967; F:GO:0016887	F:phosphoglycolate phosphatase activity; F:ATP hydrolysis activity	EC:3.1.3.18; EC:3.6.1; EC:3.1; EC:3.6; EC:3; EC:3.6.1.15; EC:3.1.3	Phosphoglycolate phosphatase; Acting on acid anhydrides; Acting on ester bonds; Acting on acid anhydrides; Hydrolases; Nucleoside-triphosphate phosphatase; Acting on ester bonds
true	BLASTED, MAPPED, ANNOTATED	CCE96800.1	Other (1)	0.161142	0	CytoplasmicMembrane (9,99)	ABC transporter ATP-binding protein	Putative ATP-binding protein ABC transporter OS=Rhizobium fredii (strain HH103) OX=1117943 GN=dppd3 PE=4 SV=1	277	20	0	98.83	2	F:GO:0005524; F:GO:0016887	F:ATP binding; F:ATP hydrolysis activity	EC:3.6.1; EC:3.6; EC:3; EC:3.6.1.15	Acting on acid anhydrides; Acting on acid anhydrides; Hydrolases; Nucleoside-triphosphate phosphatase
true	BLASTED, MAPPED, ANNOTATED	CCE97330.1	Sec/SPI (0,6501)	0.230801	10	CytoplasmicMembrane (10)	sulfite exporter TauE/SafE family protein	Probable membrane transporter protein OS=Rhizobium fredii (strain HH103) OX=1117943 GN=SFHH103_02838 PE=3 SV=1	259	20	5.73015e-159	98.67	1	C:GO:0005886	C:plasma membrane
true	BLASTED, MAPPED, ANNOTATED	CCE97508.1	Other (1)	0.105174	1	CytoplasmicMembrane (7,88)	HlyD family type I secretion periplasmic adaptor subunit	Membrane fusion protein (MFP) family protein OS=Rhizobium fredii (strain HH103) OX=1117943 GN=SFHH103_03016 PE=3 SV=1	445	20	0	94.35	2	C:GO:0005886; P:GO:0015031	C:plasma membrane; P:protein transport
true	BLASTED, MAPPED, ANNOTATED	CCE97587.1	Other (1)	0.065258	0	Cytoplasmic (9,97)	5-aminolevulinate synthase	5-aminolevulinate synthase OS=Rhizobium fredii (strain HH103) OX=1117943 GN=hemA PE=3 SV=1	404	20	0	99.78	3	F:GO:0003870; P:GO:0006782; F:GO:0030170	F:5-aminolevulinate synthase activity; P:protoporphyrinogen IX biosynthetic process; F:pyridoxal phosphate binding	EC:2.3; EC:2; EC:2.3.1.37; EC:2.3.1	Acyltransferases; Transferases; 5-aminolevulinate synthase; Acyltransferases
true	BLASTED, MAPPED, ANNOTATED	CCE97634.1	Other (1)	0.183656	0	Cytoplasmic* (9,12)	F0F1 ATP synthase subunit beta	ATP synthase subunit beta OS=Rhizobium fredii (strain HH103) OX=1117943 GN=atpD PE=3 SV=1	505	20	0	99.69	8	F:GO:0005524; C:GO:0005886; P:GO:0015986; F:GO:0016887; C:GO:0045261; F:GO:0046933; F:GO:0046961; P:GO:1902600	F:ATP binding; C:plasma membrane; P:proton motive force-driven ATP synthesis; F:ATP hydrolysis activity; C:proton-transporting ATP synthase complex, catalytic core F(1); F:proton-transporting ATP synthase activity, rotational mechanism; F:proton-transporting ATPase activity, rotational mechanism; P:proton transmembrane transport	EC:7.1.2.2; EC:3.6.1; EC:3.6; EC:3; EC:6; EC:7; EC:7.2.2; EC:3.6.1.15	n/a; Acting on acid anhydrides; Acting on acid anhydrides; Hydrolases; Ligases; n/a; n/a; Nucleoside-triphosphate phosphatase
true	BLASTED, MAPPED, ANNOTATED	CCE97989.1	Other (1)	0.133957	0	Cytoplasmic (9,97)	uroporphyrinogen decarboxylase	Uroporphyrinogen decarboxylase OS=Rhizobium fredii (strain HH103) OX=1117943 GN=hemE PE=3 SV=1	344	20	0	97.11	3	F:GO:0004853; C:GO:0005737; P:GO:0006782	F:uroporphyrinogen decarboxylase activity; C:cytoplasm; P:protoporphyrinogen IX biosynthetic process	EC:4.1.1; EC:4.1.1.37; EC:4.1; EC:4	Carbon-carbon lyases; Uroporphyrinogen decarboxylase; Carbon-carbon lyases; Lyases
true	BLASTED, MAPPED, ANNOTATED	CCE98107.1	Other (1)	0.11337	2	CytoplasmicMembrane (10)	response regulator	Histidine kinase OS=Rhizobium fredii (strain HH103) OX=1117943 GN=SFHH103_03616 PE=4 SV=1	912	20	0	98.15	5	F:GO:0000155; P:GO:0000160; C:GO:0016020; P:GO:0016310; F:GO:0016787	F:phosphorelay sensor kinase activity; P:phosphorelay signal transduction system; C:membrane; P:phosphorylation; F:hydrolase activity	EC:2.7.1; EC:2.7; EC:2.7.3; EC:2; EC:2.7.13.3; EC:3	Transferring phosphorus-containing groups; Transferring phosphorus-containing groups; Transferring phosphorus-containing groups; Transferases; Histidine kinase; Hydrolases
true	BLASTED, MAPPED, ANNOTATED	CCE98250.1	Other (1)	0.075338	0	CytoplasmicMembrane (10)	acyl-CoA synthetase	Putative acyl-coenzyme A synthetase OS=Rhizobium fredii (strain HH103) OX=1117943 GN=SFHH103_03759 PE=4 SV=1	642	20	0	94.5	3	P:GO:0001676; F:GO:0004467; F:GO:0046872	P:long-chain fatty acid metabolic process; F:long-chain fatty acid-CoA ligase activity; F:metal ion binding	EC:6.2; EC:6.2.1.3; EC:6; EC:6.2.1	Forming carbon-sulfur bonds; Long-chain-fatty-acid--CoA ligase; Ligases; Forming carbon-sulfur bonds
true	BLASTED, MAPPED, ANNOTATED	CCE98274.1	Other (1)	0.109342	11	CytoplasmicMembrane (10)	AEC family transporter	Putative auxin efflux carrier component 8 AtPIN8 OS=Rhizobium fredii (strain HH103) OX=1117943 GN=SFHH103_03783 PE=3 SV=1	401	20	0	98.38	2	C:GO:0005886; P:GO:0055085	C:plasma membrane; P:transmembrane transport
true	BLASTED, MAPPED, ANNOTATED	CCE98405.1	Other (1)	0.087831	0	Cytoplasmic (9,97)	glutathione synthase	Glutathione synthetase OS=Rhizobium fredii (strain HH103) OX=1117943 GN=gshB2 PE=3 SV=1	315	20	0	98.52	4	F:GO:0004363; F:GO:0005524; P:GO:0006750; F:GO:0046872	F:glutathione synthase activity; F:ATP binding; P:glutathione biosynthetic process; F:metal ion binding	EC:6.3.2.3; EC:6.3; EC:6.3.2; EC:6	Glutathione synthase; Forming carbon-nitrogen bonds; Forming carbon-nitrogen bonds; Ligases
true	BLASTED, MAPPED, ANNOTATED	CCE99591.1	Other (1)	0.075027	0	Cytoplasmic (8,96)	carbon-phosphorus lyase complex subunit PhnI	Phosphonate metabolism protein PhnI OS=Rhizobium fredii (strain HH103) OX=1117943 GN=phnI PE=4 SV=1	368	20	0	97.33	2	F:GO:0016829; P:GO:0019634	F:lyase activity; P:organic phosphonate metabolic process	EC:4	Lyases
true	BLASTED, MAPPED, ANNOTATED	CCE99618.1	Other (1)	0.09327	0	Cytoplasmic (9,97)	mannitol dehydrogenase family protein	Mannitol dehydrogenase OS=Rhizobium fredii (strain HH103) OX=1117943 GN=SFHH103_05152 PE=4 SV=1	486	20	0	94.55	2	F:GO:0008866; P:GO:0019594	F:fructuronate reductase activity; P:mannitol metabolic process	EC:1.1; EC:1; EC:1.1.1.57; EC:1.1.1	Acting on the CH-OH group of donors; Oxidoreductases; Fructuronate reductase; Acting on the CH-OH group of donors
true	BLASTED, MAPPED, ANNOTATED	CCE99650.1	Other (1)	0.163401	0	Cytoplasmic (9,97)	DNA ligase D	DNA ligase D	820	20	0	95.22	8	F:GO:0003677; F:GO:0003887; F:GO:0003910; F:GO:0004527; F:GO:0005524; P:GO:0006281; P:GO:0006310; P:GO:0071897	F:DNA binding; F:DNA-directed DNA polymerase activity; F:DNA ligase (ATP) activity; F:exonuclease activity; F:ATP binding; P:DNA repair; P:DNA recombination; P:DNA biosynthetic process	EC:3.1; EC:2.7; EC:2; EC:3; EC:6.5; EC:2.7.7.7; EC:6; EC:2.7.7; EC:6.5.1.1	Acting on ester bonds; Transferring phosphorus-containing groups; Transferases; Hydrolases; Forming phosphoric ester bonds; DNA-directed DNA polymerase; Ligases; Transferring phosphorus-containing groups; DNA ligase (ATP)
true	BLASTED, MAPPED, ANNOTATED	CCE99921.1	Other (1)	0.163175	0	Cytoplasmic (8,96)	FAD/NAD(P)-binding protein	Conserved uncharacterized protein OS=Rhizobium fredii (strain HH103) OX=1117943 GN=SFHH103_05456 PE=4 SV=1	565	20	0	89.6	3	F:GO:0004416; F:GO:0004497; C:GO:0016020	F:hydroxyacylglutathione hydrolase activity; F:monooxygenase activity; C:membrane	EC:3.1; EC:1; EC:3; EC:3.1.2.6; EC:3.1.2	Acting on ester bonds; Oxidoreductases; Hydrolases; Hydroxyacylglutathione hydrolase; Acting on ester bonds
true	BLASTED	CCF00065.1	tat/SPI (1)	0.81107	0	Cytoplasmic (9,97)	CmpA/NrtA family ABC transporter substrate-binding protein	NrtA ABC transporter nitrate-binding protein NrtA OS=Rhizobium fredii (strain HH103) OX=1117943 GN=nrtA PE=3 SV=1	430	20	0	98.58
true	BLASTED, MAPPED, ANNOTATED	CCF00320.1	Other (1)	0.24937	2	Cytoplasmic (8,96)	tyrosine-protein kinase domain-containing protein	Putative MPA1 family auxiliary surface saccharide export protein OS=Rhizobium fredii (strain HH103) OX=1117943 GN=SFHH103_05858 PE=4 SV=1	669	20	0	96.68	3	F:GO:0004714; C:GO:0005886; P:GO:0009103	F:transmembrane receptor protein tyrosine kinase activity; C:plasma membrane; P:lipopolysaccharide biosynthetic process	EC:2.7.10.1; EC:2.7.1; EC:2.7; EC:2	Receptor protein-tyrosine kinase; Transferring phosphorus-containing groups; Transferring phosphorus-containing groups; Transferases
true	BLASTED, MAPPED, ANNOTATED	CCF00355.1	Sec/SPI (0,999)	0.117459	0	CytoplasmicMembrane (9,86)	ABC transporter substrate-binding protein	Putative ABC transporter periplasmic solute-binding protein OS=Rhizobium fredii (strain HH103) OX=1117943 GN=SFHH103_05893 PE=4 SV=1	323	20	0	97.82	1	F:GO:0016787	F:hydrolase activity	EC:3	Hydrolases
true	BLASTED, MAPPED, ANNOTATED	CCF01080.1	Other (1)	0.122064	0	Cytoplasmic (9,26)	CoA-binding protein	Putative CoA-binding protein OS=Rhizobium fredii (strain HH103) OX=1117943 GN=SFHH103_06622 PE=4 SV=1	903	20	0	97.68	4	F:GO:0005524; P:GO:0006099; F:GO:0016874; F:GO:0046912	F:ATP binding; P:tricarboxylic acid cycle; F:ligase activity; F:acyltransferase activity, acyl groups converted into alkyl on transfer	EC:2.3.3; EC:2.3; EC:2; EC:6	Acyltransferases; Acyltransferases; Transferases; Ligases
true	BLASTED, MAPPED, ANNOTATED	CEO91510.1	Other (1)	0.134209	0	Cytoplasmic (8,96)	IS5 family transposase	Uncharacterized protein y4sN OS=Rhizobium fredii (strain HH103) OX=1117943 GN=SFHH103_00871 PE=4 SV=1	277	20	1.65667e-173	99.04	3	F:GO:0003677; F:GO:0004803; P:GO:0006313	F:DNA binding; F:transposase activity; P:DNA transposition
Shadowed in dark blue: HH103 proteins shared between soybean and L. burttii conditions according to their SeqNames.
Shadowed in light blue: HH103 proteins shared between soybean and L. burttii conditions according to their B2Go descriptions.
In red: HH103 and CIAT 899 proteins shared among all tested conditions according to their B2Go descriptions.
Colum D: Prediction of Signal Peptides by SignalP - 6.0 where Sec/SPI: "standard" secretory signal peptides transported by the Sec translocon and cleaved by Signal Peptidase I (Lep) AND Tat/SPI: Tat signal peptides transported by the Tat translocon and cleaved by Signal Peptidase I (Lep)
Colum E: Prediction of non-classical protein secretion by SecretomeP - 2.0
Colum F: Number of predicted TMRs by DeepTMHMM ( Deep Learning Model for Transmembrane Topology Prediction and Classification)
Colum G: localization prediction by PSORTb v3.0.2 where (*) mean that protein may have multiple localization sites
