# Supplementary material for: Extracellular Vesicle-Driven Crosstalk between Legume Plants and Rhizobia: The Peribacteroid Space of Symbiosomes as a Protein Trafficking Interface
Source: J Proteome Res. 2024 Dec 12;24(1):94–110. doi: 10.1021/acs.jproteome.4c00444 (PMC11705226; doi:10.1021/acs.jproteome.4c00444)
Supplement: Supplementary file 3 — pr4c00444_si_003.xlsx [file pr4c00444_si_003.xlsx]

## Sheet: Hoja1
Supporting Table S3. List of proteins identified in the extracellular vesicles isolated from the peribacteroid space of bean nodules infected with Rhizobium tropici CIAT 899.
	Tags	SeqName	SignalP	SecP	TMRs	PSORTb	B2Go description	Automatic description	Length	#Hits	e-Value	sim mean	#GO	GO IDs	GO annotation	Enzyme Codes	Enzyme Names
true	BLASTED, MAPPED, ANNOTATED	AGB69503.1	Other (1)	0.196139	6	CytoplasmicMembrane (10)	sugar ABC transporter permease	putative carbohydrate ABC transporter, permease protein [Rhizobium TROPICI ciat 899	294	20	1.0337e-171	99.3	3	C:GO:0005886; P:GO:0008643; P:GO:0055085	C:plasma membrane; P:carbohydrate transport; P:transmembrane transport
true	BLASTED, MAPPED, ANNOTATED	AGB69520.1	Other (1)	0.064948	0	Cytoplasmic (9,97)	ribonuclease D	ribonuclease D [Rhizobium tropici CIAT 899]	208	20	1.99881e-146	97.57	4	F:GO:0003676; P:GO:0006139; F:GO:0008408; F:GO:0033890	F:nucleic acid binding; P:nucleobase-containing compound metabolic process; F:3'-5' exonuclease activity; F:ribonuclease D activity	EC:3.1; EC:3.1.13; EC:3; EC:3.1.15; EC:3.1.13.5	Acting on ester bonds; Acting on ester bonds; Hydrolases; Acting on ester bonds; Ribonuclease D
true	BLASTED	AGB69715.1	Sec/SPI (0,999)	0.936479	0	Unknown	putative pretein	putative pretein [Rhizobium tropici CIAT 899]	110	20	4.38168e-57	93.82
true	BLASTED, MAPPED, ANNOTATED	AGB69838.1	Sec/SPI (0,9991)	0.235841	0	Unknown*	putative SnoaL-like aldol condensation-catalyzing enzyme	hypothetical protein RTCIAT899_CH02105	151	20	1.43404e-89	99	1	P:GO:0030638	P:polyketide metabolic process
true	BLASTED, MAPPED, ANNOTATED	AGB69852.1	Other (1)	0.071606	0	Cytoplasmic (8,96)	Zn-dependent hydrolase	N-carbamoyl-L-amino acid hydrolase [Rhizobium tropici CIAT 899]	424	20	0	98.67	3	F:GO:0016813; F:GO:0046872; F:GO:0050538	F:hydrolase activity, acting on carbon-nitrogen (but not peptide) bonds, in linear amidines; F:metal ion binding; F:N-carbamoyl-L-amino-acid hydrolase activity	EC:3.5.1; EC:3.5.3; EC:3.5.1.87; EC:3.5; EC:3	Acting on carbon-nitrogen bonds, other than peptide bonds; Acting on carbon-nitrogen bonds, other than peptide bonds; N-carbamoyl-L-amino-acid hydrolase; Acting on carbon-nitrogen bonds, other than peptide bonds; Hydrolases
true	BLASTED, MAPPED, ANNOTATED	AGB69911.1	Other (1)	0.272195	2	CytoplasmicMembrane (10)	methyl-accepting chemotaxis protein	methyl-accepting chemotaxis protein [Rhizobium tropici CIAT 899]	792	20	0	98.05	4	F:GO:0004888; P:GO:0006935; P:GO:0007165; C:GO:0016020	F:transmembrane signaling receptor activity; P:chemotaxis; P:signal transduction; C:membrane
true	BLASTED, MAPPED, ANNOTATED	AGB69943.1	Other (1)	0.123178	14	CytoplasmicMembrane (10)	EmrB/QacA subfamily drug resistance transporter	putative major facilitator superfamily (MFS) drug efflux transporter [Rhizobium tropici CIAT 899	516	20	0	96.67	3	C:GO:0016020; F:GO:0022857; P:GO:0055085	C:membrane; F:transmembrane transporter activity; P:transmembrane transport
true	BLASTED, MAPPED, ANNOTATED	AGB69949.1	Other (1)	0.078285	0	Cytoplasmic (9,97)	aldo/keto reductase	putative oxidoreductase [Rhizobium tropici CIAT 899]	293	20	0	98.82	1	F:GO:0016491	F:oxidoreductase activity	EC:1	Oxidoreductases
true	BLASTED, MAPPED, ANNOTATED	AGB69982.1	Other (1)	0.094841	0	Cytoplasmic (9,97)	polyphosphate kinase 2	polyphosphate kinase [Rhizobium tropici CIAT 899]	293	20	0	98.77	2	F:GO:0008976; P:GO:0016310	F:polyphosphate kinase activity; P:phosphorylation	EC:2.7.4.1; EC:2.7; EC:2; EC:2.7.4	Polyphosphate kinase; Transferring phosphorus-containing groups; Transferases; Transferring phosphorus-containing groups
true	BLASTED, MAPPED, ANNOTATED	AGB70269.1	Other (1)	0.185783	0	Cytoplasmic (9,26)	phosphoribosylamine--glycine ligase	phosphoribosylamine--glycine ligase [Rhizobium tropici CIAT 899]	422	20	0	97.94	5	F:GO:0004637; F:GO:0005524; P:GO:0006189; P:GO:0009113; F:GO:0046872	F:phosphoribosylamine-glycine ligase activity; F:ATP binding; P:'de novo' IMP biosynthetic process; P:purine nucleobase biosynthetic process; F:metal ion binding	EC:6.3; EC:6.3.4.13; EC:6	Forming carbon-nitrogen bonds; Phosphoribosylamine--glycine ligase; Ligases
true	BLASTED, MAPPED, ANNOTATED	AGB70276.1	Other (1)	0.957686	0	Unknown*	DUF1217 domain-containing protein	flagellar basal-body rod protein FlgF [Rhizobium tropici CIAT 899]	838	20	0	96.29	4	F:GO:0004820; F:GO:0005524; C:GO:0005737; P:GO:0006426	F:glycine-tRNA ligase activity; F:ATP binding; C:cytoplasm; P:glycyl-tRNA aminoacylation	EC:6.1; EC:6.1.1.14; EC:6.1.1; EC:6	Forming carbon-oxygen bonds; Glycine--tRNA ligase; Forming carbon-oxygen bonds; Ligases
true	BLASTED, MAPPED, ANNOTATED	AGB70290.1	Other (1)	0.07267	0	Unknown	TlyA family RNA methyltransferase	ribosomal RNA large subunit methyltransferase J [Rhizobium tropici CIAT 899	246	20	2.72843e-141	97.62	4	F:GO:0003723; P:GO:0006364; F:GO:0008757; P:GO:0032259	F:RNA binding; P:rRNA processing; F:S-adenosylmethionine-dependent methyltransferase activity; P:methylation	EC:2.1; EC:2; EC:2.1.1	Transferring one-carbon groups; Transferases; Transferring one-carbon groups
true	BLASTED	AGB70348.1	Other (1)	0.079256	0	Unknown	YqgE/AlgH family protein	hypothetical protein RTCIAT899_CH04680	201	20	7.53106e-126	98.31
true	BLASTED, MAPPED, ANNOTATED	AGB70399.1	Other (1)	0.135037	0	Unknown	transcriptional regulator BetI	transcriptional repressor BetI [Rhizobium tropici CIAT 899]	204	20	5.4081e-127	96.91	4	F:GO:0003677; F:GO:0003700; P:GO:0019285; P:GO:0045892	F:DNA binding; F:DNA-binding transcription factor activity; P:glycine betaine biosynthetic process from choline; P:negative regulation of DNA-templated transcription
true	BLASTED, MAPPED, ANNOTATED	AGB70514.1	Other (1)	0.084001	0	Cytoplasmic (9,97)	Hsp70 family protein	molecular chaperone, Hsp70 family [Rhizobium tropici CIAT 899]	429	20	0	99.06	3	F:GO:0005524; P:GO:0006457; F:GO:0140662	F:ATP binding; P:protein folding; F:ATP-dependent protein folding chaperone
true	BLASTED, MAPPED, ANNOTATED	AGB70843.1	Other (1)	0.916918	0	Unknown	NADH:ubiquinone oxidoreductase subunit NDUFA12	NADH dehydrogenase [Rhizobium tropici CIAT 899]	132	20	3.71151e-87	98.37	3	C:GO:0016020; F:GO:0016491; P:GO:0032981	C:membrane; F:oxidoreductase activity; P:mitochondrial respiratory chain complex I assembly	EC:1	Oxidoreductases
true	BLASTED, MAPPED, ANNOTATED	AGB70956.1	Other (1)	0.061232	0	CytoplasmicMembrane (9,99)	sn-glycerol-3-phosphate import ATP-binding protein UgpC	sn-glycerol-3-phosphate ABC import transporter, ATP-binding protein UgpC	370	20	0	99.5	6	F:GO:0005524; P:GO:0008643; F:GO:0015430; P:GO:0015794; F:GO:0016887; C:GO:0043190	F:ATP binding; P:carbohydrate transport; F:ABC-type glycerol-3-phosphate transporter activity; P:glycerol-3-phosphate transmembrane transport; F:ATP hydrolysis activity; C:ATP-binding cassette (ABC) transporter complex	EC:3.6.1; EC:7.6.2.10; EC:3.6; EC:3; EC:7; EC:7.2.2; EC:3.6.1.15	Acting on acid anhydrides; n/a; Acting on acid anhydrides; Hydrolases; n/a; n/a; Nucleoside-triphosphate phosphatase
true	BLASTED, MAPPED, ANNOTATED	AGB71089.1	Other (1)	0.077046	0	Cytoplasmic (9,97)	ribosome recycling factor	ribosome recycling factor [Rhizobium tropici CIAT 899]	186	20	4.58944e-125	98.44	2	C:GO:0005737; P:GO:0006415	C:cytoplasm; P:translational termination
true	BLASTED, MAPPED, ANNOTATED	AGB71153.1	Other (1)	0.178697	0	CytoplasmicMembrane (10)	sugar ABC transporter ATP-binding protein	putative sugar ABC transporter, ATP-binding protein [Rhizobium tropici CIAT 899	507	20	0	98.6	3	F:GO:0005524; P:GO:0008643; F:GO:0016887	F:ATP binding; P:carbohydrate transport; F:ATP hydrolysis activity	EC:3.6.1; EC:3.6; EC:3; EC:3.6.1.15	Acting on acid anhydrides; Acting on acid anhydrides; Hydrolases; Nucleoside-triphosphate phosphatase
true	BLASTED, MAPPED, ANNOTATED	AGB71265.1	Other (1)	0.075955	6	Cytoplasmic (9,97)	rhomboid family intramembrane serine protease	rhomboid family protein [Rhizobium tropici CIAT 899]	254	20	2.68536e-156	96.02	3	F:GO:0004252; P:GO:0006508; C:GO:0016020	F:serine-type endopeptidase activity; P:proteolysis; C:membrane	EC:3.4.21; EC:3.4; EC:3	Acting on peptide bonds (peptidases); Acting on peptide bonds (peptidases); Hydrolases
true	BLASTED, MAPPED, ANNOTATED	AGB71388.1	Other (1)	0.151956	2	Unknown*	ABC-type transporter Mla subunit MlaD	hypothetical protein RTCIAT899_CH10025 [Rhizobium tropici CIAT	2231	20	0	94.98	5	C:GO:0005576; P:GO:0006869; F:GO:0008289; C:GO:0016020; P:GO:0042157	C:extracellular region; P:lipid transport; F:lipid binding; C:membrane; P:lipoprotein metabolic process
true	BLASTED, MAPPED, ANNOTATED	AGB71395.1	Other (1)	0.077263	0	CytoplasmicMembrane (10)	ABC transporter ATP-binding protein	putative sugar ABC transporter, ATP-binding protein [Rhizobium tropici CIAT 899	363	20	0	98.88	6	F:GO:0005524; P:GO:0008643; F:GO:0016887; C:GO:0043190; P:GO:0055085; F:GO:0140359	F:ATP binding; P:carbohydrate transport; F:ATP hydrolysis activity; C:ATP-binding cassette (ABC) transporter complex; P:transmembrane transport; F:ABC-type transporter activity	EC:3.6.1; EC:3.6; EC:3; EC:7; EC:7.2.2; EC:3.6.1.15	Acting on acid anhydrides; Acting on acid anhydrides; Hydrolases; n/a; n/a; Nucleoside-triphosphate phosphatase
true	BLASTED, MAPPED, ANNOTATED	AGB71541.1	Other (1)	0.121947	0	Cytoplasmic (8,96)	FAD/NAD(P)-binding protein	FAD dependent oxidoreductase [Rhizobium tropici CIAT 899]	486	20	0	92.82	3	F:GO:0004497; C:GO:0016020; F:GO:0016787	F:monooxygenase activity; C:membrane; F:hydrolase activity	EC:1; EC:3	Oxidoreductases; Hydrolases
true	BLASTED, MAPPED, ANNOTATED	AGB71699.1	Other (1)	0.073211	0	Unknown*	ABC transporter ATP-binding protein	Fe(3+) ABC transporter, ATP-binding protein [Rhizobium tropici CIAT 899	353	20	0	99.24	5	F:GO:0005524; F:GO:0016887; F:GO:0022857; C:GO:0043190; P:GO:0055085	F:ATP binding; F:ATP hydrolysis activity; F:transmembrane transporter activity; C:ATP-binding cassette (ABC) transporter complex; P:transmembrane transport	EC:3.6.1; EC:3.6; EC:3; EC:3.6.1.15	Acting on acid anhydrides; Acting on acid anhydrides; Hydrolases; Nucleoside-triphosphate phosphatase
true	BLASTED, MAPPED, ANNOTATED	AGB71904.1	Other (1)	0.108971	2	CytoplasmicMembrane (10)	two-component system osmolarity sensor histidine kinase EnvZ	integral membrane sensor signal transduction histidine kinase	435	20	0	98.9	4	F:GO:0000155; P:GO:0000160; C:GO:0016020; P:GO:0016310	F:phosphorelay sensor kinase activity; P:phosphorelay signal transduction system; C:membrane; P:phosphorylation	EC:2.7.1; EC:2.7; EC:2.7.3; EC:2; EC:2.7.13.3	Transferring phosphorus-containing groups; Transferring phosphorus-containing groups; Transferring phosphorus-containing groups; Transferases; Histidine kinase
true	BLASTED, MAPPED, ANNOTATED	AGB72042.1	Other (1)	0.375541	0	Cytoplasmic (9,97)	DEAD/DEAH box helicase	ATP-dependent RNA helicase protein [Rhizobium tropici CIAT 899]	548	20	0	95.53	4	F:GO:0003676; F:GO:0003724; F:GO:0005524; F:GO:0016787	F:nucleic acid binding; F:RNA helicase activity; F:ATP binding; F:hydrolase activity	EC:3.6.4.13; EC:3	RNA helicase; Hydrolases
true	BLASTED, MAPPED, ANNOTATED	AGB72136.1	Other (1)	0.086665	12	CytoplasmicMembrane (10)	efflux RND transporter permease subunit	resistance nodulation cell division (RND) efflux pump, inner membrane component	1106	20	0	98.7	3	C:GO:0016020; F:GO:0022857; P:GO:0055085	C:membrane; F:transmembrane transporter activity; P:transmembrane transport
true	BLASTED, MAPPED, ANNOTATED	AGB72165.1	Other (1)	0.090537	0	Cytoplasmic (9,97)	cell cycle two-component system response regulator CtrA	cell cycle transcriptional regulator CtrA [Rhizobium tropici CIAT 899]	233	20	1.08202e-144	99.72	3	P:GO:0000160; F:GO:0003677; P:GO:0006355	P:phosphorelay signal transduction system; F:DNA binding; P:regulation of DNA-templated transcription
true	BLASTED, MAPPED, ANNOTATED	AGB72332.1	Other (1)	0.092367	0	Cytoplasmic (9,97)	transketolase	putative transketolase [Rhizobium tropici CIAT 899]	660	20	0	99.34	2	F:GO:0004802; F:GO:0046872	F:transketolase activity; F:metal ion binding	EC:2.2.1.1; EC:2; EC:2.2.1	Transketolase; Transferases; Transferring aldehyde or ketonic groups
true	BLASTED, MAPPED, ANNOTATED	AGB72428.1	Other (1)	0.085262	0	Cytoplasmic (9,97)	transglutaminase family protein	transglutaminase domain-containing protein	292	20	0	97.72	2	P:GO:0006508; F:GO:0008233	P:proteolysis; F:peptidase activity	EC:3.4; EC:3	Acting on peptide bonds (peptidases); Hydrolases
true	BLASTED, MAPPED, ANNOTATED	AGB72501.1	Other (1)	0.103676	0	Cytoplasmic (8,96)	LysR family transcriptional regulator	transcriptional regulator, LysR family [Rhizobium tropici CIAT 899]	302	20	0	99.78	3	F:GO:0003677; F:GO:0003700; P:GO:0006355	F:DNA binding; F:DNA-binding transcription factor activity; P:regulation of DNA-templated transcription
true	BLASTED	AGB72848.1	Other (1)	0.409953	0	Cytoplasmic (9,97)	nuclear transport factor 2 family protein	hypothetical protein RTCIAT899_CH17430	154	20	3.38354e-103	96.79
true	BLASTED, MAPPED, ANNOTATED	AGB72870.1	Other (1)	0.137359	12	CytoplasmicMembrane (10)	efflux RND transporter permease subunit	resistance nodulation cell division (RND) drug efflux pump, inner membrane component [Rhizobium tropici CIAT 899]	1047	20	0	97.84	4	C:GO:0005886; F:GO:0015562; P:GO:0042908; P:GO:0055085	C:plasma membrane; F:efflux transmembrane transporter activity; P:xenobiotic transport; P:transmembrane transport
true	BLASTED	AGB72914.1	Other (1)	0.297828	0	Unknown	DUF2264 domain-containing protein	hypothetical protein RTCIAT899_CH17760	618	20	0	96.68
true	BLASTED	AGB72918.1	Other (1)	0.09142	0	Cytoplasmic (8,96)	mandelate racemase	hypothetical protein RTCIAT899_CH17780	473	20	0	96.25
true	BLASTED, MAPPED, ANNOTATED	AGB72923.1	Other (1)	0.068073	0	Cytoplasmic (8,96)	Gfo/Idh/MocA family oxidoreductase	putative oxidoreductase	341	20	0	99.19	1	F:GO:0000166	F:nucleotide binding
true	BLASTED, MAPPED, ANNOTATED	AGB72925.1	Other (1)	0.066594	0	Cytoplasmic (9,97)	sn-glycerol-3-phosphate ABC transporter ATP-binding protein UgpC	putative sugar ABC transporter, ATP-binding protein [Rhizobium tropici CIAT 899]	359	20	0	99.01	6	F:GO:0005524; P:GO:0008643; F:GO:0016887; C:GO:0043190; P:GO:0055085; F:GO:0140359	F:ATP binding; P:carbohydrate transport; F:ATP hydrolysis activity; C:ATP-binding cassette (ABC) transporter complex; P:transmembrane transport; F:ABC-type transporter activity	EC:3.6.1; EC:3.6; EC:3; EC:7; EC:7.2.2; EC:3.6.1.15	Acting on acid anhydrides; Acting on acid anhydrides; Hydrolases; n/a; n/a; Nucleoside-triphosphate phosphatase
true	BLASTED, MAPPED, ANNOTATED	AGB72947.1	Other (1)	0.075139	0	Cytoplasmic (9,97)	ABC-F family ATP-binding cassette domain-containing protein	ABC transporter, ATP-binding protein	609	20	0	98.6	8	F:GO:0003677; F:GO:0003746; F:GO:0005524; C:GO:0005737; P:GO:0006281; P:GO:0006414; F:GO:0016887; F:GO:0043022	F:DNA binding; F:translation elongation factor activity; F:ATP binding; C:cytoplasm; P:DNA repair; P:translational elongation; F:ATP hydrolysis activity; F:ribosome binding	EC:3.6.1; EC:3.6; EC:3; EC:3.6.1.15	Acting on acid anhydrides; Acting on acid anhydrides; Hydrolases; Nucleoside-triphosphate phosphatase
true	BLASTED, MAPPED, ANNOTATED	AGB72959.1	Other (1)	0.185063	0	Cytoplasmic (8,96)	helicase-related protein	ATP-dependent DNA helicase [Rhizobium tropici CIAT 899]	1045	20	0	99.63	2	F:GO:0003724; F:GO:0016787	F:RNA helicase activity; F:hydrolase activity	EC:3.6.4.13; EC:3	RNA helicase; Hydrolases
true	BLASTED, MAPPED, ANNOTATED	AGB72988.1	Other (1)	0.097075	7	CytoplasmicMembrane (10)	cyclic beta-1,2-glucan synthetase	yclic beta-1,2-glucan synthase [Rhizobium tropici CIAT 899]	2836	20	0	98.83	4	P:GO:0005975; C:GO:0016020; F:GO:0016757; F:GO:0030246	P:carbohydrate metabolic process; C:membrane; F:glycosyltransferase activity; F:carbohydrate binding	EC:2.4; EC:2	Glycosyltransferases; Transferases
true	BLASTED, MAPPED, ANNOTATED	AGB73166.1	Other (1)	0.134014	0	Cytoplasmic (9,97)	LysR family transcriptional regulator	transcriptional regulator, LysR family (plasmid) [Rhizobium tropici CIAT 899	286	20	0	98.58	3	F:GO:0003677; F:GO:0003700; P:GO:0006355	F:DNA binding; F:DNA-binding transcription factor activity; P:regulation of DNA-templated transcription
true	BLASTED, MAPPED, ANNOTATED	AGB73355.1	Other (1)	0.118272	0	CytoplasmicMembrane (10)	ABC transporter ATP-binding protein	[locus_tag=RTCIAT899_PB00240] [protein=amino acid ABC transporter ATP-binding protein] [protein_id=AGB73355.1] [location=40300..41094] [gbkey=CDS]	264	20	5.92183e-171	95.09	2	F:GO:0005524; F:GO:0016887	F:ATP binding; F:ATP hydrolysis activity	EC:3.6.1; EC:3.6; EC:3; EC:3.6.1.15	Acting on acid anhydrides; Acting on acid anhydrides; Hydrolases; Nucleoside-triphosphate phosphatase
true	BLASTED, MAPPED, ANNOTATED	AGB73416.1	Other (1)	0.420878	0	Cytoplasmic (8,96)	group II intron reverse transcriptase/maturase	[locus_tag=RTCIAT899_PB00605] [protein=putative group II intron maturase/reverse transcriptase] [protein_id=AGB73416.1] [location=101084..102412] [gbkey=CDS]	442	20	0	92.7	3	F:GO:0003964; P:GO:0006278; P:GO:0006974	F:RNA-directed DNA polymerase activity; P:RNA-templated DNA biosynthetic process; P:DNA damage response	EC:2.7; EC:2; EC:2.7.7.49; EC:2.7.7	Transferring phosphorus-containing groups; Transferases; RNA-directed DNA polymerase; Transferring phosphorus-containing groups
true	BLASTED, MAPPED, ANNOTATED	AGB73463.1	Other (1)	0.085038	0	CytoplasmicMembrane (10)	carbamoyltransferase HypF	[gene=hypF] [locus_tag=RTCIAT899_PB00915] [protein=carbamoyltransferase HypF] [protein_id=AGB73463.1] [location=complement(159946..162219)] [gbkey=CDS]	757	20	0	90.12	5	F:GO:0003725; F:GO:0003998; F:GO:0008270; F:GO:0016743; F:GO:0016874	F:double-stranded RNA binding; F:acylphosphatase activity; F:zinc ion binding; F:carboxyl- or carbamoyltransferase activity; F:ligase activity	EC:2.1; EC:3.6.1; EC:3.6; EC:2; EC:3; EC:6; EC:3.6.1.7; EC:2.1.3	Transferring one-carbon groups; Acting on acid anhydrides; Acting on acid anhydrides; Transferases; Hydrolases; Ligases; Acylphosphatase; Transferring one-carbon groups
true	BLASTED, MAPPED, ANNOTATED	AGB73512.1	Other (1)	0.194196	0	Cytoplasmic (8,96)	glycine oxidase ThiO	[gene=thiO2] [locus_tag=RTCIAT899_PB01195] [protein=putative glycine oxidase ThiO] [protein_id=AGB73512.1] [location=215139..216119] [gbkey=CDS]	326	20	0	87.93	5	F:GO:0003884; P:GO:0009229; F:GO:0043799; P:GO:0046416; F:GO:0071949	F:D-amino-acid oxidase activity; P:thiamine diphosphate biosynthetic process; F:glycine oxidase activity; P:D-amino acid metabolic process; F:FAD binding	EC:1.4; EC:1.4.3; EC:1.4.3.19; EC:1; EC:1.4.3.3; EC:1.4.3.21	Acting on the CH-NH(2) group of donors; Acting on the CH-NH(2) group of donors; Glycine oxidase; Oxidoreductases; D-amino-acid oxidase; Primary-amine oxidase
true	BLASTED, MAPPED, ANNOTATED	AGB73572.1	Other (1)	0.092464	0	Cytoplasmic (9,97)	SDR family oxidoreductase	[locus_tag=RTCIAT899_PB01510] [protein=short-chain dehydrogenase/reductase] [protein_id=AGB73572.1] [location=272423..273925] [gbkey=CDS]	500	20	0	90.58	1	F:GO:0016491	F:oxidoreductase activity	EC:1	Oxidoreductases
true	BLASTED, MAPPED, ANNOTATED	AGB73577.1	Other (1)	0.261338	0	Unknown*	prolyl oligopeptidase family serine peptidase	[locus_tag=RTCIAT899_PB01540] [protein=prolyl oligopeptidase family protein] [protein_id=AGB73577.1] [location=279501..281582] [gbkey=CDS]	693	20	0	88.5	2	F:GO:0004252; P:GO:0006508	F:serine-type endopeptidase activity; P:proteolysis	EC:3.4.21; EC:3.4; EC:3	Acting on peptide bonds (peptidases); Acting on peptide bonds (peptidases); Hydrolases
true	BLASTED, MAPPED, ANNOTATED	AGB73583.1	Other (1)	0.11363	0	Cytoplasmic (8,96)	nitrogenase molybdenum-iron protein alpha chain	[gene=nifD] [locus_tag=RTCIAT899_PB01570] [protein=nitrogenase molybdenum-iron protein alpha chain] [protein_id=AGB73583.1] [location=286316..287818] [gbkey=CDS]	500	20	0	96.32	6	P:GO:0009399; F:GO:0016163; C:GO:0016612; F:GO:0018697; F:GO:0046872; F:GO:0051536	P:nitrogen fixation; F:nitrogenase activity; C:molybdenum-iron nitrogenase complex; F:carbonyl sulfide nitrogenase activity; F:metal ion binding; F:iron-sulfur cluster binding	EC:1; EC:1.18.6.1; EC:1.18; EC:1.18.6	Oxidoreductases; Nitrogenase; Acting on iron-sulfur proteins as donors; Acting on iron-sulfur proteins as donors
true	BLASTED, MAPPED, ANNOTATED	AGB73707.1	Other (1)	0.085924	0	CytoplasmicMembrane (9,82)	XRE family transcriptional regulator	[locus_tag=RTCIAT899_PB02310] [protein=transcriptional regulator XRE family] [protein_id=AGB73707.1] [location=complement(427195..431265)] [gbkey=CDS]	1356	20	0	77.05	1	F:GO:0003677	F:DNA binding
true	BLASTED, MAPPED, ANNOTATED	AGB73709.1	Other (1)	0.420878	0	Cytoplasmic (8,96)	group II intron reverse transcriptase/maturase	[locus_tag=RTCIAT899_PB02325] [protein=putative group II intron maturase/reverse transcriptase] [protein_id=AGB73709.1] [location=433387..434715] [gbkey=CDS]	442	20	0	92.7	3	F:GO:0003964; P:GO:0006278; P:GO:0006974	F:RNA-directed DNA polymerase activity; P:RNA-templated DNA biosynthetic process; P:DNA damage response	EC:2.7; EC:2; EC:2.7.7.49; EC:2.7.7	Transferring phosphorus-containing groups; Transferases; RNA-directed DNA polymerase; Transferring phosphorus-containing groups
true	BLASTED, MAPPED, ANNOTATED	AGB73743.1	Other (1)	0.622351	0	Unknown	helix-turn-helix domain-containing protein	[locus_tag=RTCIAT899_PB02560] [protein=hypothetical protein] [protein_id=AGB73743.1] [location=478593..479039] [gbkey=CDS]	148	20	5.03767e-100	70.01	1	F:GO:0003677	F:DNA binding
true	BLASTED, MAPPED, ANNOTATED	AGB73763.1	Other (1)	0.09572	12	CytoplasmicMembrane (10)	efflux RND transporter permease subunit	NolG-like resistance nodulation cell division (RND) efflux pump, inner membrane component	1056	20	0	96.63	3	C:GO:0016020; F:GO:0022857; P:GO:0055085	C:membrane; F:transmembrane transporter activity; P:transmembrane transport
true	BLASTED	AGB73775.1	Other (1)	0.153201	0	Unknown	DUF1419 domain-containing protein	[locus_tag=RTCIAT899_PB02765] [protein=hypothetical protein] [protein_id=AGB73775.1] [location=511712..512254] [gbkey=CDS]	180	20	5.66805e-124	91.23
true	BLASTED, MAPPED, ANNOTATED	AGB74126.1	Other (1)	0.153932	11	CytoplasmicMembrane (10)	glycosyltransferase family 39 protein	glycosyl transferase family 39 (plasmid) [Rhizobium tropici CIAT899	519	20	0	95.97	2	C:GO:0005886; F:GO:0016757	C:plasma membrane; F:glycosyltransferase activity	EC:2.4; EC:2	Glycosyltransferases; Transferases
true	BLASTED, MAPPED, ANNOTATED	AGB74317.1	Other (1)	0.114475	7	CytoplasmicMembrane (9,99)	AraC family transcriptional regulator	transcriptional regulator, AraC family (plasmid) [Rhizobium tropici CIAT 899	339	20	1.01551e-172	91.33	4	F:GO:0003700; P:GO:0006355; C:GO:0016020; F:GO:0043565	F:DNA-binding transcription factor activity; P:regulation of DNA-templated transcription; C:membrane; F:sequence-specific DNA binding
true	BLASTED, MAPPED, ANNOTATED	AGB74622.1	Other (1)	0.066815	0	Cytoplasmic (8,96)	glutathione S-transferase	glutathione S-transferase protein (plasmid) [Rhizobium tropici CIAT 899	245	20	0	95	1	F:GO:0004364	F:glutathione transferase activity	EC:2.5.1; EC:2.5.1.18; EC:2	Transferring alkyl or aryl groups, other than methyl groups; Glutathione transferase; Transferases
true	BLASTED, MAPPED, ANNOTATED	AGB74678.1	Sec/SPI (0,9989)	0.937924	0	Periplasmic (9,84)	ABC transporter substrate-binding protein	putative oligopeptide ABC transporter, substrate-binding protein	633	20	0	99.17	3	C:GO:0030288; C:GO:0043190; P:GO:0055085	C:outer membrane-bounded periplasmic space; C:ATP-binding cassette (ABC) transporter complex; P:transmembrane transport
true	BLASTED, MAPPED, ANNOTATED	AGB74737.1	Other (1)	0.075031	0	CytoplasmicMembrane (9,99)	ABC transporter ATP-binding protein	proline betaine ABC transporter, ATP-binding protein PrbD (plasmid)	543	20	0	98.75	4	F:GO:0005524; C:GO:0005886; P:GO:0015833; F:GO:0016887	F:ATP binding; C:plasma membrane; P:peptide transport; F:ATP hydrolysis activity	EC:3.6.1; EC:3.6; EC:3; EC:3.6.1.15	Acting on acid anhydrides; Acting on acid anhydrides; Hydrolases; Nucleoside-triphosphate phosphatase
true	BLASTED, MAPPED, ANNOTATED	AGB74757.1	Other (1)	0.055192	0	Cytoplasmic (8,96)	dihydroxyacetone kinase subunit DhaK	dihydroxyacetone kinase [Rhizobium tropici CIAT 899]	339	20	0	97.16	4	F:GO:0004371; P:GO:0006071; P:GO:0016310; F:GO:0047324	F:glycerone kinase activity; P:glycerol metabolic process; P:phosphorylation; F:phosphoenolpyruvate-glycerone phosphotransferase activity	EC:2.7.1; EC:2.7.1.29; EC:2.7.1.121; EC:2.7; EC:2	Transferring phosphorus-containing groups; Glycerone kinase; Phosphoenolpyruvate--glycerone phosphotransferase; Transferring phosphorus-containing groups; Transferases
true	BLASTED, MAPPED, ANNOTATED	AGB74843.1	Other (1)	0.055651	0	Cytoplasmic (9,97)	ornithine cyclodeaminase family protein	ornithine cyclodeaminase/mu-crystallin [Rhizobium tropici CIAT 899]	334	20	0	99.78	1	F:GO:0008473	F:ornithine cyclodeaminase activity	EC:4.3; EC:4; EC:4.3.1; EC:4.3.1.12	Carbon-nitrogen lyases; Lyases; Carbon-nitrogen lyases; Ornithine cyclodeaminase
true	BLASTED, MAPPED, ANNOTATED	AGB74907.1	Other (1)	0.079603	0	Cytoplasmic (8,96)	sugar-binding transcriptional regulator	central glycolytic genes regulator	314	20	0	98.96	2	F:GO:0003677; F:GO:0030246	F:DNA binding; F:carbohydrate binding
true	BLASTED	AGB74941.1	Sec/SPI (0,5112)	0.693878	0	OuterMembrane (9,52)	cellulose synthase	cellulose synthesis protein (plasmid) [Rhizobium tropici CIAT 899]	806	20	0	95.22
true	BLASTED, MAPPED, ANNOTATED	AGB75064.1	Other (1)	0.125318	10	CytoplasmicMembrane (10)	acyltransferase	putative acyltransferase (plasmid) [Rhizobium tropici CIAT 899]	397	20	0	89.12	3	C:GO:0016020; F:GO:0016747; F:GO:0016787	C:membrane; F:acyltransferase activity, transferring groups other than amino-acyl groups; F:hydrolase activity	EC:2.3; EC:2; EC:3; EC:2.3.1	Acyltransferases; Transferases; Hydrolases; Acyltransferases
true	BLASTED, MAPPED, ANNOTATED	AGB75233.1	Other (1)	0.072123	0	Cytoplasmic (8,96)	alpha-glucosidase/alpha-galactosidase	putative alpha-galactosidase (plasmid)	456	20	0	99.11	4	F:GO:0004557; P:GO:0005975; F:GO:0016616; F:GO:0046872	F:alpha-galactosidase activity; P:carbohydrate metabolic process; F:oxidoreductase activity, acting on the CH-OH group of donors, NAD or NADP as acceptor; F:metal ion binding	EC:1.1; EC:3.2; EC:1; EC:3; EC:1.1.1; EC:3.2.1.22; EC:3.2.1	Acting on the CH-OH group of donors; Glycosylases; Oxidoreductases; Hydrolases; Acting on the CH-OH group of donors; Alpha-galactosidase; Glycosylases
true	BLASTED, MAPPED, ANNOTATED	AGB75292.1	Other (1)	0.104436	0	Cytoplasmic (9,97)	L-glyceraldehyde 3-phosphate reductase	oxidoreductase, aldo/keto reductase family (plasmid) [Rhizobium tropici CIAT 899	347	20	0	97.65	1	F:GO:0016491	F:oxidoreductase activity	EC:1	Oxidoreductases
true	BLASTED, MAPPED, ANNOTATED	AGB75654.1	Other (1)	0.135181	0	Cytoplasmic (9,26)	sarcosine oxidase subunit alpha family protein	sarcosine oxidase subunit alpha (sarcosine oxidase subunit A)	977	20	0	95.67	2	F:GO:0008115; P:GO:0046653	F:sarcosine oxidase activity; P:tetrahydrofolate metabolic process	EC:1.5.3; EC:1.5; EC:1; EC:1.5.3.1	Acting on the CH-NH group of donors; Acting on the CH-NH group of donors; Oxidoreductases; Sarcosine oxidase
true	BLASTED, MAPPED, ANNOTATED	WP_004129705.1	Other (1)	0.085602	0	Unknown	4-carboxymuconolactone decarboxylase	[locus_tag=RTCIAT899_RS19195] [protein=carboxymuconolactone decarboxylase family protein] [protein_id=WP_004129705.1] [location=118497..118925] [gbkey=CDS]	142	20	7.03056e-97	98.34	3	F:GO:0047575; F:GO:0051920; P:GO:0098869	F:4-carboxymuconolactone decarboxylase activity; F:peroxiredoxin activity; P:cellular oxidant detoxification	EC:4.1.1; EC:4.1; EC:1.11; EC:1; EC:4.1.1.44; EC:4; EC:1.11.1	Carbon-carbon lyases; Carbon-carbon lyases; Acting on a peroxide as acceptor; Oxidoreductases; 4-carboxymuconolactone decarboxylase; Lyases; Acting on a peroxide as acceptor
true	BLASTED, MAPPED, ANNOTATED	WP_013984725.1	Sec/SPI (0,9989)	0.930346	0	Unknown	sugar ABC transporter substrate-binding protein	[locus_tag=RTCIAT899_RS19320] [protein=ABC transporter substrate-binding protein] [protein_id=WP_013984725.1] [location=complement(145303..146472)] [gbkey=CDS]	389	20	0	97.29	1	C:GO:0042597	C:periplasmic space
true	BLASTED, MAPPED, ANNOTATED	WP_015341803.1	Other (1)	0.08565	0	Cytoplasmic (9,97)	xanthine dehydrogenase family protein subunit M	[locus_tag=RTCIAT899_RS18725] [protein=xanthine dehydrogenase family protein subunit M] [protein_id=WP_015341803.1] [location=23808..24800] [gbkey=CDS]	330	20	0	94.74	2	F:GO:0004854; F:GO:0071949	F:xanthine dehydrogenase activity; F:FAD binding	EC:1.17.1; EC:1.17; EC:1; EC:1.17.1.4	Acting on CH or CH(2) groups; Acting on CH or CH(2) groups; Oxidoreductases; Xanthine dehydrogenase
true	BLASTED, MAPPED, ANNOTATED	WP_015341821.1	Other (1)	0.109065	0	Cytoplasmic (9,97)	ATP-dependent helicase	[locus_tag=RTCIAT899_RS18810] [protein=ATP-dependent helicase] [protein_id=WP_015341821.1] [location=44241..46019] [gbkey=CDS]	592	20	0	91.12	5	F:GO:0003677; F:GO:0003678; F:GO:0005524; F:GO:0016887; P:GO:0032508	F:DNA binding; F:DNA helicase activity; F:ATP binding; F:ATP hydrolysis activity; P:DNA duplex unwinding	EC:3.6.1; EC:3.6; EC:3; EC:3.6.1.15	Acting on acid anhydrides; Acting on acid anhydrides; Hydrolases; Nucleoside-triphosphate phosphatase
true	BLASTED, MAPPED, ANNOTATED	WP_015341838.1	Other (1)	0.134014	0	Cytoplasmic (9,97)	LysR family transcriptional regulator	[locus_tag=RTCIAT899_RS18895] [protein=LysR family transcriptional regulator] [protein_id=WP_015341838.1] [location=complement(61646..62506)] [gbkey=CDS]	286	20	0	98.58	3	F:GO:0003677; F:GO:0003700; P:GO:0006355	F:DNA binding; F:DNA-binding transcription factor activity; P:regulation of DNA-templated transcription
true	BLASTED, MAPPED, ANNOTATED	WP_015341856.1	Other (1)	0.097964	12	CytoplasmicMembrane (10)	efflux RND transporter permease subunit	[locus_tag=RTCIAT899_RS19000] [protein=efflux RND transporter permease subunit] [protein_id=WP_015341856.1] [location=complement(79113..82271)] [gbkey=CDS]	1052	20	0	94.86	3	C:GO:0016020; F:GO:0022857; P:GO:0055085	C:membrane; F:transmembrane transporter activity; P:transmembrane transport
true	BLASTED	WP_051043293.1	Other (1)	0.061471	0	Cytoplasmic (8,96)	ABC-three component system protein	[locus_tag=RTCIAT899_RS18785] [protein=hypothetical protein] [protein_id=WP_051043293.1] [location=complement(38014..39045)] [gbkey=CDS]	343	20	0	97.89
Shadowed in dark blue: CIAT 899 proteins shared between bean and L. burttii conditions according to their SeqNames.
Shadowed in light blue: CIAT 899 proteins shared between bean and L. burttii conditions according to their B2Go descriptions.
In red: HH103 and CIAT 899 proteins shared among all tested conditions according to their B2Go descriptions.
Colum D: Prediction of Signal Peptides by SignalP - 6.0 where Sec/SPI: "standard" secretory signal peptides transported by the Sec translocon and cleaved by Signal Peptidase I (Lep) AND Tat/SPI: Tat signal peptides transported by the Tat translocon and cleaved by Signal Peptidase I (Lep)
Colum E: Prediction of non-classical protein secretion by SecretomeP - 2.0
Colum F: Number of predicted TMRs by DeepTMHMM ( Deep Learning Model for Transmembrane Topology Prediction and Classification)
Colum G: localization prediction by PSORTb v3.0.2 where (*) mean that protein may have multiple localization sites
