# Supplementary material for: Extracellular Vesicle-Driven Crosstalk between Legume Plants and Rhizobia: The Peribacteroid Space of Symbiosomes as a Protein Trafficking Interface
Source: J Proteome Res. 2024 Dec 12;24(1):94–110. doi: 10.1021/acs.jproteome.4c00444 (PMC11705226; doi:10.1021/acs.jproteome.4c00444)
Supplement: Supplementary file 4 — pr4c00444_si_004.xlsx [file pr4c00444_si_004.xlsx]

## Sheet: Hoja1
Supporting Table S4. List of proteins identified in the extracellular vesicles isolated from the peribacteroid space of Lotus burttii nodules infected with Rhizobium tropici CIAT 899.
	Tags	SeqName	SignalP	SecP score	TMRs	psortB	B2Go description	Automatic description	Length	#Hits	e-Value	sim mean	#GO	GO IDs	GO annotation	Enzyme Codes	Enzyme Names
true	BLASTED, MAPPED, ANNOTATED	AGB69442.1	Other	0.280516	0	Unknown*	murein transglycosylase A	membrane-bound lytic murein transglycosylase	372	20	0	96.33	5	F:GO:0004553; P:GO:0009254; F:GO:0016829; C:GO:0019867; P:GO:0071555	F:hydrolase activity, hydrolyzing O-glycosyl compounds; P:peptidoglycan turnover; F:lyase activity; C:outer membrane; P:cell wall organization	EC:3.2; EC:3; EC:4; EC:3.2.1	Glycosylases; Hydrolases; Lyases; Glycosylases
true	BLASTED, MAPPED, ANNOTATED	AGB69574.1	Other	0.20422	0	Cytoplasmic (9,26)	DNA replication/repair protein RecF	DNA replication and repair protein RecF	375	20	0	97.57	7	F:GO:0003697; F:GO:0005524; C:GO:0005737; P:GO:0006260; P:GO:0006281; P:GO:0009432; F:GO:0016887	F:single-stranded DNA binding; F:ATP binding; C:cytoplasm; P:DNA replication; P:DNA repair; P:SOS response; F:ATP hydrolysis activity	EC:3.6.1; EC:3.6; EC:3; EC:3.6.1.15	Acting on acid anhydrides; Acting on acid anhydrides; Hydrolases; Nucleoside-triphosphate phosphatase
true	BLASTED, MAPPED, ANNOTATED	AGB69578.1	Other	0.934145	1	CytoplasmicMembrane (10)	penicillin-binding protein 1A	Membrane carboxypeptidase penicillin-binding protein 1A	798	20	0	96.53	6	F:GO:0004180; P:GO:0006508; F:GO:0008658; F:GO:0008955; P:GO:0009252; C:GO:0016020	F:carboxypeptidase activity; P:proteolysis; F:penicillin binding; F:peptidoglycan glycosyltransferase activity; P:peptidoglycan biosynthetic process; C:membrane	EC:3.4; EC:2.4; EC:2; EC:2.4.1.129; EC:3; EC:2.4.1	Acting on peptide bonds (peptidases); Glycosyltransferases; Transferases; Peptidoglycan glycosyltransferase; Hydrolases; Glycosyltransferases
true	BLASTED, MAPPED, ANNOTATED	AGB69631.1	Other	0.101295	0	Cytoplasmic (8,96)	carbon-phosphorus lyase complex subunit PhnI	phosphonate metabolism protein PhnI	369	20	0	99.4	3	F:GO:0016829; P:GO:0019634; F:GO:0061693	F:lyase activity; P:organic phosphonate metabolic process; F:alpha-D-ribose 1-methylphosphonate 5-triphosphate synthase activity	EC:2.7; EC:2; EC:4; EC:2.7.8; EC:2.7.8.37	Transferring phosphorus-containing groups; Transferases; Lyases; Transferring phosphorus-containing groups; Alpha-D-ribose 1-methylphosphonate 5-triphosphate synthase
true	BLASTED, MAPPED, ANNOTATED	AGB69640.1	Sec/SPI (0,9986)	0.934841	0	Periplasmic (9,76)	penicillin-insensitive murein endopeptidase	peptidoglycan amidase MepA	344	20	0	96.32	3	F:GO:0004252; P:GO:0006508; C:GO:0030288	F:serine-type endopeptidase activity; P:proteolysis; C:outer membrane-bounded periplasmic space	EC:3.4.21; EC:3.4; EC:3	Acting on peptide bonds (peptidases); Acting on peptide bonds (peptidases); Hydrolases
true	BLASTED, MAPPED, ANNOTATED	AGB69670.1	Other	0.091794	0	CytoplasmicMembrane (7,88)	ABC transporter ATP-binding protein	putative nucleoside ABC transporter, ATP-binding protein	503	20	0	99.56	3	F:GO:0005524; P:GO:0008643; F:GO:0016887	F:ATP binding; P:carbohydrate transport; F:ATP hydrolysis activity	EC:3.6.1; EC:3.6; EC:3; EC:3.6.1.15	Acting on acid anhydrides; Acting on acid anhydrides; Hydrolases; Nucleoside-triphosphate phosphatase
true	BLASTED, MAPPED, ANNOTATED	AGB69753.1	Other	0.061652	0	Cytoplasmic (10)	phenylalanine--tRNA ligase subunit alpha	phenylalanyl-tRNA synthetase, alpha subunit	360	20	0	99.37	6	F:GO:0000049; F:GO:0000287; F:GO:0004826; F:GO:0005524; C:GO:0005737; P:GO:0006432	F:tRNA binding; F:magnesium ion binding; F:phenylalanine-tRNA ligase activity; F:ATP binding; C:cytoplasm; P:phenylalanyl-tRNA aminoacylation	EC:6.1.1.20; EC:6.1; EC:6.1.1; EC:6	Phenylalanine--tRNA ligase; Forming carbon-oxygen bonds; Forming carbon-oxygen bonds; Ligases
true	BLASTED, MAPPED, ANNOTATED	AGB69757.1	Tat/SPI (0,9397)	0.916299	0	OuterMembrane (9,52)	alpha-2-macroglobulin family protein	alpha-2-macroglobulin domain-containing protein	1840	20	0	99.37	3	F:GO:0004866; C:GO:0005615; P:GO:0006508	F:endopeptidase inhibitor activity; C:extracellular space; P:proteolysis
true	BLASTED, MAPPED, ANNOTATED	AGB69888.1	Other	0.10083	0	Cytoplasmic (9,97)	DNA mismatch repair protein MutS	DNA mismatch repair protein MutS	913	20	0	99	5	F:GO:0003684; F:GO:0005524; P:GO:0006298; F:GO:0030983; F:GO:0140664	F:damaged DNA binding; F:ATP binding; P:mismatch repair; F:mismatched DNA binding; F:ATP-dependent DNA damage sensor activity
true	BLASTED	AGB70089.1	Sec/SPI (0,9988)	0.32176	0	Periplasmic (9,76)	chemotaxis protein MotC	chemotaxis motility protein MotC	434	20	0	97.78
true	BLASTED, MAPPED, ANNOTATED	AGB70113.1	Other	0.057154	0	CytoplasmicMembrane (7,88)	sn-glycerol-3-phosphate ABC transporter ATP-binding protein UgpC	lactose transport ATP-binding protein LacK	362	20	0	99.16	6	F:GO:0005524; P:GO:0008643; F:GO:0016887; C:GO:0043190; P:GO:0055085; F:GO:0140359	F:ATP binding; P:carbohydrate transport; F:ATP hydrolysis activity; C:ATP-binding cassette (ABC) transporter complex; P:transmembrane transport; F:ABC-type transporter activity	EC:3.6.1; EC:3.6; EC:3; EC:7; EC:7.2.2; EC:3.6.1.15	Acting on acid anhydrides; Acting on acid anhydrides; Hydrolases; n/a; n/a; Nucleoside-triphosphate phosphatase
true	BLASTED, MAPPED, ANNOTATED	AGB70146.1	Sec/SPI (0,9987)	0.861698	0	Periplasmic (10)	ABC transporter substrate-binding protein	putative dipeptide ABC transporter, substrate-binding protein	531	20	0	98.85	3	C:GO:0030288; C:GO:0043190; P:GO:0055085	C:outer membrane-bounded periplasmic space; C:ATP-binding cassette (ABC) transporter complex; P:transmembrane transport
true	BLASTED, MAPPED, ANNOTATED	AGB70158.1	Other	0.181914	0	Cytoplasmic (9,97)	exopolyphosphatase/guanosine-5'-triphosphate,3'-diphosphate pyrophosphatase	exopolyphosphatase protein	473	20	0	96.87	2	F:GO:0004309; F:GO:0008894	F:exopolyphosphatase activity; F:guanosine-5'-triphosphate,3'-diphosphate diphosphatase activity	EC:3.6.1.11; EC:3.6.1; EC:3.6.1.40; EC:3.6; EC:3	Exopolyphosphatase; Acting on acid anhydrides; Guanosine-5'-triphosphate,3'-diphosphate diphosphatase; Acting on acid anhydrides; Hydrolases
true	BLASTED, MAPPED, ANNOTATED	AGB70184.1	Other	0.060857	0	CytoplasmicMembrane (7,88)	glycolate oxidase iron-sulfur subunit	glycolate oxidase subunit F protein	439	20	0	97.49	3	F:GO:0019154; F:GO:0046872; F:GO:0051539	F:glycolate dehydrogenase activity; F:metal ion binding; F:4 iron, 4 sulfur cluster binding	EC:1.1; EC:1; EC:1.1.99.14	Acting on the CH-OH group of donors; Oxidoreductases; Glycolate dehydrogenase
true	BLASTED, MAPPED, ANNOTATED	AGB70370.1	Other	0.157426	0	Cytoplasmic (9,97)	chromosome segregation protein SMC	chromosome segregation protein SMC	1153	20	0	98.53	9	F:GO:0003677; F:GO:0005524; C:GO:0005694; C:GO:0005737; P:GO:0006260; P:GO:0007059; P:GO:0007062; F:GO:0016887; P:GO:0030261	F:DNA binding; F:ATP binding; C:chromosome; C:cytoplasm; P:DNA replication; P:chromosome segregation; P:sister chromatid cohesion; F:ATP hydrolysis activity; P:chromosome condensation	EC:3.6.1; EC:3.6; EC:3; EC:3.6.1.15	Acting on acid anhydrides; Acting on acid anhydrides; Hydrolases; Nucleoside-triphosphate phosphatase
true	BLASTED, MAPPED, ANNOTATED	AGB70397.1	Other	0.492265	0	CytoplasmicMembrane (9,82)	choline dehydrogenase	choline dehydrogenase	549	20	0	99.02	4	F:GO:0008802; F:GO:0008812; P:GO:0019285; F:GO:0050660	F:betaine-aldehyde dehydrogenase activity; F:choline dehydrogenase activity; P:glycine betaine biosynthetic process from choline; F:flavin adenine dinucleotide binding	EC:1.2; EC:1.1; EC:1; EC:1.2.1.8; EC:1.2.1.5; EC:1.2.1.3; EC:1.1.99.1; EC:1.2.1	Acting on the aldehyde or oxo group of donors; Acting on the CH-OH group of donors; Oxidoreductases; Betaine-aldehyde dehydrogenase; Aldehyde dehydrogenase (NAD(P)(+)); Aldehyde dehydrogenase (NAD(+)); Choline dehydrogenase; Acting on the aldehyde or oxo group of donors
true	BLASTED, MAPPED, ANNOTATED	AGB70460.1	Other	0.113062	6	CytoplasmicMembrane (10)	CDF family Co(II)/Ni(II) efflux transporter DmeF	cation diffusion facilitator (CDF) family transporter	331	20	0	94.53	4	F:GO:0005385; P:GO:0006882; C:GO:0016020; P:GO:0071577	F:zinc ion transmembrane transporter activity; P:intracellular zinc ion homeostasis; C:membrane; P:zinc ion transmembrane transport
true	BLASTED, MAPPED, ANNOTATED	AGB70528.1	Other	0.07426	0	Cytoplasmic (9,97)	aspartate aminotransferase family protein	adenosylmethionine-8-amino-7-oxononanoate aminotransferase	455	20	0	97.79	2	F:GO:0008483; F:GO:0030170	F:transaminase activity; F:pyridoxal phosphate binding	EC:2.6.1; EC:2; EC:2.6	Transferring nitrogenous groups; Transferases; Transferring nitrogenous groups
true	BLASTED, MAPPED, ANNOTATED	AGB70561.1	Sec/SPI (0,9984)	0.338057	0	Unknown*	soluble lytic murein transglycosylase	soluble lytic transglycosylase	678	20	0	98.75	5	P:GO:0000270; F:GO:0004553; F:GO:0008933; C:GO:0016020; C:GO:0042597	P:peptidoglycan metabolic process; F:hydrolase activity, hydrolyzing O-glycosyl compounds; F:lytic transglycosylase activity; C:membrane; C:periplasmic space	EC:3.2; EC:4.2; EC:3; EC:4; EC:4.2.2; EC:3.2.1	Glycosylases; Carbon-oxygen lyases; Hydrolases; Lyases; Carbon-oxygen lyases; Glycosylases
true	BLASTED, MAPPED, ANNOTATED	AGB70670.1	Other	0.13127	0	Cytoplasmic* (9,12)	molybdopterin oxidoreductase family protein	putative anaerobic dehydrogenase protein	718	20	0	98.74	4	F:GO:0016491; F:GO:0043546; F:GO:0046872; F:GO:0051536	F:oxidoreductase activity; F:molybdopterin cofactor binding; F:metal ion binding; F:iron-sulfur cluster binding	EC:1	Oxidoreductases
true	BLASTED, MAPPED, ANNOTATED	AGB70802.1	Other	0.123645	4	CytoplasmicMembrane (10)	lipoprotein-releasing ABC transporter permease subunit	putative lipoprotein translocase (LPT) family ABC transporter, permease protein	436	20	0	99.48	2	C:GO:0005886; P:GO:0042953	C:plasma membrane; P:lipoprotein transport
true	BLASTED, MAPPED, ANNOTATED	AGB70828.1	Other	0.099874	0	Cytoplasmic (9,26)	acyl-CoA dehydrogenase family protein	acyl-CoA dehydrogenase protein	558	20	0	99.6	2	F:GO:0003995; F:GO:0050660	F:acyl-CoA dehydrogenase activity; F:flavin adenine dinucleotide binding	EC:1.3; EC:1; EC:1.3.8	Acting on the CH-CH group of donors; Oxidoreductases; Acting on the CH-CH group of donors
true	BLASTED, MAPPED, ANNOTATED	AGB70855.1	Other	0.829508	1	Unknown*	penicillin-binding protein 1A	penicillin-binding protein 1A	820	20	0	98.99	7	C:GO:0005886; P:GO:0006508; F:GO:0008658; F:GO:0008955; F:GO:0009002; P:GO:0009252; P:GO:0046677	C:plasma membrane; P:proteolysis; F:penicillin binding; F:peptidoglycan glycosyltransferase activity; F:serine-type D-Ala-D-Ala carboxypeptidase activity; P:peptidoglycan biosynthetic process; P:response to antibiotic	EC:3.4; EC:2.4; EC:2; EC:3.4.16; EC:2.4.1.129; EC:3; EC:2.4.1; EC:3.4.16.4	Acting on peptide bonds (peptidases); Glycosyltransferases; Transferases; Acting on peptide bonds (peptidases); Peptidoglycan glycosyltransferase; Hydrolases; Glycosyltransferases; Serine-type D-Ala-D-Ala carboxypeptidase
true	BLASTED, MAPPED, ANNOTATED	AGB70856.1	Other	0.086732	0	Cytoplasmic (9,97)	peptide chain release factor 2	peptide chain release factor 2	342	20	0	99.43	3	C:GO:0005737; P:GO:0006415; F:GO:0016149	C:cytoplasm; P:translational termination; F:translation release factor activity, codon specific
true	BLASTED, MAPPED, ANNOTATED	AGB70874.1	Other	0.071698	0	Cytoplasmic (9,97)	DNA-directed RNA polymerase subunit beta	DNA-directed RNA polymerase, beta subunit	1380	20	0	99.79	5	C:GO:0000428; F:GO:0003677; F:GO:0003899; P:GO:0006351; F:GO:0032549	C:DNA-directed RNA polymerase complex; F:DNA binding; F:DNA-directed 5'-3' RNA polymerase activity; P:DNA-templated transcription; F:ribonucleoside binding	EC:2.7; EC:2; EC:2.7.7; EC:2.7.7.6	Transferring phosphorus-containing groups; Transferases; Transferring phosphorus-containing groups; DNA-directed RNA polymerase
true	BLASTED, MAPPED, ANNOTATED	AGB71388.1	Other	0.151956	2	Unknown*	ABC-type transporter Mla subunit MlaD	hypothetical protein RTCIAT899_CH10025	2231	20	0	94.98	5	C:GO:0005576; P:GO:0006869; F:GO:0008289; C:GO:0016020; P:GO:0042157	C:extracellular region; P:lipid transport; F:lipid binding; C:membrane; P:lipoprotein metabolic process
true	BLASTED, MAPPED, ANNOTATED	AGB71529.1	Other	0.063652	0	Cytoplasmic (8,96)	uncharacterized 2Fe-2S/4Fe-4S cluster protein (DUF4445 family)	putative ferredoxin	680	20	0	99.49	1	F:GO:0051536	F:iron-sulfur cluster binding
true	BLASTED, MAPPED, ANNOTATED	AGB71702.1	Other	0.074564	0	Cytoplasmic (9,97)	phosphonate metabolism transcriptional regulator PhnF	transcriptional regulator, GntR family	242	20	5.10707e-170	96.8	4	F:GO:0003677; F:GO:0003700; F:GO:0008757; P:GO:0045892	F:DNA binding; F:DNA-binding transcription factor activity; F:S-adenosylmethionine-dependent methyltransferase activity; P:negative regulation of DNA-templated transcription	EC:2.1; EC:2; EC:2.1.1	Transferring one-carbon groups; Transferases; Transferring one-carbon groups
true	BLASTED, MAPPED, ANNOTATED	AGB72165.1	Other	0.090537	0	Cytoplasmic (9,97)	cell cycle two-component system response regulator CtrA	cell cycle transcriptional regulator CtrA [Rhizobium tropici CIAT 899]	233	20	1.08213e-144	99.72	3	P:GO:0000160; F:GO:0003677; P:GO:0006355	P:phosphorelay signal transduction system; F:DNA binding; P:regulation of DNA-templated transcription
true	BLASTED, MAPPED, ANNOTATED	AGB72218.1	Other	0.927039	0	Unknown	cyclase family protein	cyclase family protein [Rhizobium tropici CIAT 899]	260	20	4.90495e-174	98.92	2	F:GO:0004061; P:GO:0019441	F:arylformamidase activity; P:tryptophan catabolic process to kynurenine	EC:3.5.1; EC:3.5; EC:3; EC:3.5.1.9	Acting on carbon-nitrogen bonds, other than peptide bonds; Acting on carbon-nitrogen bonds, other than peptide bonds; Hydrolases; Arylformamidase
true	BLASTED, MAPPED, ANNOTATED	AGB72290.1	Other	0.08815	2	CytoplasmicMembrane (10)	ATP-dependent zinc metalloprotease FtsH	cell division protease FtsH [Rhizobium tropici CIAT 899]	658	20	0	99.18	9	F:GO:0004176; F:GO:0004222; F:GO:0005524; C:GO:0005886; P:GO:0006508; F:GO:0008270; F:GO:0016887; P:GO:0030163; P:GO:0051301	F:ATP-dependent peptidase activity; F:metalloendopeptidase activity; F:ATP binding; C:plasma membrane; P:proteolysis; F:zinc ion binding; F:ATP hydrolysis activity; P:protein catabolic process; P:cell division	EC:3.4.24; EC:3.6.1; EC:3.4; EC:3.6; EC:3; EC:3.6.1.15	Acting on peptide bonds (peptidases); Acting on acid anhydrides; Acting on peptide bonds (peptidases); Acting on acid anhydrides; Hydrolases; Nucleoside-triphosphate phosphatase
true	BLASTED, MAPPED, ANNOTATED	AGB72332.1	Other	0.092367	0	Cytoplasmic (9,97)	transketolase	putative transketolase	660	20	0	99.34	2	F:GO:0004802; F:GO:0046872	F:transketolase activity; F:metal ion binding	EC:2.2.1.1; EC:2; EC:2.2.1	Transketolase; Transferases; Transferring aldehyde or ketonic groups
true	BLASTED, MAPPED, ANNOTATED	AGB72589.1	Other	0.368281	1	Unknown	M23 family metallopeptidase	peptidase M23B	646	20	0	98.28	2	C:GO:0016020; F:GO:0016787	C:membrane; F:hydrolase activity	EC:3	Hydrolases
true	BLASTED, MAPPED, ANNOTATED	AGB72590.1	Other	0.080639	0	Cytoplasmic (9,97)	ATP-dependent chaperone ClpB	ATP-dependent chaperone ClpB	866	20	0	99.45	7	F:GO:0005524; C:GO:0005737; P:GO:0006508; F:GO:0008233; P:GO:0009408; F:GO:0016887; P:GO:0042026	F:ATP binding; C:cytoplasm; P:proteolysis; F:peptidase activity; P:response to heat; F:ATP hydrolysis activity; P:protein refolding	EC:3.6.1; EC:3.4; EC:3.6; EC:3; EC:3.6.1.15	Acting on acid anhydrides; Acting on peptide bonds (peptidases); Acting on acid anhydrides; Hydrolases; Nucleoside-triphosphate phosphatase
true	BLASTED, MAPPED, ANNOTATED	AGB72708.1	Other	0.088029	0	Cytoplasmic* (9,12)	F0F1 ATP synthase subunit beta	ATP synthase F1, beta subunit	476	20	0	99.77	8	F:GO:0005524; C:GO:0005886; P:GO:0015986; F:GO:0016887; C:GO:0045261; F:GO:0046933; F:GO:0046961; P:GO:1902600	F:ATP binding; C:plasma membrane; P:proton motive force-driven ATP synthesis; F:ATP hydrolysis activity; C:proton-transporting ATP synthase complex, catalytic core F(1); F:proton-transporting ATP synthase activity, rotational mechanism; F:proton-transporting ATPase activity, rotational mechanism; P:proton transmembrane transport	EC:7.1.2.2; EC:3.6.1; EC:3.6; EC:3; EC:6; EC:7; EC:7.2.2; EC:3.6.1.15	n/a; Acting on acid anhydrides; Acting on acid anhydrides; Hydrolases; Ligases; n/a; n/a; Nucleoside-triphosphate phosphatase
true	BLASTED, MAPPED, ANNOTATED	AGB72853.1	Other	0.211382	0	Cytoplasmic (9,97)	FAD-binding oxidoreductase	putative oxidoreductase [Rhizobium tropici CIAT 899]	427	20	0	98.43	1	F:GO:0016491	F:oxidoreductase activity	EC:1	Oxidoreductases
true	BLASTED, MAPPED, ANNOTATED	AGB72959.1	Other	0.185063	0	Cytoplasmic (8,96)	helicase-related protein	ATP-dependent DNA helicase	1045	20	0	99.63	2	F:GO:0003724; F:GO:0016787	F:RNA helicase activity; F:hydrolase activity	EC:3.6.4.13; EC:3	RNA helicase; Hydrolases
true	BLASTED, MAPPED, ANNOTATED	AGB73036.1	Sec/SPI (0,9991)	This sequence exceeded the maximal number of residues (4000)	0	OuterMembrane (8,11)	hemagglutinin repeat-containing protein	filamentous hemagglutinin-like T5SS secreted protein [Rhizobium tropici CIAT 899]	4999	20	0	81.88	1	F:GO:0003824	F:catalytic activity
true	BLASTED, MAPPED, ANNOTATED	AGB73065.1	Other	0.066552	0	Unknown*	DNA polymerase Y family protein	nucleotidyltransferase/DNA polymerase [Rhizobium tropici CIAT 899]	542	20	0	97.01	1	P:GO:0006281	P:DNA repair
true	BLASTED, MAPPED, ANNOTATED	AGB73355.1	Other	0.118272	0	CytoplasmicMembrane (10)	ABC transporter ATP-binding protein	[locus_tag=RTCIAT899_PB00240] [protein=amino acid ABC transporter ATP-binding protein] [protein_id=AGB73355.1] [location=40300..41094] [gbkey=CDS]	264	20	5.93251e-171	95.09	2	F:GO:0005524; F:GO:0016887	F:ATP binding; F:ATP hydrolysis activity	EC:3.6.1; EC:3.6; EC:3; EC:3.6.1.15	Acting on acid anhydrides; Acting on acid anhydrides; Hydrolases; Nucleoside-triphosphate phosphatase
true	BLASTED, MAPPED, ANNOTATED	AGB73381.1	Other	0.112365	0	Cytoplasmic (9,97)	bifunctional non-homologous end joining protein LigD	[locus_tag=RTCIAT899_PB00395] [protein=putative ATP-dependent DNA ligase protein] [protein_id=AGB73381.1] [location=complement(67740..68804)] [gbkey=CDS]	354	20	0	91.01	4	F:GO:0003910; F:GO:0005524; P:GO:0006281; P:GO:0006310	F:DNA ligase (ATP) activity; F:ATP binding; P:DNA repair; P:DNA recombination	EC:6.5; EC:6; EC:6.5.1.1	Forming phosphoric ester bonds; Ligases; DNA ligase (ATP)
true	BLASTED	AGB73524.1	Other	0.309042	0	Unknown	plasmid replication protein RepC	[gene=repCb2] [locus_tag=RTCIAT899_PB01260] [protein=replication protein C] [protein_id=AGB73524.1] [location=complement(228078..229376)] [gbkey=CDS]	432	20	0	86.02
true	BLASTED, MAPPED, ANNOTATED	AGB73567.1	Other	0.091297	0	Cytoplasmic (9,26)	phosphoenolpyruvate phosphomutase	[locus_tag=RTCIAT899_PB01485] [protein=putative phosphoenolpyruvate phosphomutase] [protein_id=AGB73567.1] [location=268833..269711] [gbkey=CDS]	292	20	0	90.11	1	F:GO:0050188	F:phosphoenolpyruvate mutase activity	EC:5.4; EC:5; EC:5.4.2.9; EC:5.4.2	Intramolecular transferases; Isomerases; Phosphoenolpyruvate mutase; Intramolecular transferases
true	BLASTED, MAPPED, ANNOTATED	AGB73704.1	Other	0.151186	0	Cytoplasmic (9,97)	ISNCY family transposase	[locus_tag=RTCIAT899_PB02295] [protein=putative transposase] [protein_id=AGB73704.1] [location=424133..425554] [gbkey=CDS]	473	20	0	98.16	2	F:GO:0003676; P:GO:0015074	F:nucleic acid binding; P:DNA integration
true	BLASTED	AGB73723.1	Other	0.119858	0	Unknwon	hypothetical protein RTCIAT899_PB02445	[locus_tag=RTCIAT899_PB02445] [protein=hypothetical protein] [protein_id=AGB73723.1] [location=459203..460327] [gbkey=CDS]	374	20	0	90.62
true	BLASTED	AGB73815.1	Other	0.087457	0	Unknwon	plasmid replication protein RepC	replication protein C [Rhizobium tropici CIAT 899]	404	20	0	93.77
true	BLASTED, MAPPED, ANNOTATED	AGB74073.1	Other	0.061977	0	Cytoplasmic (9,97)	amidohydrolase	hydroxydechloroatrazine ethylaminohydrolase (hydroxyatrazine hydrolase) [Rhizobium tropici CIA	459	20	0	98.34	1	F:GO:0018763	F:hydroxydechloroatrazine ethylaminohydrolase activity	EC:3.5.4.43; EC:3.5; EC:3	Hydroxydechloroatrazine ethylaminohydrolase; Acting on carbon-nitrogen bonds, other than peptide bonds; Hydrolases
true	BLASTED, MAPPED, ANNOTATED	AGB74084.1	Other	0.106589	0	Cytoplasmic (8,96)	L-proline amide hydrolase	proline iminopeptidase protein	300	20	0	98.82	2	P:GO:0006508; F:GO:0008233	P:proteolysis; F:peptidase activity	EC:3.4; EC:3	Acting on peptide bonds (peptidases); Hydrolases
true	BLASTED, MAPPED, ANNOTATED	AGB74148.1	Other	0.085798	6	CytoplasmicMembrane (9,99)	Pls/PosA family non-ribosomal peptide synthetase	non-ribosomal peptide synthetase	1347	20	0	98.24	3	C:GO:0016020; P:GO:0019752; P:GO:0044249	C:membrane; P:carboxylic acid metabolic process; P:cellular biosynthetic process
true	BLASTED, MAPPED, ANNOTATED	AGB74194.1	Other	0.167586	0	Cytoplasmic (9,97)	TetR/AcrR family transcriptional regulator	transcriptional regulator, TetR family	209	20	6.18753e-131	95.25	2	F:GO:0003677; C:GO:0016020	F:DNA binding; C:membrane
true	BLASTED, MAPPED, ANNOTATED	AGB74554.1	Other	0.30073	6	CytoplasmicMembrane (10)	ABC transporter permease	putative peptide ABC transporter, permease protein	307	20	0	99.76	2	C:GO:0005886; P:GO:0055085	C:plasma membrane; P:transmembrane transport
true	BLASTED, MAPPED, ANNOTATED	AGB74617.1	Other	0.266571	3	CytoplasmicMembrane (9,99)	cardiolipin synthase	cardiolipin synthase	487	20	0	97.55	5	C:GO:0005576; C:GO:0005886; P:GO:0006796; P:GO:0009058; F:GO:0016740	C:extracellular region; C:plasma membrane; P:phosphate-containing compound metabolic process; P:biosynthetic process; F:transferase activity	EC:2	Transferases
true	BLASTED, MAPPED, ANNOTATED	AGB74627.1	Sec/SPI (0,9958)	0.911112	0	Periplasmic (9,76)	ABC transporter substrate-binding protein	putative oligopeptide ABC transporter, substrate-binding protein	555	20	0	98.65	3	C:GO:0030288; C:GO:0043190; P:GO:0055085	C:outer membrane-bounded periplasmic space; C:ATP-binding cassette (ABC) transporter complex; P:transmembrane transport
true	BLASTED, MAPPED, ANNOTATED	AGB74672.1	Other	0.18512	0	CytoplasmicMembrane (7,88)	methyl-accepting chemotaxis protein	methyl-accepting chemotaxis protein	499	20	0	98.31	6	F:GO:0004888; P:GO:0006935; P:GO:0007165; C:GO:0016020; F:GO:0019825; F:GO:0020037	F:transmembrane signaling receptor activity; P:chemotaxis; P:signal transduction; C:membrane; F:oxygen binding; F:heme binding
true	BLASTED, MAPPED, ANNOTATED	AGB74900.1	Other	0.077363	0	Unknown	ROK family transcriptional regulator	transcriptional regulator, ROK family	375	20	0	92.09	4	F:GO:0003700; P:GO:0006355; F:GO:0016301; P:GO:0016310	F:DNA-binding transcription factor activity; P:regulation of DNA-templated transcription; F:kinase activity; P:phosphorylation	EC:2.7; EC:2	Transferring phosphorus-containing groups; Transferases
true	BLASTED, MAPPED, ANNOTATED	AGB74999.1	Sec/SPI (0,7614)	0.080547	6	CytoplasmicMembrane (10)	ABC transporter ATP-binding protein/permease	ABC transporter, ATP-binding/permease protein	680	20	0	96.65	5	F:GO:0005524; C:GO:0016020; F:GO:0016887; P:GO:0055085; F:GO:0140359	F:ATP binding; C:membrane; F:ATP hydrolysis activity; P:transmembrane transport; F:ABC-type transporter activity	EC:3.6.1; EC:3.6; EC:3; EC:7; EC:7.2.2; EC:3.6.1.15	Acting on acid anhydrides; Acting on acid anhydrides; Hydrolases; n/a; n/a; Nucleoside-triphosphate phosphatase
true	BLASTED, MAPPED, ANNOTATED	AGB75130.1	Other	0.090171	0	Cytoplasmic (9,26)	PLP-dependent aminotransferase family protein	transcriptional regulator, GntR family	442	20	0	97.79	5	F:GO:0003677; F:GO:0003700; P:GO:0006355; F:GO:0008483; F:GO:0030170	F:DNA binding; F:DNA-binding transcription factor activity; P:regulation of DNA-templated transcription; F:transaminase activity; F:pyridoxal phosphate binding	EC:2.6.1; EC:2; EC:2.6	Transferring nitrogenous groups; Transferases; Transferring nitrogenous groups
true	BLASTED, MAPPED, ANNOTATED	AGB75331.1	Sec/SPI (,9987)	0.838729	0	Unknown	major curlin subunit	hypothetical protein RTCIAT899_PC07720 [Rhizobium tropici CIAT 899]	137	20	2.00197e-86	95.95	2	P:GO:0007155; C:GO:0009289	P:cell adhesion; C:pilus
true	BLASTED, MAPPED, ANNOTATED	AGB75496.1	Other	0.282051	0	Cytoplasmic (9,26)	allophanate hydrolase	allophanate hydrolase	600	20	0	92.02	1	F:GO:0004039	F:allophanate hydrolase activity	EC:3.5.1; EC:3.5.1.54; EC:3.5; EC:3	Acting on carbon-nitrogen bonds, other than peptide bonds; Allophanate hydrolase; Acting on carbon-nitrogen bonds, other than peptide bonds; Hydrolases
true	BLASTED, MAPPED, ANNOTATED	AGB75638.1	Other	0.1182	0	Cytoplasmic (8,96)	PAS domain-containing protein	PAS fold family	199	20	7.61509e-127	98.07	4	F:GO:0004888; P:GO:0006935; P:GO:0007165; C:GO:0016020	F:transmembrane signaling receptor activity; P:chemotaxis; P:signal transduction; C:membrane
true	BLASTED, MAPPED, ANNOTATED	AGB75654.1	Other	0.135181	0	Cytoplasmic (9,26)	sarcosine oxidase subunit alpha family protein	sarcosine oxidase subunit alpha (sarcosine oxidase subunit A)	977	20	0	95.67	2	F:GO:0008115; P:GO:0046653	F:sarcosine oxidase activity; P:tetrahydrofolate metabolic process	EC:1.5.3; EC:1.5; EC:1; EC:1.5.3.1	Acting on the CH-NH group of donors; Acting on the CH-NH group of donors; Oxidoreductases; Sarcosine oxidase
true	BLASTED	WP_015340125.1	Other	0.112543	0	CytoplasmicMembrane (7,88)	GGDEF domain-containing protein	[locus_tag=RTCIAT899_RS10100] [protein=GGDEF domain-containing protein] [protein_id=WP_015340125.1] [location=2069375..2070442] [gbkey=CDS]	355	20	0	97.55
true	BLASTED, MAPPED, ANNOTATED	WP_041678041.1	Other	0.118736	0	Cytoplasmic (8,96)	PAS domain-containing protein	[locus_tag=RTCIAT899_RS18990] [protein=PAS domain-containing protein] [protein_id=WP_041678041.1] [location=77365..78474] [gbkey=CDS]	369	20	0	93.12	2	F:GO:0016301; P:GO:0016310	F:kinase activity; P:phosphorylation	EC:2.7; EC:2	Transferring phosphorus-containing groups; Transferases
true	BLASTED, MAPPED, ANNOTATED	WP_041678072.1	Other	0.136329	0	CytoplasmicMembrane (9,93)	DEAD/DEAH box helicase family protein	[locus_tag=RTCIAT899_RS19455] [protein=DEAD/DEAH box helicase family protein] [protein_id=WP_041678072.1] [location=174943..180036] [gbkey=CDS]	1697	20	0	96.12	10	F:GO:0003677; F:GO:0003886; F:GO:0004386; F:GO:0005524; F:GO:0008170; F:GO:0009007; P:GO:0009307; F:GO:0016787; P:GO:0032775; P:GO:0090116	F:DNA binding; F:DNA (cytosine-5-)-methyltransferase activity; F:helicase activity; F:ATP binding; F:N-methyltransferase activity; F:site-specific DNA-methyltransferase (adenine-specific) activity; P:DNA restriction-modification system; F:hydrolase activity; P:DNA methylation on adenine; P:C-5 methylation of cytosine	EC:2.1; EC:2.1.1.37; EC:2; EC:3; EC:2.1.1.72; EC:2.1.1	Transferring one-carbon groups; DNA (cytosine-5-)-methyltransferase; Transferases; Hydrolases; Site-specific DNA-methyltransferase (adenine-specific); Transferring one-carbon groups
Shadowed in dark blue: CIAT 899 proteins shared between bean and L. burttii conditions according to their SeqNames.
Shadowed in light blue: CIAT 899 proteins shared between bean and L. burttii conditions according to their B2Go descriptions.
In red: HH103 and CIAT 899 proteins shared among all tested conditions according to their B2Go descriptions.
Colum D: Prediction of Signal Peptides by SignalP - 6.0 where Sec/SPI: "standard" secretory signal peptides transported by the Sec translocon and cleaved by Signal Peptidase I (Lep) AND Tat/SPI: Tat signal peptides transported by the Tat translocon and cleaved by Signal Peptidase I (Lep)
Colum E: Prediction of non-classical protein secretion by SecretomeP - 2.0
Colum F: Number of predicted TMRs by DeepTMHMM ( Deep Learning Model for Transmembrane Topology Prediction and Classification)
Colum G: localization prediction by PSORTb v3.0.2 where (*) mean that protein may have multiple localization sites
