# Supplementary material for: Extracellular Vesicle-Driven Crosstalk between Legume Plants and Rhizobia: The Peribacteroid Space of Symbiosomes as a Protein Trafficking Interface
Source: J Proteome Res. 2024 Dec 12;24(1):94–110. doi: 10.1021/acs.jproteome.4c00444 (PMC11705226; doi:10.1021/acs.jproteome.4c00444)
Supplement: Supplementary file 5 — pr4c00444_si_005.xlsx [file pr4c00444_si_005.xlsx]

## Sheet: Glycine max (soybean)
Protein Group	Protein ID	Accession	Description	Gene	Function	-10lgP	Coverage (%)	G max HH103 1.1	G max HH103 1.2	G max HH103 1.3	G max HH103 2.1	G max HH103 2.2	G max HH103 2.3	G max HH103 3.1	G max HH103 3.2	G max HH103 3.3	Coverage (%) Sample 1	Coverage (%) Sample 2	Coverage (%) Sample 3	Coverage (%) Sample 4	Coverage (%) Sample 5	Coverage (%) Sample 6	Coverage (%) Sample 7	Coverage (%) Sample 8	Coverage (%) Sample 9	#Peptides	#Unique	#Spec Sample 1	#Spec Sample 2	#Spec Sample 3	#Spec Sample 4	#Spec Sample 5	#Spec Sample 6	#Spec Sample 7	#Spec Sample 8	#Spec Sample 9	PTM	Avg. Mass
2	5	A0A0R4J455	Uricase OS=Glycine max OX=3847 GN=GLYMA_U032500 PE=3 SV=1	GLYMA_U032500		473.63	75	5629200	111170000	9141000	163350000	341290000	254780000	18592000	130990000	115750000	15	55	56	72	70	70	17	41	43	17	17	11	48	50	49	62	56	17	42	35	Beta-methylthiolation; Oxidation (M)	35138
2	6	P04670	Uricase-2 isozyme 1 OS=Glycine max OX=3847 PE=1 SV=2			473.63	75	5629200	111170000	9141000	163350000	341290000	254780000	18592000	130990000	115750000	15	55	56	72	70	70	17	41	43	17	17	11	48	50	49	62	56	17	42	35	Beta-methylthiolation; Oxidation (M)	35138
1	2	K7MJY8	Sucrose synthase OS=Glycine max OX=3847 GN=GLYMA_17G045800 PE=3 SV=1	GLYMA_17G045800		436.24	34	29017000	312090000	253650000	12206000	35491000	19405000	3779600	55394000	40019000	15	27	30	11	20	15	3	16	11	27	27	46	67	64	16	57	29	14	49	29	Beta-methylthiolation; Oxidation (M)	92191
7	7	P38417	Linoleate 9S-lipoxygenase-4 OS=Glycine max OX=3847 GN=LOX1.5 PE=1 SV=1	LOX1.5		367.96	19	2349200	26616000	30396000	51787000	88382000	68254000	9983100	28241000	24713000	1	5	5	14	15	14	1	1	1	13	13	9	7	5	15	21	24	4	1	2	Oxidation (M)	96535
7	8	B3TDK7	Lipoxygenase OS=Glycine max OX=3847 GN=547836 PE=3 SV=1	547836		367.96	19	2349200	26616000	30396000	51787000	88382000	68254000	9983100	28241000	24713000	1	5	5	14	15	14	1	1	1	13	13	9	7	5	15	21	24	4	1	2	Oxidation (M)	96463
3	60	A0A0R0EJA3	Calreticulin OS=Glycine max OX=3847 GN=100811997 PE=3 SV=1	100811997		311.25	13	7837000	341970000	31520000	504150000	557730000	535160000	86177000	22330000	173120000	6	10	10	12	12	12	6	13	13	4	3	13	13	15	14	20	21	10	22	20		48502
3	61	I1NF03	Calreticulin OS=Glycine max OX=3847 GN=100811997 PE=3 SV=1	100811997		311.25	12	7837000	341970000	31520000	504150000	557730000	535160000	86177000	22330000	173120000	5	9	9	11	11	11	5	12	12	4	3	13	13	15	14	20	21	10	22	20		52062
6	45	Q9SPB8	Malate dehydrogenase OS=Glycine max OX=3847 GN=Mdh1 PE=3 SV=1	Mdh1		279.51	21	1625100	27859000	19848000	74801000	49665000	53607000		903800	10003000	9	18	18	21	21	21	0	9	9	5	5	1	22	26	23	21	23	0	2	2	Oxidation (M)	36142
6	46	I1KDM8	Malate dehydrogenase OS=Glycine max OX=3847 GN=GLYMA_06G231500 PE=3 SV=1	GLYMA_06G231500		279.51	21	1625100	27859000	19848000	74801000	49665000	53607000		903800	10003000	9	18	18	21	21	21	0	9	9	5	5	1	22	26	23	21	23	0	2	2	Oxidation (M)	35987
12	21	A0A0R0JAG1	Catalase OS=Glycine max OX=3847 GN=100037448 PE=3 SV=1	100037448		263.28	15	343270	2064000	16307000	5810700	8319500	3871800	86220	810200	8473100	3	15	15	8	5	5	3	3	3	6	3	1	18	19	10	4	8	6	3	6	Oxidation (M)	52860
12	22	O48561	Catalase-4 OS=Glycine max OX=3847 GN=CAT4 PE=2 SV=1	CAT4	Catalase-4; Occurs in almost all aerobically respiring organisms and serves to protect cells from the toxic effects of hydrogen peroxide	263.28	14	343270	2064000	16307000	5810700	8319500	3871800	86220	810200	8473100	2	14	14	7	4	4	2	2	2	6	3	1	18	19	10	4	8	6	3	6	Oxidation (M)	56737
12	23	B0M1A4	Catalase OS=Glycine max OX=3847 GN=100037448 PE=2 SV=1	100037448		263.28	14	343270	2064000	16307000	5810700	8319500	3871800	86220	810200	8473100	2	14	14	7	4	4	2	2	2	6	3	1	18	19	10	4	8	6	3	6	Oxidation (M)	56736
4	49	I1LI06	Ribosomal_L2_C domain-containing protein OS=Glycine max OX=3847 GN=100798311 PE=3 SV=1	100798311		262.34	26	312400	80102000	84919000	11076000	25233000	15256000	0	9352400	6873900	19	26	23	19	19	19	5	12	19	6	6	4	24	20	24	15	18	1	10	17	Beta-methylthiolation; Oxidation (M)	28220
4	50	I1J8M4	Ribosomal_L2_C domain-containing protein OS=Glycine max OX=3847 GN=100527838 PE=3 SV=1	100527838		262.34	26	312400	80102000	84919000	11076000	25233000	15256000	0	9352400	6873900	19	26	23	19	19	19	5	12	19	6	6	4	24	20	24	15	18	1	10	17	Beta-methylthiolation; Oxidation (M)	28143
4	55	I1MN72	Ribosomal_L2_C domain-containing protein OS=Glycine max OX=3847 GN=100802137 PE=3 SV=1	100802137		262.34	26	312400	80102000	84919000	11076000	25233000	15256000	0	9352400	6873900	19	26	23	19	19	19	5	12	19	6	6	4	24	20	24	15	18	1	10	17	Beta-methylthiolation; Oxidation (M)	28129
11	53	I1LPL2	60S ribosomal protein L7a OS=Glycine max OX=3847 GN=100775472 PE=3 SV=1	100775472		258.32	22	1125900	40974000	52921000	6638800	5867600	7116900		6573500	1394600	4	22	22	8	8	4	0	4	4	7	7	2	28	25	3	6	5	0	2	4	Beta-methylthiolation	29415
11	54	I1LIV8	60S ribosomal protein L7a OS=Glycine max OX=3847 GN=100792324 PE=3 SV=1	100792324		258.32	22	1125900	40974000	52921000	6638800	5867600	7116900		6573500	1394600	4	22	22	8	8	4	0	4	4	7	7	2	28	25	3	6	5	0	2	4	Beta-methylthiolation	29416
33	24	I1L602	Uncharacterized protein OS=Glycine max OX=3847 GN=GLYMA_09G240600 PE=3 SV=1	GLYMA_09G240600		251.85	34				19029000	55967000	39536000		6466100		0	0	0	11	27	22	0	7	0	6	6	0	0	0	2	15	8	0	1	0		29756
33	33	I1N4A7	Uncharacterized protein OS=Glycine max OX=3847 GN=100777928 PE=3 SV=2	100777928		251.85	34				19029000	55967000	39536000		6466100		0	0	0	11	27	22	0	7	0	6	6	0	0	0	2	15	8	0	1	0		29786
9	83	I1JVU2	60S ribosomal protein L13 OS=Glycine max OX=3847 GN=100805957 PE=3 SV=1	100805957		251.2	15	1764500	47222000	62134000	19224000	2911000	24993000	1942500	23449000	22776000	6	15	12	6	6	6	6	6	6	4	2	6	14	12	10	7	8	4	8	9		23868
9	109	I1L571	60S ribosomal protein L13 OS=Glycine max OX=3847 GN=100305489 PE=3 SV=1	100305489		251.2	15	1764500	47222000	62134000	19224000	2911000	24993000	1942500	23449000	22776000	6	15	12	6	6	6	6	6	6	4	2	6	14	12	10	7	8	4	8	9		23821
19	43	I1JZS5	PHB domain-containing protein OS=Glycine max OX=3847 GN=100789547 PE=4 SV=1	100789547		247.65	17		7796700	13056000	13184000	2058000	15392000				0	14	17	14	14	10	0	0	0	4	4	0	13	10	10	8	11	0	0	0		29716
19	44	C6TJ60	PHB domain-containing protein OS=Glycine max OX=3847 GN=100789547 PE=2 SV=1	100789547		247.65	16		7796700	13056000	13184000	2058000	15392000				0	13	16	13	13	10	0	0	0	4	4	0	13	10	10	8	11	0	0	0		31368
14	30	P29756	Catalase-1/2 OS=Glycine max OX=3847 GN=CAT1 PE=2 SV=1	CAT1	Catalase-1/2; Occurs in almost all aerobically respiring organisms and serves to protect cells from the toxic effects of hydrogen peroxide	247.29	10		2172200	2703400	898110	3755700	1233600		5622500	4030500	0	10	10	7	4	4	0	2	2	4	1	0	14	12	3	4	6	0	13	12	Oxidation (M)	56847
14	31	O48560	Catalase-3 OS=Glycine max OX=3847 GN=CAT3 PE=2 SV=1	CAT3	Catalase-3; Occurs in almost all aerobically respiring organisms and serves to protect cells from the toxic effects of hydrogen peroxide	247.29	10		2172200	2703400	898110	3755700	1233600		5622500	4030500	0	10	10	7	4	4	0	2	2	4	1	0	14	12	3	4	6	0	13	12	Oxidation (M)	56911
30	18	P24095	Seed linoleate 9S-lipoxygenase OS=Glycine max OX=3847 GN=LOX1.4 PE=1 SV=1	LOX1.4		241.9	7			791640	6241300	7936300	8072200				0	0	2	4	5	7	0	0	0	5	5	0	0	1	10	11	10	0	0	0	Oxidation (M)	96817
30	27	A0A0R0IXU0	Lipoxygenase OS=Glycine max OX=3847 GN=547835 PE=3 SV=1	547835		241.9	10			791640	6241300	7936300	8072200				0	0	2	6	7	10	0	0	0	5	5	0	0	1	10	11	10	0	0	0	Oxidation (M)	68912
21	68	A0A0R4J321	Proteasome subunit beta OS=Glycine max OX=3847 GN=100793551 PE=3 SV=1	100793551		238.29	18		19918000	23996000	2763900	4477300		2245700	25696000	20925000	0	18	14	12	7	0	7	7	7	3	3	0	15	9	2	3	0	2	7	11		25128
21	69	I1K964	Proteasome subunit beta OS=Glycine max OX=3847 GN=GLYMA_06G078500 PE=3 SV=1	GLYMA_06G078500		238.29	18		19918000	23996000	2763900	4477300		2245700	25696000	20925000	0	18	14	12	7	0	7	7	7	3	3	0	15	9	2	3	0	2	7	11		25113
15	26	I1K3K7	Uncharacterized protein OS=Glycine max OX=3847 GN=100795161 PE=3 SV=1	100795161		231.97	8	742750	19165000	14994000	2509600	5612400	3894500		9050700	4320900	4	4	4	2	2	2	0	4	4	4	4	5	12	12	7	3	13	0	5	4		95597
13	95	I1K0H2	Ribosomal_S13_N domain-containing protein OS=Glycine max OX=3847 GN=100790163 PE=3 SV=1	100790163		230.08	27	3603300	60546000	55409000	8984200	11502000	9184200	2188200	10442000	970300	9	20	27	9	9	9	9	9	9	4	4	9	18	14	3	1	3	7	11	6		16016
13	96	P62302	40S ribosomal protein S13 OS=Glycine max OX=3847 GN=RPS13 PE=2 SV=1	RPS13	40S ribosomal protein S13 ; Belongs to the universal ribosomal protein uS15 family	230.08	25	3603300	60546000	55409000	8984200	11502000	9184200	2188200	10442000	970300	8	19	25	8	8	9	8	9	9	4	4	9	18	14	3	1	3	7	11	6		17140
20	80	P02238	Leghemoglobin A OS=Glycine max OX=3847 GN=LBA PE=1 SV=2	LBA	Leghemoglobin A; Provides oxygen to the bacteroids. This role is essential for symbiotic nitrogen fixation	227.96	32		19292000	15539000	15042000	18255000	17449000	301500	23641000	17403000	0	32	24	24	24	32	24	24	24	3	2	0	9	5	4	6	6	5	8	7		15374
52	92	A0A0R0GPK2	Ribosomal_S17_N domain-containing protein OS=Glycine max OX=3847 GN=547984 PE=3 SV=1	547984		217.25	26		14133000	14894000		492500	0				0	26	26	0	18	10	0	0	0	3	3	0	8	6	0	4	1	0	0	0	Beta-methylthiolation	14858
52	93	I1MU00	Ribosomal_S17_N domain-containing protein OS=Glycine max OX=3847 GN=100784140 PE=3 SV=1	100784140		217.25	21		14133000	14894000		492500	0				0	21	21	0	14	8	0	0	0	3	3	0	8	6	0	4	1	0	0	0	Beta-methylthiolation	17819
52	94	P17093	40S ribosomal protein S11 OS=Glycine max OX=3847 GN=RPS11 PE=2 SV=2	RPS11	40S ribosomal protein S11 ; Belongs to the universal ribosomal protein uS17 family	217.25	21		14133000	14894000		492500	0				0	21	21	0	14	8	0	0	0	3	3	0	8	6	0	4	1	0	0	0	Beta-methylthiolation	17833
8	47	Q8S4Q4	Nodulin 6l OS=Glycine max OX=3847 GN=547629 PE=2 SV=1	547629		217.13	11	0	18993000	25476000	10281000	11922000	7852100		6819400	7270900	3	11	11	11	5	5	0	8	5	4	4	5	20	16	10	9	8	0	7	11	Beta-methylthiolation; Oxidation (M)	47873
8	48	I1L921	Amidohydro-rel domain-containing protein OS=Glycine max OX=3847 GN=547629 PE=4 SV=1	547629		217.13	12	0	18993000	25476000	10281000	11922000	7852100		6819400	7270900	3	12	12	12	6	6	0	8	6	4	4	5	20	16	10	9	8	0	7	11	Beta-methylthiolation; Oxidation (M)	44449
5	58	A0A762	Calreticulin OS=Glycine max OX=3847 GN=Gm crt-1 PE=2 SV=1	Gm crt-1		211.21	12	8510600	100780000	102710000	40433000	33428000	66908000	53544000	92849000	79581000	6	6	10	12	12	12	6	12	12	3	2	10	8	17	19	17	14	6	21	10		48174
5	59	I1LB53	Calreticulin OS=Glycine max OX=3847 GN=100037475 PE=3 SV=1	100037475		211.21	11	8510600	100780000	102710000	40433000	33428000	66908000	53544000	92849000	79581000	6	6	9	11	11	11	6	11	11	3	2	10	8	17	19	17	14	6	21	10		49943
10	36	I1JZQ6	S4 RNA-binding domain-containing protein OS=Glycine max OX=3847 GN=100807649 PE=3 SV=1	100807649		210.9	17	1192800	28476000	45696000	16958000	24898000	27005000	1697200	20629000	14458000	12	17	17	17	17	17	9	14	9	3	3	12	4	12	13	10	11	7	5	3		23067
10	40	I1JWW7	Ribosomal_S4 domain-containing protein OS=Glycine max OX=3847 GN=100810569 PE=3 SV=1	100810569		210.9	19	1192800	28476000	45696000	16958000	24898000	27005000	1697200	20629000	14458000	13	19	19	19	19	19	9	15	9	3	3	12	4	12	13	10	11	7	5	3		21483
10	41	C6TFG0	S4 RNA-binding domain-containing protein OS=Glycine max OX=3847 GN=100810569 PE=2 SV=1	100810569		210.9	17	1192800	28476000	45696000	16958000	24898000	27005000	1697200	20629000	14458000	12	17	17	17	17	17	9	14	9	3	3	12	4	12	13	10	11	7	5	3		23049
45	71	I1MG74	Uncharacterized protein OS=Glycine max OX=3847 GN=GLYMA_15G133700 PE=3 SV=2	GLYMA_15G133700		208.92	4		2947800	452450		4627100	489540		2902300	2827900	0	4	4	0	2	2	0	2	2	2	1	0	10	2	0	2	1	0	4	2		104949
50	39	A0A0R0GQB4	Uncharacterized protein OS=Glycine max OX=3847 GN=100801369 PE=3 SV=1	100801369		205.09	11		4503600			4761500			1466000		0	4	0	0	8	0	0	4	0	4	4	0	6	0	0	4	0	0	9	0		69587
50	42	A0A368UH97	Uncharacterized protein OS=Glycine max OX=3847 GN=GLYMA_13G183000 PE=3 SV=1	GLYMA_13G183000		205.09	12		4503600			4761500			1466000		0	4	0	0	8	0	0	4	0	4	4	0	6	0	0	4	0	0	9	0		63937
25	110	I1MMI6	60S ribosomal protein L13 OS=Glycine max OX=3847 GN=GLYMA_16G106300 PE=3 SV=1	GLYMA_16G106300		203.36	15		4039100	9513300	770810	3016800	751530		4596500	3809200	0	15	12	6	6	6	0	6	6	3	1	0	8	6	5	9	5	0	2	4		23869
61	34	A0A0R0JR55	Uncharacterized protein OS=Glycine max OX=3847 GN=100814895 PE=3 SV=1	100814895		192.8	6		1427800	2068100		813020			2827200	424450	0	2	4	0	4	0	0	3	2	3	3	0	2	2	0	5	0	0	3	2	Oxidation (M)	79466
61	35	I1K0F9	Uncharacterized protein OS=Glycine max OX=3847 GN=100814895 PE=3 SV=2	100814895		192.8	6		1427800	2068100		813020			2827200	424450	0	2	4	0	4	0	0	2	2	3	3	0	2	2	0	5	0	0	3	2	Oxidation (M)	82820
23	70	A0A368UIN5	Uncharacterized protein OS=Glycine max OX=3847 GN=GLYMA_08G200200 PE=4 SV=1	GLYMA_08G200200		190.88	13	268500	24512000	33454000	2953700	5606200	4408500		580	337200	4	13	8	4	8	4	0	4	4	3	3	10	4	7	4	4	4	0	2	6		30932
42	225	I1LYP8	NmrA domain-containing protein OS=Glycine max OX=3847 GN=100796585 PE=4 SV=1	100796585		190.55	7				16648000	19053000	15549000		1082600	742940	0	0	0	7	7	7	0	3	3	2	2	0	0	0	5	5	6	0	3	3	Beta-methylthiolation	43832
42	226	I1LYP7	NmrA domain-containing protein OS=Glycine max OX=3847 GN=100796585 PE=4 SV=1	100796585		190.55	6				16648000	19053000	15549000		1082600	742940	0	0	0	6	6	6	0	2	2	2	2	0	0	0	5	5	6	0	3	3	Beta-methylthiolation	47875
38	1345	A0A0R0ISR2	Ribosomal_L6e_N domain-containing protein OS=Glycine max OX=3847 GN=100500022 PE=3 SV=1	100500022		189.99	14	1071900	14127000	12505000	0	210	3024300	0	6339500	5151600	8	14	14	8	8	14	8	8	8	2	2	2	4	4	2	2	3	1	3	3		21092
38	1346	I1KTK1	Ribosomal_L6e_N domain-containing protein OS=Glycine max OX=3847 GN=100811720 PE=3 SV=1	100811720		189.99	14	1071900	14127000	12505000	0	210	3024300	0	6339500	5151600	8	14	14	8	8	14	8	8	8	2	2	2	4	4	2	2	3	1	3	3		21071
38	1347	I1K4R0	Ribosomal_L6e_N domain-containing protein OS=Glycine max OX=3847 GN=GLYMA_05G184100 PE=3 SV=1	GLYMA_05G184100		189.99	14	1071900	14127000	12505000	0	210	3024300	0	6339500	5151600	8	14	14	8	8	14	8	8	8	2	2	2	4	4	2	2	3	1	3	3		21247
38	1348	A0A0R0IUU4	Ribosomal_L6e_N domain-containing protein OS=Glycine max OX=3847 GN=100500022 PE=3 SV=1	100500022		189.99	12	1071900	14127000	12505000	0	210	3024300	0	6339500	5151600	7	12	12	7	7	12	7	7	7	2	2	2	4	4	2	2	3	1	3	3		25504
38	1349	C6SZF9	Ribosomal_L6e_N domain-containing protein OS=Glycine max OX=3847 GN=100500022 PE=2 SV=1	100500022		189.99	12	1071900	14127000	12505000	0	210	3024300	0	6339500	5151600	6	12	12	6	6	12	6	6	6	2	2	2	4	4	2	2	3	1	3	3		25761
38	1350	I1MJL6	Ribosomal_L6e_N domain-containing protein OS=Glycine max OX=3847 GN=100784101 PE=3 SV=1	100784101		189.99	12	1071900	14127000	12505000	0	210	3024300	0	6339500	5151600	6	12	12	6	6	12	6	6	6	2	2	2	4	4	2	2	3	1	3	3		25931
38	1351	I1K4R1	Ribosomal_L6e_N domain-containing protein OS=Glycine max OX=3847 GN=GLYMA_05G184100 PE=3 SV=1	GLYMA_05G184100		189.99	12	1071900	14127000	12505000	0	210	3024300	0	6339500	5151600	6	12	12	6	6	12	6	6	6	2	2	2	4	4	2	2	3	1	3	3		25844
38	1352	I1KTK0	Ribosomal_L6e_N domain-containing protein OS=Glycine max OX=3847 GN=100811720 PE=3 SV=1	100811720		189.99	12	1071900	14127000	12505000	0	210	3024300	0	6339500	5151600	6	12	12	6	6	12	6	6	6	2	2	2	4	4	2	2	3	1	3	3		25889
90	89	K7K4Z1	Ribosomal protein L15 OS=Glycine max OX=3847 GN=100798324 PE=3 SV=1	100798324		188.96	29	0	7182700	10544000							10	10	19	0	0	0	0	0	0	3	3	1	1	4	0	0	0	0	0	0		18177
90	90	I1J9U1	Ribosomal protein L15 OS=Glycine max OX=3847 GN=100798324 PE=3 SV=1	100798324		188.96	24	0	7182700	10544000							8	9	16	0	0	0	0	0	0	3	3	1	1	4	0	0	0	0	0	0		21961
90	91	C6SV78	Ribosomal protein L15 OS=Glycine max OX=3847 GN=100798324 PE=2 SV=1	100798324		188.96	22	0	7182700	10544000							7	8	15	0	0	0	0	0	0	3	3	1	1	4	0	0	0	0	0	0		24132
29	1610	A0A0R0GMQ7	Proteasome subunit beta OS=Glycine max OX=3847 GN=GLYMA_14G152900 PE=3 SV=1	GLYMA_14G152900		186.99	8		10517000	12842000	2790800	5573800	4260600		15272000	14649000	0	7	7	7	7	7	0	8	8	2	2	0	5	2	2	3	5	0	9	8		21061
29	1611	I1MA65	Proteasome subunit beta OS=Glycine max OX=3847 GN=GLYMA_14G152900 PE=3 SV=1	GLYMA_14G152900		186.99	8		10517000	12842000	2790800	5573800	4260600		15272000	14649000	0	7	7	7	7	7	0	8	8	2	2	0	5	2	2	3	5	0	9	8		21298
29	1612	C6SV91	Proteasome subunit beta OS=Glycine max OX=3847 GN=100499664 PE=2 SV=1	100499664		186.99	7		10517000	12842000	2790800	5573800	4260600		15272000	14649000	0	7	7	7	7	7	0	7	7	2	2	0	5	2	2	3	5	0	9	8		22816
29	1613	I1MA63	Proteasome subunit beta OS=Glycine max OX=3847 GN=GLYMA_14G152900 PE=3 SV=1	GLYMA_14G152900		186.99	7		10517000	12842000	2790800	5573800	4260600		15272000	14649000	0	7	7	7	7	7	0	7	7	2	2	0	5	2	2	3	5	0	9	8		22829
29	3400	C6SXW4	Proteasome subunit beta OS=Glycine max OX=3847 GN=100306084 PE=2 SV=1	100306084		186.99	7		10517000	12842000	2790800	5573800	4260600		15272000	14649000	0	7	7	7	7	7	0	7	7	2	2	0	5	2	2	3	5	0	9	8		22783
32	216	I1KC56	Uncharacterized protein OS=Glycine max OX=3847 GN=100781379 PE=3 SV=1	100781379		185.47	5		842230	5104900		2065100	1054400		2082900	2633600	0	2	2	0	2	2	0	2	2	2	2	0	1	7	0	7	1	0	3	8		53289
32	822	I1JXH8	Uncharacterized protein OS=Glycine max OX=3847 GN=100776903 PE=3 SV=1	100776903		185.47	5		842230	5104900		2065100	1054400		2082900	2633600	0	2	2	0	2	2	0	2	2	2	2	0	1	7	0	7	1	0	3	8		53268
24	84	A0A0R0GR76	Uncharacterized protein OS=Glycine max OX=3847 GN=GLYMA_13G199800 PE=4 SV=1	GLYMA_13G199800		184.39	12				2371800	6706600	3518100				0	0	0	9	12	12	0	0	0	3	1	0	0	0	14	7	19	0	0	0		26229
24	85	A0A0R0GZF0	Annexin OS=Glycine max OX=3847 GN=GLYMA_13G199800 PE=3 SV=1	GLYMA_13G199800		184.39	9				2371800	6706600	3518100				0	0	0	6	9	9	0	0	0	3	1	0	0	0	14	7	19	0	0	0		35766
64	28	I1NH37	Uncharacterized protein OS=Glycine max OX=3847 GN=GLYMA_20G168100 PE=3 SV=1	GLYMA_20G168100		183.67	13		5806300	5130200	1579700	2631100	1911800				0	11	2	2	2	2	0	0	0	5	5	0	5	2	4	1	1	0	0	0		44397
64	29	I1LDE9	Uncharacterized protein OS=Glycine max OX=3847 GN=100806256 PE=3 SV=1	100806256		183.67	13		5806300	5130200	1579700	2631100	1911800				0	11	2	2	2	2	0	0	0	5	5	0	5	2	4	1	1	0	0	0		44385
36	74	I1MXX5	Proteasome subunit alpha type OS=Glycine max OX=3847 GN=100797380 PE=3 SV=1	100797380		183.17	10		9685500	10798000	2014900	2889100			288300	2016100	0	10	10	4	4	0	0	4	4	2	2	0	9	5	1	2	0	0	6	1	Beta-methylthiolation	30976
36	75	I1L3S2	Proteasome subunit alpha type OS=Glycine max OX=3847 GN=100819051 PE=3 SV=1	100819051		183.17	9		9685500	10798000	2014900	2889100			288300	2016100	0	9	9	4	4	0	0	4	4	2	2	0	9	5	1	2	0	0	6	1	Beta-methylthiolation	30991
36	76	I1M8A5	Proteasome subunit alpha type OS=Glycine max OX=3847 GN=100792921 PE=3 SV=1	100792921		183.17	9		9685500	10798000	2014900	2889100			288300	2016100	0	9	9	3	3	0	0	3	3	2	2	0	9	5	1	2	0	0	6	1	Beta-methylthiolation	31132
93	62	A0A0R0I6Y6	Uncharacterized protein OS=Glycine max OX=3847 GN=100802518 PE=3 SV=1	100802518		180.58	3			1556300							0	2	3	0	0	0	0	0	0	2	1	0	3	2	0	0	0	0	0	0		99859
41	429	I1KTZ5	Proteasome subunit alpha type OS=Glycine max OX=3847 GN=100799108 PE=3 SV=1	100799108		179.03	15				955900	18057000	7839900		4090800		0	0	0	15	9	9	0	9	0	2	2	0	0	0	4	3	13	0	3	0		24991
41	430	C6TH59	Proteasome subunit alpha type OS=Glycine max OX=3847 GN=100799108 PE=2 SV=1	100799108		179.03	14				955900	18057000	7839900		4090800		0	0	0	14	9	9	0	9	0	2	2	0	0	0	4	3	13	0	3	0		25578
41	585	I1J717	Proteasome subunit alpha type OS=Glycine max OX=3847 GN=100807110 PE=3 SV=1	100807110		179.03	14				955900	18057000	7839900		4090800		0	0	0	14	9	9	0	9	0	2	2	0	0	0	4	3	13	0	3	0		25624
41	1341	I1KTZ4	Proteasome subunit alpha type OS=Glycine max OX=3847 GN=100799108 PE=3 SV=1	100799108		179.03	19				955900	18057000	7839900		4090800		0	0	0	19	12	12	0	12	0	2	2	0	0	0	4	3	13	0	3	0		19184
41	1342	I1MJB1	Proteasome subunit alpha type OS=Glycine max OX=3847 GN=100795748 PE=3 SV=1	100795748		179.03	14				955900	18057000	7839900		4090800		0	0	0	14	9	9	0	9	0	2	2	0	0	0	4	3	13	0	3	0		25596
53	988	I1JXI9	Proteasome subunit beta OS=Glycine max OX=3847 GN=100778498 PE=3 SV=1	100778498		177.4	8		8331800	5088500					6200600	5903500	0	8	4	0	0	0	0	4	4	2	2	0	5	2	0	0	0	0	1	11	Oxidation (M)	29324
53	989	I1KC47	Proteasome subunit beta OS=Glycine max OX=3847 GN=100779240 PE=3 SV=1	100779240		177.4	8		8331800	5088500					6200600	5903500	0	8	4	0	0	0	0	4	4	2	2	0	5	2	0	0	0	0	1	11	Oxidation (M)	29262
17	1131	P02237	Leghemoglobin C3 OS=Glycine max OX=3847 GN=LGB1 PE=2 SV=2	LGB1	Leghemoglobin C3; Provides oxygen to the bacteroids. This role is essential for symbiotic nitrogen fixation	175.52	24		4374700	1349400	10253000	25401000	15629000	10735000	57902000	59284000	0	12	12	12	12	12	12	24	24	2	2	0	10	7	2	8	4	7	9	9		15582
34	72	C6TMU7	60S ribosomal protein L27 OS=Glycine max OX=3847 GN=100799485 PE=2 SV=1	100799485		174.39	24		4830800	11521000		4570600			3947400	2567700	0	18	18	0	16	0	0	10	10	3	3	0	7	10	0	2	0	0	2	4	Beta-methylthiolation; Oxidation (M)	15642
34	81	I1MGV6	60S ribosomal protein L27 OS=Glycine max OX=3847 GN=100793982 PE=3 SV=2	100793982		174.39	24		4830800	11521000		4570600			3947400	2567700	0	18	18	0	16	0	0	10	10	3	3	0	7	10	0	2	0	0	2	4	Beta-methylthiolation; Oxidation (M)	15643
34	105	C6T3R4	60S ribosomal protein L27 OS=Glycine max OX=3847 GN=100527246 PE=2 SV=1	100527246		174.39	24		4830800	11521000		4570600			3947400	2567700	0	18	18	0	16	0	0	10	10	3	3	0	7	10	0	2	0	0	2	4	Beta-methylthiolation; Oxidation (M)	15660
34	106	I1KRI7	60S ribosomal protein L27 OS=Glycine max OX=3847 GN=100817943 PE=3 SV=1	100817943		174.39	24		4830800	11521000		4570600			3947400	2567700	0	18	18	0	16	0	0	10	10	3	3	0	7	10	0	2	0	0	2	4	Beta-methylthiolation; Oxidation (M)	15680
18	362	A0A0R4J309	Uncharacterized protein OS=Glycine max OX=3847 GN=GLYMA_03G207500 PE=3 SV=1	GLYMA_03G207500		170.15	7	1031700	12331000	14294000	10628000	1507000	981400	3620900	13145000	1453000	6	7	7	7	7	7	7	7	7	2	2	3	7	4	7	6	3	12	7	6		18635
18	363	C6SZS1	Uncharacterized protein OS=Glycine max OX=3847 GN=100500046 PE=2 SV=1	100500046		170.15	7	1031700	12331000	14294000	10628000	1507000	981400	3620900	13145000	1453000	6	7	7	7	7	7	7	7	7	2	2	3	7	4	7	6	3	12	7	6		18663
89	98	I1JQN0	Ribosomal_L18e/L15P domain-containing protein OS=Glycine max OX=3847 GN=GLYMA_03G215300 PE=3 SV=1	GLYMA_03G215300		170.14	18		6560500								0	18	0	0	0	0	0	0	0	3	3	0	7	0	0	0	0	0	0	0		19442
89	99	I1JQM9	Ribosomal_L18e/L15P domain-containing protein OS=Glycine max OX=3847 GN=GLYMA_03G215300 PE=3 SV=1	GLYMA_03G215300		170.14	17		6560500								0	17	0	0	0	0	0	0	0	3	3	0	7	0	0	0	0	0	0	0		20910
89	100	I1NJ30	Ribosomal_L18e/L15P domain-containing protein OS=Glycine max OX=3847 GN=100791657 PE=3 SV=1	100791657		170.14	17		6560500								0	17	0	0	0	0	0	0	0	3	3	0	7	0	0	0	0	0	0	0		20966
89	101	I1JR90	Ribosomal_L18e/L15P domain-containing protein OS=Glycine max OX=3847 GN=GLYMA_03G234600 PE=3 SV=1	GLYMA_03G234600		170.14	17		6560500								0	17	0	0	0	0	0	0	0	3	3	0	7	0	0	0	0	0	0	0		20996
46	224	I1KLM0	Uncharacterized protein OS=Glycine max OX=3847 GN=GLYMA_07G198600 PE=3 SV=1	GLYMA_07G198600		169.53	13		6695100	4288300							0	13	13	0	0	0	0	0	0	2	1	0	8	13	0	0	0	0	0	0		21425
46	267	I1M090	40S ribosomal protein S6 OS=Glycine max OX=3847 GN=GLYMA_13G177800 PE=3 SV=1	GLYMA_13G177800		169.53	10		6695100	4288300							0	10	10	0	0	0	0	0	0	2	1	0	8	13	0	0	0	0	0	0		28269
46	1364	K7MA66	40S ribosomal protein S6 OS=Glycine max OX=3847 GN=100800507 PE=3 SV=1	100800507		169.53	10		6695100	4288300							0	10	10	0	0	0	0	0	0	2	1	0	8	13	0	0	0	0	0	0		28173
46	1365	C6T4P7	Uncharacterized protein (Fragment) OS=Glycine max OX=3847 GN=GLYMA_07G198600 PE=2 SV=1	GLYMA_07G198600		169.53	10		6695100	4288300							0	10	10	0	0	0	0	0	0	2	1	0	8	13	0	0	0	0	0	0		28299
46	1367	I1MEK5	40S ribosomal protein S6 OS=Glycine max OX=3847 GN=100800507 PE=3 SV=1	100800507		169.53	10		6695100	4288300							0	10	10	0	0	0	0	0	0	2	1	0	8	13	0	0	0	0	0	0		28301
80	77	I1KL55	CN hydrolase domain-containing protein OS=Glycine max OX=3847 GN=100792563 PE=4 SV=1	100792563		169.36	10		1994200	1403800		2402100	1693500		0		0	5	5	0	2	5	0	3	0	3	3	0	2	1	0	2	2	0	1	0	Beta-methylthiolation	45594
31	112	A0A0R0GF16	Annexin OS=Glycine max OX=3847 GN=GLYMA_15G238200 PE=3 SV=1	GLYMA_15G238200		168.89	9				8224400	9457800	8323400		2380900	830250	0	0	0	7	9	9	0	3	3	3	1	0	0	0	4	8	10	0	4	1		33891
26	218	A0A0R0GFJ1	Ribosomal_L16 domain-containing protein OS=Glycine max OX=3847 GN=100305619 PE=3 SV=1	100305619		167.17	13	6735900	65448000	72895000	3424000	39684000	34434000	10081000	41578000	40972000	6	13	13	13	13	13	6	6	6	2	2	3	9	5	3	5	2	4	3	5		20562
26	219	I1MB53	Ribosomal_L16 domain-containing protein OS=Glycine max OX=3847 GN=100305619 PE=3 SV=1	100305619		167.17	12	6735900	65448000	72895000	3424000	39684000	34434000	10081000	41578000	40972000	6	12	12	12	12	12	6	6	6	2	2	3	9	5	3	5	2	4	3	5		22859
26	220	A0A0R4J2Q7	Ribosomal_L16 domain-containing protein OS=Glycine max OX=3847 GN=100777196 PE=3 SV=1	100777196		167.17	10	6735900	65448000	72895000	3424000	39684000	34434000	10081000	41578000	40972000	5	10	10	10	10	10	5	5	5	2	2	3	9	5	3	5	2	4	3	5		25064
26	221	C6SVX5	Ribosomal_L16 domain-containing protein OS=Glycine max OX=3847 GN=100305619 PE=2 SV=1	100305619		167.17	10	6735900	65448000	72895000	3424000	39684000	34434000	10081000	41578000	40972000	5	10	10	10	10	10	5	5	5	2	2	3	9	5	3	5	2	4	3	5		25094
26	222	A0A0R0JKN5	Ribosomal_L16 domain-containing protein OS=Glycine max OX=3847 GN=100815571 PE=3 SV=1	100815571		167.17	10	6735900	65448000	72895000	3424000	39684000	34434000	10081000	41578000	40972000	5	10	10	10	10	10	5	5	5	2	2	3	9	5	3	5	2	4	3	5		25065
67	63	C6T0E8	60S ribosomal protein L18a OS=Glycine max OX=3847 GN=100500108 PE=2 SV=1	100500108		165.61	15		1813700								0	15	5	0	0	0	0	0	0	3	1	0	7	6	0	0	0	0	0	0	Beta-methylthiolation	21281
55	332	I1JL80	Ferritin OS=Glycine max OX=3847 GN=GLYMA_03G050100 PE=3 SV=1	GLYMA_03G050100		164.93	13		1277500	3149700							0	13	13	0	0	0	0	0	0	2	2	0	9	9	0	0	0	0	0	0		29136
55	373	I1JL81	Ferritin OS=Glycine max OX=3847 GN=GLYMA_03G050100 PE=3 SV=1	GLYMA_03G050100		164.93	15		1277500	3149700							0	15	15	0	0	0	0	0	0	2	2	0	9	9	0	0	0	0	0	0		25322
55	1340	I1J7H3	Ferritin OS=Glycine max OX=3847 GN=547988 PE=3 SV=1	547988		164.93	13		1277500	3149700							0	13	13	0	0	0	0	0	0	2	2	0	9	9	0	0	0	0	0	0		28711
58	97	C6TCN5	Ferritin OS=Glycine max OX=3847 GN=547824 PE=2 SV=1	547824		162.98	14		18449000	1185000							0	14	8	0	0	0	0	0	0	3	3	0	7	8	0	0	0	0	0	0		28079
66	65	C6SYA5	60S ribosomal protein L18a OS=Glycine max OX=3847 GN=100306174 PE=2 SV=1	100306174		162.97	14		0								0	14	5	0	0	0	0	0	0	3	1	0	7	6	0	0	0	0	0	0	Beta-methylthiolation	21281
68	102	A0A0R4J2M7	40S ribosomal protein S4 OS=Glycine max OX=3847 GN=GLYMA_02G047800 PE=3 SV=1	GLYMA_02G047800		162.51	11		7116500	433							0	11	11	0	0	0	0	0	0	2	2	0	6	7	0	0	0	0	0	0		29902
68	103	A0A0R4J581	40S ribosomal protein S4 OS=Glycine max OX=3847 GN=100811336 PE=3 SV=1	100811336		162.51	11		7116500	433							0	11	11	0	0	0	0	0	0	2	2	0	6	7	0	0	0	0	0	0		29975
68	104	A0A0R4J5K4	40S ribosomal protein S4 OS=Glycine max OX=3847 GN=100795220 PE=3 SV=1	100795220		162.51	11		7116500	433							0	11	11	0	0	0	0	0	0	2	2	0	6	7	0	0	0	0	0	0		29945
35	1499	I1JB54	Ribosomal_L7Ae domain-containing protein OS=Glycine max OX=3847 GN=GLYMA_02G002300 PE=3 SV=1	GLYMA_02G002300		161.72	12		7495100	7281500							0	12	12	0	0	0	0	0	0	2	2	0	7	18	0	0	0	0	0	0	Beta-methylthiolation	11887
35	1500	I1KWQ7	Ribosomal_L7Ae domain-containing protein OS=Glycine max OX=3847 GN=100793713 PE=3 SV=1	100793713		161.72	12		7495100	7281500							0	12	12	0	0	0	0	0	0	2	2	0	7	18	0	0	0	0	0	0	Beta-methylthiolation	12088
35	1501	I1N4X6	Ribosomal_L7Ae domain-containing protein OS=Glycine max OX=3847 GN=100806260 PE=3 SV=1	100806260		161.72	12		7495100	7281500							0	12	12	0	0	0	0	0	0	2	2	0	7	18	0	0	0	0	0	0	Beta-methylthiolation	12361
35	1502	I1L7D4	Ribosomal_L7Ae domain-containing protein OS=Glycine max OX=3847 GN=100793713 PE=3 SV=1	100793713		161.72	12		7495100	7281500							0	12	12	0	0	0	0	0	0	2	2	0	7	18	0	0	0	0	0	0	Beta-methylthiolation	12345
35	3404	I1JB55	Ribosomal_L7Ae domain-containing protein OS=Glycine max OX=3847 GN=GLYMA_02G002300 PE=3 SV=1	GLYMA_02G002300		161.72	14		7495100	7281500							0	14	14	0	0	0	0	0	0	2	2	0	7	18	0	0	0	0	0	0	Beta-methylthiolation	10303
39	82	C6T4R9	Ubiquitin OS=Glycine max OX=3847 GN=100527579 PE=2 SV=1	100527579		160.33	17		11288000	12509000	17215000	20318000	1783000		512200	4736200	0	17	11	12	12	12	0	6	6	3	3	0	6	6	3	3	3	0	1	1		17668
59	1363	I1KYY4	40S ribosomal protein S6 OS=Glycine max OX=3847 GN=100804076 PE=3 SV=1	100804076		156.65	10		356200	3377900							0	10	10	0	0	0	0	0	0	2	1	0	9	6	0	0	0	0	0	0		28169
59	1366	I1M223	40S ribosomal protein S6 OS=Glycine max OX=3847 GN=GLYMA_13G237800 PE=3 SV=2	GLYMA_13G237800		156.65	10		356200	3377900							0	10	10	0	0	0	0	0	0	2	1	0	9	6	0	0	0	0	0	0		28358
37	367	A0A0R4J4L3	Annexin OS=Glycine max OX=3847 GN=100806472 PE=3 SV=1	100806472		154.74	6										0	0	0	6	6	6	0	0	0	2	0	0	0	0	9	7	8	0	0	0		35878
37	368	I1LLC0	Annexin OS=Glycine max OX=3847 GN=100806472 PE=3 SV=2	100806472		154.74	6										0	0	0	6	6	6	0	0	0	2	0	0	0	0	9	7	8	0	0	0		35954
69	214	I1M611	D-3-phosphoglycerate dehydrogenase OS=Glycine max OX=3847 GN=100806526 PE=3 SV=1	100806526		149.6	5		0		4736500	13831000	1874600		12045000	10946000	0	3	0	3	3	5	0	3	3	2	2	0	1	0	3	2	3	0	1	3	Oxidation (M)	62894
107	976	Q5F2M9	Glutamate dehydrogenase OS=Glycine max OX=3847 GN=gdh1 PE=2 SV=1	gdh1	Glutamate dehydrogenase ; Belongs to the Glu/Leu/Phe/Val dehydrogenases family	144.41	7		213600		207						0	7	0	2	0	0	0	0	0	2	2	0	3	0	1	0	0	0	0	0	Oxidation (M)	44549
22	122	I1J4J6	Malic enzyme OS=Glycine max OX=3847 GN=100796117 PE=3 SV=1	100796117		142.86	4	0	52426000	45589000	3178700	6283800	471700		12188000	4733600	3	3	4	3	3	3	0	4	4	2	2	6	7	12	4	3	5	0	6	4		65027
22	125	I1MM09	Malic enzyme OS=Glycine max OX=3847 GN=100784112 PE=3 SV=2	100784112		142.86	5	0	52426000	45589000	3178700	6283800	471700		12188000	4733600	3	3	5	3	3	3	0	5	5	2	2	6	7	12	4	3	5	0	6	4		58628
22	126	I1MM08	Malic enzyme OS=Glycine max OX=3847 GN=100784112 PE=3 SV=2	100784112		142.86	4	0	52426000	45589000	3178700	6283800	471700		12188000	4733600	3	3	4	3	3	3	0	4	4	2	2	6	7	12	4	3	5	0	6	4		65195
22	127	I1J4J8	Malic enzyme OS=Glycine max OX=3847 GN=100796117 PE=3 SV=1	100796117		142.86	5	0	52426000	45589000	3178700	6283800	471700		12188000	4733600	3	3	5	3	3	3	0	5	5	2	2	6	7	12	4	3	5	0	6	4		54671
121	410	A0A0R0G869	Pyruvate dehydrogenase E1 component subunit beta OS=Glycine max OX=3847 GN=100777306 PE=4 SV=1	100777306		137.83	5		2441200								0	5	0	0	0	0	0	0	0	1	1	0	2	0	0	0	0	0	0	0	Oxidation (M)	37971
121	411	I1M6N5	Pyruvate dehydrogenase E1 component subunit beta OS=Glycine max OX=3847 GN=100777306 PE=4 SV=1	100777306		137.83	4		2441200								0	4	0	0	0	0	0	0	0	1	1	0	2	0	0	0	0	0	0	0	Oxidation (M)	38775
121	691	I1JJD2	Pyruvate dehydrogenase E1 component subunit beta OS=Glycine max OX=3847 GN=GLYMA_02G294500 PE=4 SV=1	GLYMA_02G294500		137.83	4		2441200								0	4	0	0	0	0	0	0	0	1	1	0	2	0	0	0	0	0	0	0	Oxidation (M)	38721
121	1174	C6T827	Pyruvate dehydrogenase E1 component subunit beta OS=Glycine max OX=3847 GN=100817577 PE=2 SV=1	100817577		137.83	4		2441200								0	4	0	0	0	0	0	0	0	1	1	0	2	0	0	0	0	0	0	0	Oxidation (M)	38624
98	1229	I1M6P9	Dihydrolipoyllysine-residue succinyltransferase OS=Glycine max OX=3847 GN=100813488 PE=3 SV=1	100813488		137.61	8					2183700	2774300				0	0	0	0	8	3	0	0	0	2	2	0	0	0	0	3	2	0	0	0	Oxidation (M)	49863
98	1354	I1M6Q0	Dihydrolipoyllysine-residue succinyltransferase OS=Glycine max OX=3847 GN=100813488 PE=3 SV=1	100813488		137.61	8					2183700	2774300				0	0	0	0	8	3	0	0	0	2	2	0	0	0	0	3	2	0	0	0	Oxidation (M)	50163
98	1355	I1M6P8	Dihydrolipoyllysine-residue succinyltransferase OS=Glycine max OX=3847 GN=100813488 PE=3 SV=1	100813488		137.61	8					2183700	2774300				0	0	0	0	8	3	0	0	0	2	2	0	0	0	0	3	2	0	0	0	Oxidation (M)	50220
98	1356	I1JJB5	Dihydrolipoyllysine-residue succinyltransferase OS=Glycine max OX=3847 GN=100799149 PE=3 SV=1	100799149		137.61	8					2183700	2774300				0	0	0	0	8	3	0	0	0	2	2	0	0	0	0	3	2	0	0	0	Oxidation (M)	50496
49	307	I1KVR2	Uncharacterized protein OS=Glycine max OX=3847 GN=100813342 PE=3 SV=1	100813342		136.44	6		6797700	3519900							0	6	6	0	0	0	0	0	0	1	1	0	10	10	0	0	0	0	0	0		28322
49	308	I1KGP0	Uncharacterized protein OS=Glycine max OX=3847 GN=GLYMA_07G020000 PE=3 SV=1	GLYMA_07G020000		136.44	6		6797700	3519900							0	6	6	0	0	0	0	0	0	1	1	0	10	10	0	0	0	0	0	0		28409
47	3411	Q01915	ATP synthase subunit alpha mitochondrial OS=Glycine max OX=3847 GN=ATPA PE=3 SV=1	ATPA	ATP synthase subunit alpha, chloroplastic; Produces ATP from ADP in the presence of a proton gradient across the membrane. The alpha chain is a regulatory subunit; Belongs to the ATPase alpha/beta chains family	135.57	3				20094000	23742000	32465000		8167100	6630300	0	0	0	3	3	3	0	3	3	1	1	0	0	0	5	7	2	0	3	3		55331
71	536	K7KU09	ATP-dependent 6-phosphofructokinase OS=Glycine max OX=3847 GN=100803139 PE=3 SV=1	100803139		134.92	3		4622500	4324500							0	3	3	0	0	0	0	0	0	1	1	0	4	7	0	0	0	0	0	0	Oxidation (M)	55901
71	537	I1K9I0	ATP-dependent 6-phosphofructokinase OS=Glycine max OX=3847 GN=100803139 PE=3 SV=1	100803139		134.92	3		4622500	4324500							0	3	3	0	0	0	0	0	0	1	1	0	4	7	0	0	0	0	0	0	Oxidation (M)	60158
71	542	K7KRS4	ATP-dependent 6-phosphofructokinase OS=Glycine max OX=3847 GN=100795344 PE=3 SV=1	100795344		134.92	3		4622500	4324500							0	3	3	0	0	0	0	0	0	1	1	0	4	7	0	0	0	0	0	0	Oxidation (M)	51838
71	599	A0A0R0HVU7	PFK domain-containing protein OS=Glycine max OX=3847 GN=100820495 PE=4 SV=1	100820495		134.92	3		4622500	4324500							0	3	3	0	0	0	0	0	0	1	1	0	4	7	0	0	0	0	0	0	Oxidation (M)	54913
71	600	A0A0R0HVV2	PFK domain-containing protein OS=Glycine max OX=3847 GN=100820495 PE=4 SV=1	100820495		134.92	3		4622500	4324500							0	3	3	0	0	0	0	0	0	1	1	0	4	7	0	0	0	0	0	0	Oxidation (M)	55170
71	601	I1LCJ1	ATP-dependent 6-phosphofructokinase OS=Glycine max OX=3847 GN=100820495 PE=3 SV=1	100820495		134.92	3		4622500	4324500							0	3	3	0	0	0	0	0	0	1	1	0	4	7	0	0	0	0	0	0	Oxidation (M)	57621
71	803	A0A0R0I3C2	PFK domain-containing protein OS=Glycine max OX=3847 GN=100820495 PE=4 SV=1	100820495		134.92	3		4622500	4324500							0	3	3	0	0	0	0	0	0	1	1	0	4	7	0	0	0	0	0	0	Oxidation (M)	46153
71	804	K7LKD1	PFK domain-containing protein OS=Glycine max OX=3847 GN=100820495 PE=4 SV=1	100820495		134.92	3		4622500	4324500							0	3	3	0	0	0	0	0	0	1	1	0	4	7	0	0	0	0	0	0	Oxidation (M)	48604
71	1117	I1KPV0	ATP-dependent 6-phosphofructokinase OS=Glycine max OX=3847 GN=100798766 PE=3 SV=1	100798766		134.92	3		4622500	4324500							0	3	3	0	0	0	0	0	0	1	1	0	4	7	0	0	0	0	0	0	Oxidation (M)	52065
71	1130	I1MCW0	ATP-dependent 6-phosphofructokinase OS=Glycine max OX=3847 GN=100815278 PE=3 SV=1	100815278		134.92	3		4622500	4324500							0	3	3	0	0	0	0	0	0	1	1	0	4	7	0	0	0	0	0	0	Oxidation (M)	57129
71	1487	I1JUY7	ATP-dependent 6-phosphofructokinase OS=Glycine max OX=3847 GN=100818755 PE=3 SV=1	100818755		134.92	3		4622500	4324500							0	3	3	0	0	0	0	0	0	1	1	0	4	7	0	0	0	0	0	0	Oxidation (M)	56057
71	1946	I1MCW1	ATP-dependent 6-phosphofructokinase OS=Glycine max OX=3847 GN=100815278 PE=3 SV=1	100815278		134.92	3		4622500	4324500							0	3	3	0	0	0	0	0	0	1	1	0	4	7	0	0	0	0	0	0	Oxidation (M)	52827
71	2425	A0A0R0I3J4	PFK domain-containing protein OS=Glycine max OX=3847 GN=100820495 PE=4 SV=1	100820495		134.92	4		4622500	4324500							0	4	4	0	0	0	0	0	0	1	1	0	4	7	0	0	0	0	0	0	Oxidation (M)	43527
71	3409	A0A0R0H5D7	PFK domain-containing protein OS=Glycine max OX=3847 GN=100796769 PE=4 SV=1	100796769		134.92	4		4622500	4324500							0	4	4	0	0	0	0	0	0	1	1	0	4	7	0	0	0	0	0	0	Oxidation (M)	39224
71	3410	I1M5F6	ATP-dependent 6-phosphofructokinase OS=Glycine max OX=3847 GN=100796769 PE=3 SV=1	100796769		134.92	3		4622500	4324500							0	3	3	0	0	0	0	0	0	1	1	0	4	7	0	0	0	0	0	0	Oxidation (M)	52826
100	1360	P02235	Leghemoglobin C1 OS=Glycine max OX=3847 PE=2 SV=2			134.67	19					1843800					0	8	0	0	12	8	0	0	0	2	1	0	1	0	0	3	1	0	0	0		15389
88	2627	I1KCG4	Carbonic anhydrase OS=Glycine max OX=3847 GN=GLYMA_06G182700 PE=3 SV=1	GLYMA_06G182700		132.59	6	0	388310	519950	0	0					6	6	6	6	6	0	0	0	0	1	1	1	2	1	1	1	0	0	0	0		29373
72	498	I1KI61	Uncharacterized protein OS=Glycine max OX=3847 GN=100818998 PE=3 SV=1	100818998		131.5	3		199400	1361400							0	3	3	0	0	0	0	0	0	1	1	0	6	4	0	0	0	0	0	0		52099
99	1648	I1L8R1	Ribos_L4_asso_C domain-containing protein OS=Glycine max OX=3847 GN=100786828 PE=3 SV=1	100786828		130.72	5		0			695960	56340		1582700	2072500	0	5	0	0	5	5	0	5	5	1	1	0	1	0	0	1	1	0	1	1		44692
99	1649	I1LZ03	Ribos_L4_asso_C domain-containing protein OS=Glycine max OX=3847 GN=100779764 PE=3 SV=1	100779764		130.72	5		0			695960	56340		1582700	2072500	0	5	0	0	5	5	0	5	5	1	1	0	1	0	0	1	1	0	1	1		44662
99	2893	I1L8R2	Ribos_L4_asso_C domain-containing protein OS=Glycine max OX=3847 GN=100786828 PE=3 SV=1	100786828		130.72	5		0			695960	56340		1582700	2072500	0	5	0	0	5	5	0	5	5	1	1	0	1	0	0	1	1	0	1	1		40933
40	337	I1JNR3	Elongation factor Tu OS=Glycine max OX=3847 GN=GLYMA_03G150600 PE=3 SV=1	GLYMA_03G150600		130.53	5	7667400	63832000	66502000				0	16499000	14267000	2	2	2	0	0	0	2	5	2	2	2	3	5	3	0	0	0	7	4	1	Beta-methylthiolation	49316
94	459	K7MNM4	Uncharacterized protein OS=Glycine max OX=3847 GN=100805702 PE=3 SV=1	100805702		130.27	4		8411700	7948600							0	4	4	0	0	0	0	0	0	1	1	0	2	3	0	0	0	0	0	0		48752
94	460	I1MXL3	Uncharacterized protein OS=Glycine max OX=3847 GN=100805702 PE=3 SV=1	100805702		130.27	3		8411700	7948600							0	3	3	0	0	0	0	0	0	1	1	0	2	3	0	0	0	0	0	0		52116
94	461	I1M8Q5	Uncharacterized protein OS=Glycine max OX=3847 GN=GLYMA_14G085800 PE=3 SV=2	GLYMA_14G085800		130.27	3		8411700	7948600							0	3	3	0	0	0	0	0	0	1	1	0	2	3	0	0	0	0	0	0		54399
73	197	A0A0R4J3L5	Proteasome subunit alpha type OS=Glycine max OX=3847 GN=732640 PE=3 SV=1	732640		128.95	10		2487500	2433800							0	6	10	0	0	0	0	0	0	2	2	0	4	6	0	0	0	0	0	0		27384
73	198	O48551	Proteasome subunit alpha type-6 OS=Glycine max OX=3847 GN=PAA1 PE=2 SV=2	PAA1	Proteasome subunit alpha type; The proteasome is a multicatalytic proteinase complex which is characterized by its ability to cleave peptides with Arg, Phe, Tyr, Leu, and Glu adjacent to the leaving group at neutral or slightly basic pH. The proteasome has an ATP-dependent proteolytic activity (By similarity); Belongs to the peptidase T1A family	128.95	10		2487500	2433800							0	6	10	0	0	0	0	0	0	2	2	0	4	6	0	0	0	0	0	0		27392
73	199	I1LSZ7	Proteasome subunit alpha type OS=Glycine max OX=3847 GN=100803124 PE=3 SV=1	100803124		128.95	10		2487500	2433800							0	6	10	0	0	0	0	0	0	2	2	0	4	6	0	0	0	0	0	0		27412
60	3386	C6SW37	Uncharacterized protein OS=Glycine max OX=3847 GN=100784543 PE=2 SV=1	100784543		126.73	25		10908000	9627400							0	25	25	0	0	0	0	0	0	1	1	0	7	8	0	0	0	0	0	0		7090
60	3387	A0A0R0EWM9	Uncharacterized protein OS=Glycine max OX=3847 GN=GLYMA_19G105800 PE=3 SV=1	GLYMA_19G105800		126.73	22		10908000	9627400							0	22	22	0	0	0	0	0	0	1	1	0	7	8	0	0	0	0	0	0		8133
60	3388	K7KN96	Uncharacterized protein OS=Glycine max OX=3847 GN=100784543 PE=3 SV=1	100784543		126.73	22		10908000	9627400							0	22	22	0	0	0	0	0	0	1	1	0	7	8	0	0	0	0	0	0		8023
60	3389	C6SXD2	Uncharacterized protein OS=Glycine max OX=3847 GN=100798254 PE=2 SV=1	100798254		126.73	17		10908000	9627400							0	17	17	0	0	0	0	0	0	1	1	0	7	8	0	0	0	0	0	0		10211
60	3390	I1KJG4	Uncharacterized protein OS=Glycine max OX=3847 GN=100784543 PE=3 SV=1	100784543		126.73	17		10908000	9627400							0	17	17	0	0	0	0	0	0	1	1	0	7	8	0	0	0	0	0	0		10241
51	169	I1LD52	Alkaline/neutral invertase OS=Glycine max OX=3847 GN=100781129 PE=3 SV=1	100781129		124.35	5	0							694500	942920	3	0	0	0	0	0	0	3	3	2	2	1	0	0	0	0	0	0	13	5		63203
51	184	I1NHC6	Alkaline/neutral invertase OS=Glycine max OX=3847 GN=100803655 PE=3 SV=1	100803655		124.35	5	0							694500	942920	3	0	0	0	0	0	0	3	3	2	2	1	0	0	0	0	0	0	13	5		63245
75	2098	I1NC65	Proteasome subunit beta OS=Glycine max OX=3847 GN=GLYMA_19G242200 PE=3 SV=1	GLYMA_19G242200		123.4	6		1187000	7179500							0	6	6	0	0	0	0	0	0	1	1	0	7	3	0	0	0	0	0	0		26351
75	2959	I1JRK8	Proteasome subunit beta OS=Glycine max OX=3847 GN=GLYMA_03G244700 PE=3 SV=1	GLYMA_03G244700		123.4	6		1187000	7179500							0	6	6	0	0	0	0	0	0	1	1	0	7	3	0	0	0	0	0	0		26306
82	292	I1MJB7	Peptidase A1 domain-containing protein OS=Glycine max OX=3847 GN=100798398 PE=3 SV=1	100798398		123.3	5		274220	255480	3202300	1825300	2810400		341880		0	5	5	5	5	5	0	5	0	1	1	0	1	1	1	2	1	0	1	0		47231
62	2501	I1K0L3	Uncharacterized protein OS=Glycine max OX=3847 GN=100788318 PE=3 SV=1	100788318		121.34	2		0	0		204600	149300		1010300	0	0	2	2	0	2	2	0	2	2	1	1	0	2	1	0	5	1	0	4	1		67146
62	3421	I1MUX7	Uncharacterized protein OS=Glycine max OX=3847 GN=100798971 PE=3 SV=1	100798971		121.34	2		0	0		204600	149300		1010300	0	0	2	2	0	2	2	0	2	2	1	1	0	2	1	0	5	1	0	4	1		66724
57	2570	K7KRH2	26S proteasome non-ATPase regulatory subunit 1 homolog OS=Glycine max OX=3847 GN=100790425 PE=3 SV=1	100790425		120.18	1			1613500		0			1724300	1348700	0	0	1	0	1	0	0	1	1	1	1	0	0	3	0	3	0	0	9	2		100313
57	2571	I1K5H2	26S proteasome non-ATPase regulatory subunit 1 homolog OS=Glycine max OX=3847 GN=100790425 PE=3 SV=1	100790425		120.18	1			1613500		0			1724300	1348700	0	0	1	0	1	0	0	1	1	1	1	0	0	3	0	3	0	0	9	2		109471
57	3435	I1KQE8	26S proteasome non-ATPase regulatory subunit 1 homolog OS=Glycine max OX=3847 GN=100817941 PE=3 SV=1	100817941		120.18	1			1613500		0			1724300	1348700	0	0	1	0	1	0	0	1	1	1	1	0	0	3	0	3	0	0	9	2		109534
119	435	I1KEY6	26S proteasome non-ATPase regulatory subunit 2 homolog OS=Glycine max OX=3847 GN=100799779 PE=3 SV=1	100799779		117.94	2		0						0		0	2	0	0	0	0	0	2	0	1	1	0	1	0	0	0	0	0	1	0	Beta-methylthiolation	97348
119	440	I1LS70	26S proteasome non-ATPase regulatory subunit 2 homolog OS=Glycine max OX=3847 GN=100777078 PE=3 SV=1	100777078		117.94	2		0						0		0	2	0	0	0	0	0	2	0	1	1	0	1	0	0	0	0	0	1	0	Beta-methylthiolation	97295
63	3403	I1LFE1	Uncharacterized protein OS=Glycine max OX=3847 GN=100305671 PE=4 SV=1	100305671		117.44	15	1516100	9649200	7389800	1899900	5032600	3742800	0	5913100	5075100	15	15	15	15	15	15	15	15	15	1	1	1	2	3	1	1	1	2	1	2		10294
63	3412	C6SW56	Uncharacterized protein OS=Glycine max OX=3847 GN=100305671 PE=2 SV=1	100305671		117.44	11	1516100	9649200	7389800	1899900	5032600	3742800	0	5913100	5075100	11	11	11	11	11	11	11	11	11	1	1	1	2	3	1	1	1	2	1	2		14319
113	1357	A0A0R0IQB1	Uncharacterized protein OS=Glycine max OX=3847 GN=100802667 PE=3 SV=1	100802667		117.02	18		0	2271300							0	10	18	0	0	0	0	0	0	2	2	0	1	2	0	0	0	0	0	0	Beta-methylthiolation	15645
113	1358	C6T5E0	Uncharacterized protein OS=Glycine max OX=3847 GN=100527779 PE=2 SV=1	100527779		117.02	18		0	2271300							0	10	18	0	0	0	0	0	0	2	2	0	1	2	0	0	0	0	0	0	Beta-methylthiolation	15631
113	1359	I1KSB8	Uncharacterized protein OS=Glycine max OX=3847 GN=100787561 PE=3 SV=1	100787561		117.02	18		0	2271300							0	10	18	0	0	0	0	0	0	2	2	0	1	2	0	0	0	0	0	0	Beta-methylthiolation	15617
16	1772	Q76LA6	L-ascorbate peroxidase OS=Glycine max OX=3847 GN=apx2 PE=2 SV=1	apx2	Cytosolic ascorbate peroxidase 2; Uncharacterized protein ; Belongs to the peroxidase family	116.99	4	81010	10534000	3559500	17165000	20256000	2040	5009100	29155000	12498000	4	4	4	4	4	4	4	4	4	1	1	1	7	7	9	7	9	4	3	12		27126
84	3413	C6T078	Uncharacterized protein OS=Glycine max OX=3847 GN=100306624 PE=2 SV=1	100306624		116.9	11		1022800	0		0			0	0	0	11	11	0	11	0	0	11	11	1	1	0	2	2	0	1	0	0	1	1		14348
84	3414	I1M4R7	Uncharacterized protein OS=Glycine max OX=3847 GN=100778013 PE=3 SV=1	100778013		116.9	11		1022800	0		0			0	0	0	11	11	0	11	0	0	11	11	1	1	0	2	2	0	1	0	0	1	1		14320
83	235	I1M1V9	Pyruvate decarboxylase OS=Glycine max OX=3847 GN=100809553 PE=3 SV=1	100809553		116.59	2		84740	211							0	2	2	0	0	0	0	0	0	2	2	0	4	3	0	0	0	0	0	0		56519
83	294	I1M1V8	Pyruvate decarboxylase OS=Glycine max OX=3847 GN=100809553 PE=3 SV=1	100809553		116.59	2		84740	211							0	2	2	0	0	0	0	0	0	2	2	0	4	3	0	0	0	0	0	0		63411
106	149	A0A0R0GWM0	FAS1 domain-containing protein OS=Glycine max OX=3847 GN=GLYMA_13G293500 PE=3 SV=1	GLYMA_13G293500		116.17	9		398700	1730500							0	9	5	0	0	0	0	0	0	2	2	0	2	2	0	0	0	0	0	0		26589
106	1362	A0A0R0H8B1	FAS1 domain-containing protein OS=Glycine max OX=3847 GN=100500293 PE=3 SV=1	100500293		116.17	9		398700	1730500							0	9	5	0	0	0	0	0	0	2	2	0	2	2	0	0	0	0	0	0		26345
124	2024	I1KQ86	Uncharacterized protein OS=Glycine max OX=3847 GN=GLYMA_08G043500 PE=4 SV=1	GLYMA_08G043500		114.07	9					930010					0	0	0	0	9	0	0	0	0	1	1	0	0	0	0	2	0	0	0	0	Oxidation (M)	19064
28	1479	A0A0R0IKS5	Uncharacterized protein OS=Glycine max OX=3847 GN=GLYMA_08G120100 PE=3 SV=1	GLYMA_08G120100		112.29	6		8116200	7971500	4383100	5612200	3650100		1385400		0	6	6	6	6	6	0	6	0	1	1	0	7	5	6	14	3	0	1	0		21758
28	1480	I1KSI2	Uncharacterized protein OS=Glycine max OX=3847 GN=GLYMA_08G120100 PE=3 SV=1	GLYMA_08G120100		112.29	4		8116200	7971500	4383100	5612200	3650100		1385400		0	4	4	4	4	4	0	4	0	1	1	0	7	5	6	14	3	0	1	0		28914
28	1761	A0A0R0IKM3	Uncharacterized protein OS=Glycine max OX=3847 GN=GLYMA_08G120100 PE=3 SV=1	GLYMA_08G120100		112.29	6		8116200	7971500	4383100	5612200	3650100		1385400		0	6	6	6	6	6	0	6	0	1	1	0	7	5	6	14	3	0	1	0		21309
28	3427	P08995	Nodulin-26 OS=Glycine max OX=3847 PE=1 SV=2			112.29	4		8116200	7971500	4383100	5612200	3650100		1385400		0	4	4	4	4	4	0	4	0	1	1	0	7	5	6	14	3	0	1	0		28936
101	57	A0A0R4J656	Uncharacterized protein OS=Glycine max OX=3847 GN=100811995 PE=3 SV=1	100811995		110.1	4		2087400	3186100							0	2	4	0	0	0	0	0	0	2	2	0	2	2	0	0	0	0	0	0		61022
101	73	I1LAL4	Uncharacterized protein OS=Glycine max OX=3847 GN=100788248 PE=3 SV=1	100788248		110.1	4		2087400	3186100							0	2	4	0	0	0	0	0	0	2	2	0	2	2	0	0	0	0	0	0		61090
101	78	I1NHW4	Uncharacterized protein OS=Glycine max OX=3847 GN=100820546 PE=3 SV=1	100820546		110.1	4		2087400	3186100							0	2	4	0	0	0	0	0	0	2	2	0	2	2	0	0	0	0	0	0		61250
101	79	I1LCI1	Uncharacterized protein OS=Glycine max OX=3847 GN=100818544 PE=3 SV=1	100818544		110.1	4		2087400	3186100							0	2	4	0	0	0	0	0	0	2	2	0	2	2	0	0	0	0	0	0		61432
125	2479	I1K5K3	S5 DRBM domain-containing protein OS=Glycine max OX=3847 GN=100797105 PE=3 SV=1	100797105		108.72	6					2376700					0	0	0	0	6	0	0	0	0	1	1	0	0	0	0	2	0	0	0	0		29832
125	2480	I1LGB1	S5 DRBM domain-containing protein OS=Glycine max OX=3847 GN=100810363 PE=3 SV=1	100810363		108.72	5					2376700					0	0	0	0	5	0	0	0	0	1	1	0	0	0	0	2	0	0	0	0		30218
125	2481	I1LGB7	S5 DRBM domain-containing protein OS=Glycine max OX=3847 GN=100820352 PE=3 SV=1	100820352		108.72	5					2376700					0	0	0	0	5	0	0	0	0	1	1	0	0	0	0	2	0	0	0	0		30248
125	2482	I1JDH6	S5 DRBM domain-containing protein OS=Glycine max OX=3847 GN=100809096 PE=3 SV=1	100809096		108.72	5					2376700					0	0	0	0	5	0	0	0	0	1	1	0	0	0	0	2	0	0	0	0		30232
122	922	A0A0R0EQ02	AIR carboxylase OS=Glycine max OX=3847 GN=100812377 PE=3 SV=1	100812377		108.31	4					8576900	5812700				0	0	0	0	4	4	0	0	0	1	1	0	0	0	0	1	1	0	0	0		58955
122	923	K7N525	AIR carboxylase OS=Glycine max OX=3847 GN=100812377 PE=3 SV=1	100812377		108.31	3					8576900	5812700				0	0	0	0	3	3	0	0	0	1	1	0	0	0	0	1	1	0	0	0		68635
122	2702	K7LJS8	AIR carboxylase OS=Glycine max OX=3847 GN=100787182 PE=3 SV=1	100787182		108.31	3					8576900	5812700				0	0	0	0	3	3	0	0	0	1	1	0	0	0	0	1	1	0	0	0		68799
127	476	C6TLT3	40S ribosomal protein S3a OS=Glycine max OX=3847 GN=100808747 PE=2 SV=1	100808747		107.44	7		412300								0	7	0	0	0	0	0	0	0	2	2	0	2	0	0	0	0	0	0	0	Beta-methylthiolation	29728
127	1384	I1NGJ0	40S ribosomal protein S3a OS=Glycine max OX=3847 GN=100813273 PE=3 SV=1	100813273		107.44	8		412300								0	8	0	0	0	0	0	0	0	2	2	0	2	0	0	0	0	0	0	0	Beta-methylthiolation	26814
127	1385	I1NGI9	40S ribosomal protein S3a OS=Glycine max OX=3847 GN=100813273 PE=3 SV=1	100813273		107.44	7		412300								0	7	0	0	0	0	0	0	0	2	2	0	2	0	0	0	0	0	0	0	Beta-methylthiolation	27999
127	1386	A0A0R0HYF9	40S ribosomal protein S3a OS=Glycine max OX=3847 GN=GLYMA_10G245200 PE=3 SV=1	GLYMA_10G245200		107.44	7		412300								0	7	0	0	0	0	0	0	0	2	2	0	2	0	0	0	0	0	0	0	Beta-methylthiolation	27969
127	1387	C6TI64	40S ribosomal protein S3a OS=Glycine max OX=3847 GN=100813273 PE=2 SV=1	100813273		107.44	7		412300								0	7	0	0	0	0	0	0	0	2	2	0	2	0	0	0	0	0	0	0	Beta-methylthiolation	29705
127	1388	I1LE22	40S ribosomal protein S3a OS=Glycine max OX=3847 GN=GLYMA_10G245200 PE=3 SV=1	GLYMA_10G245200		107.44	7		412300								0	7	0	0	0	0	0	0	0	2	2	0	2	0	0	0	0	0	0	0	Beta-methylthiolation	29675
54	385	I1M510	Uncharacterized protein OS=Glycine max OX=3847 GN=100800309 PE=3 SV=2	100800309		105.69	1					1211200			6975400	5468900	0	0	0	0	1	0	0	1	1	1	1	0	0	0	0	1	0	0	6	11		149297
54	421	A0A0R0G5H5	Uncharacterized protein OS=Glycine max OX=3847 GN=GLYMA_15G034000 PE=3 SV=1	GLYMA_15G034000		105.69	2					1211200			6975400	5468900	0	0	0	0	2	0	0	2	2	1	1	0	0	0	0	1	0	0	6	11		142248
79	3418	I1J5Q7	Uncharacterized protein OS=Glycine max OX=3847 GN=GLYMA_01G047000 PE=3 SV=1	GLYMA_01G047000		105.12	10		3733200	3677500							0	10	10	0	0	0	0	0	0	1	1	0	4	5	0	0	0	0	0	0		13747
79	3419	I1KXU2	Uncharacterized protein OS=Glycine max OX=3847 GN=GLYMA_08G301300 PE=3 SV=1	GLYMA_08G301300		105.12	10		3733200	3677500							0	10	10	0	0	0	0	0	0	1	1	0	4	5	0	0	0	0	0	0		13791
79	3420	C6SYB1	Uncharacterized protein OS=Glycine max OX=3847 GN=100499931 PE=2 SV=1	100499931		105.12	10		3733200	3677500							0	10	10	0	0	0	0	0	0	1	1	0	4	5	0	0	0	0	0	0		13815
65	107	C6TK30	60S ribosomal protein L36 OS=Glycine max OX=3847 GN=100796037 PE=2 SV=1	100796037		105	14		6519200	4501300					1790100	0	0	14	14	0	0	0	0	14	14	1	1	0	5	4	0	0	0	0	3	1		12367
65	108	I1LDP9	60S ribosomal protein L36 OS=Glycine max OX=3847 GN=100785591 PE=3 SV=1	100785591		105	14		6519200	4501300					1790100	0	0	14	14	0	0	0	0	14	14	1	1	0	5	4	0	0	0	0	3	1		12394
43	3422	C6TAW2	40S ribosomal protein S24 OS=Glycine max OX=3847 GN=100802918 PE=2 SV=1	100802918		103.66	9			4026500	0	3197100					0	0	9	9	9	0	0	0	0	1	1	0	0	10	8	4	0	0	0	0		15779
43	3423	C6SVB8	40S ribosomal protein S24 OS=Glycine max OX=3847 GN=100499673 PE=2 SV=1	100499673		103.66	9			4026500	0	3197100					0	0	9	9	9	0	0	0	0	1	1	0	0	10	8	4	0	0	0	0		15740
43	3424	C6SXD3	40S ribosomal protein S24 OS=Glycine max OX=3847 GN=100499852 PE=2 SV=1	100499852		103.66	9			4026500	0	3197100					0	0	9	9	9	0	0	0	0	1	1	0	0	10	8	4	0	0	0	0		15797
74	458	C6TJH2	Uncharacterized protein OS=Glycine max OX=3847 GN=100810611 PE=2 SV=1	100810611		102.47	9		7298300	782820					245600	1645800	0	9	9	0	0	0	0	9	9	1	1	0	3	2	0	0	0	0	2	3		21685
135	272	I1LLZ2	AAA domain-containing protein OS=Glycine max OX=3847 GN=100820353 PE=3 SV=1	100820353		102.09	3			2180300							0	0	3	0	0	0	0	0	0	1	1	0	0	1	0	0	0	0	0	0		46413
135	273	A0A0R4J4L8	AAA domain-containing protein OS=Glycine max OX=3847 GN=100819819 PE=3 SV=1	100819819		102.09	3			2180300							0	0	3	0	0	0	0	0	0	1	1	0	0	1	0	0	0	0	0	0		47407
135	1940	A0A0R0EW30	AAA domain-containing protein OS=Glycine max OX=3847 GN=100783650 PE=3 SV=1	100783650		102.09	3			2180300							0	0	3	0	0	0	0	0	0	1	1	0	0	1	0	0	0	0	0	0		47316
70	188	A0A0R4J3K0	Uncharacterized protein OS=Glycine max OX=3847 GN=547851 PE=3 SV=1	547851		100.09	3				367900	3194900	3344400				0	0	0	3	3	3	0	0	0	1	1	0	0	0	3	3	6	0	0	0		52463
70	227	A0A0R0KAL0	Uncharacterized protein OS=Glycine max OX=3847 GN=100802236 PE=3 SV=1	100802236		100.09	3				367900	3194900	3344400				0	0	0	3	3	3	0	0	0	1	1	0	0	0	3	3	6	0	0	0		61857
70	228	Q39817	Calnexin homolog OS=Glycine max OX=3847 PE=2 SV=1			100.09	3				367900	3194900	3344400				0	0	0	3	3	3	0	0	0	1	1	0	0	0	3	3	6	0	0	0		62081
70	229	A0A0R0JHW1	Uncharacterized protein OS=Glycine max OX=3847 GN=547851 PE=3 SV=1	547851		100.09	3				367900	3194900	3344400				0	0	0	3	3	3	0	0	0	1	1	0	0	0	3	3	6	0	0	0		62350
70	230	I1JXS7	Uncharacterized protein OS=Glycine max OX=3847 GN=100802236 PE=3 SV=1	100802236		100.09	3				367900	3194900	3344400				0	0	0	3	3	3	0	0	0	1	1	0	0	0	3	3	6	0	0	0		66150
70	1683	A0A0R0K6C1	Uncharacterized protein OS=Glycine max OX=3847 GN=100810595 PE=3 SV=1	100810595		100.09	3				367900	3194900	3344400				0	0	0	3	3	3	0	0	0	1	1	0	0	0	3	3	6	0	0	0		61661
136	284	A0A0R4J338	NADPH--cytochrome P450 reductase OS=Glycine max OX=3847 GN=100798676 PE=3 SV=1	100798676		98.44	2								954550		0	0	0	0	0	0	0	2	0	1	1	0	0	0	0	0	0	0	1	0		76557
151	3475	A0A0R0K869	40S ribosomal protein S7 OS=Glycine max OX=3847 GN=GLYMA_05G238000 PE=3 SV=1	GLYMA_05G238000		98.31	6		2152500								0	6	0	0	0	0	0	0	0	1	1	0	1	0	0	0	0	0	0	0		17976
151	3477	I1K5L6	40S ribosomal protein S7 OS=Glycine max OX=3847 GN=GLYMA_05G238000 PE=3 SV=1	GLYMA_05G238000		98.31	5		2152500								0	5	0	0	0	0	0	0	0	1	1	0	1	0	0	0	0	0	0	0		21717
151	3478	C6T530	40S ribosomal protein S7 OS=Glycine max OX=3847 GN=100527680 PE=2 SV=1	100527680		98.31	5		2152500								0	5	0	0	0	0	0	0	0	1	1	0	1	0	0	0	0	0	0	0		21999
151	3479	I1K5L7	40S ribosomal protein S7 OS=Glycine max OX=3847 GN=GLYMA_05G238000 PE=3 SV=1	GLYMA_05G238000		98.31	5		2152500								0	5	0	0	0	0	0	0	0	1	1	0	1	0	0	0	0	0	0	0		22003
151	3480	I1L4B6	40S ribosomal protein S7 OS=Glycine max OX=3847 GN=100499757 PE=3 SV=1	100499757		98.31	5		2152500								0	5	0	0	0	0	0	0	0	1	1	0	1	0	0	0	0	0	0	0		22072
111	1284	I1LMS5	Ribosomal protein OS=Glycine max OX=3847 GN=100499715 PE=3 SV=1	100499715		98.08	7	0		0							7	0	7	0	0	0	0	0	0	1	1	2	0	1	0	0	0	0	0	0		30026
111	1637	A0A0R0F3S5	Ribosomal protein OS=Glycine max OX=3847 GN=100808580 PE=3 SV=1	100808580		98.08	9	0		0							9	0	9	0	0	0	0	0	0	1	1	2	0	1	0	0	0	0	0	0		24561
111	1638	C6SVS9	Ribosomal protein OS=Glycine max OX=3847 GN=100499715 PE=2 SV=1	100499715		98.08	9	0		0							9	0	9	0	0	0	0	0	0	1	1	2	0	1	0	0	0	0	0	0		24577
111	1639	I1MZ14	Ribosomal protein OS=Glycine max OX=3847 GN=100808580 PE=3 SV=2	100808580		98.08	8	0		0							8	0	8	0	0	0	0	0	0	1	1	2	0	1	0	0	0	0	0	0		25550
111	3398	C6SVL1	Ribosomal protein OS=Glycine max OX=3847 GN=100305550 PE=2 SV=1	100305550		98.08	9	0		0							9	0	9	0	0	0	0	0	0	1	1	2	0	1	0	0	0	0	0	0		24568
111	3399	C6T552	Ribosomal protein (Fragment) OS=Glycine max OX=3847 GN=100527698 PE=2 SV=1	100527698		98.08	9	0		0							9	0	9	0	0	0	0	0	0	1	1	2	0	1	0	0	0	0	0	0		24538
78	1467	A0A0R4J3M4	Pyruvate decarboxylase OS=Glycine max OX=3847 GN=100789053 PE=3 SV=1	100789053		96.55	2		3189400	2793400							0	2	2	0	0	0	0	0	0	1	1	0	5	4	0	0	0	0	0	0		65155
91	3402	I1JYG3	Uncharacterized protein OS=Glycine max OX=3847 GN=GLYMA_04G226900 PE=3 SV=1	GLYMA_04G226900		95.22	9		6269700	7382100					245600		0	9	9	0	0	0	0	9	0	1	1	0	1	3	0	0	0	0	2	0		21745
27	1417	A0A0R0L1G2	Uncharacterized protein OS=Glycine max OX=3847 GN=100775766 PE=3 SV=1	100775766		95	4	0	3499700	4906400	5209200	5253600	4335500		1753900	1889100	4	4	4	4	4	4	0	4	4	1	1	2	6	5	5	6	5	0	6	1		27552
27	2141	C6TEZ8	Uncharacterized protein OS=Glycine max OX=3847 GN=100791447 PE=2 SV=1	100791447		95	3	0	3499700	4906400	5209200	5253600	4335500		1753900	1889100	3	3	3	3	3	3	0	3	3	1	1	2	6	5	5	6	5	0	6	1		30780
27	2725	A0A0R0L896	Uncharacterized protein OS=Glycine max OX=3847 GN=100775766 PE=3 SV=1	100775766		95	3	0	3499700	4906400	5209200	5253600	4335500		1753900	1889100	3	3	3	3	3	3	0	3	3	1	1	2	6	5	5	6	5	0	6	1		30645
27	2726	A0A0R0LB64	Uncharacterized protein OS=Glycine max OX=3847 GN=100775766 PE=3 SV=1	100775766		95	3	0	3499700	4906400	5209200	5253600	4335500		1753900	1889100	3	3	3	3	3	3	0	3	3	1	1	2	6	5	5	6	5	0	6	1		34197
27	3206	A0A0R0KNM9	Uncharacterized protein OS=Glycine max OX=3847 GN=GLYMA_03G078700 PE=3 SV=1	GLYMA_03G078700		95	4	0	3499700	4906400	5209200	5253600	4335500		1753900	1889100	4	4	4	4	4	4	0	4	4	1	1	2	6	5	5	6	5	0	6	1		30414
27	3442	K7MPL6	Uncharacterized protein OS=Glycine max OX=3847 GN=100806988 PE=3 SV=1	100806988		95	7	0	3499700	4906400	5209200	5253600	4335500		1753900	1889100	7	7	7	7	7	7	0	7	7	1	1	2	6	5	5	6	5	0	6	1		14832
27	3455	A0A0R0LIP5	Uncharacterized protein OS=Glycine max OX=3847 GN=100781984 PE=3 SV=1	100781984		95	4	0	3499700	4906400	5209200	5253600	4335500		1753900	1889100	4	4	4	4	4	4	0	4	4	1	1	2	6	5	5	6	5	0	6	1		27664
27	3456	A0A0R0GIN2	Uncharacterized protein OS=Glycine max OX=3847 GN=GLYMA_14G061500 PE=3 SV=1	GLYMA_14G061500		95	4	0	3499700	4906400	5209200	5253600	4335500		1753900	1889100	4	4	4	4	4	4	0	4	4	1	1	2	6	5	5	6	5	0	6	1		27523
27	3457	A0A0R0GAK0	Uncharacterized protein OS=Glycine max OX=3847 GN=GLYMA_14G061500 PE=3 SV=1	GLYMA_14G061500		95	3	0	3499700	4906400	5209200	5253600	4335500		1753900	1889100	3	3	3	3	3	3	0	3	3	1	1	2	6	5	5	6	5	0	6	1		30616
27	3460	A0A0R0L9X7	Uncharacterized protein OS=Glycine max OX=3847 GN=100781984 PE=3 SV=1	100781984		95	3	0	3499700	4906400	5209200	5253600	4335500		1753900	1889100	3	3	3	3	3	3	0	3	3	1	1	2	6	5	5	6	5	0	6	1		39411
48	1554	A0A0R0GV71	TRASH domain-containing protein OS=Glycine max OX=3847 GN=GLYMA_13G151600 PE=3 SV=1	GLYMA_13G151600		94.68	10		9880500	7807500	5447200	7301700	5896200				0	10	10	10	10	10	0	0	0	1	1	0	4	4	5	5	2	0	0	0		14061
48	1555	I1NAH4	TRASH domain-containing protein OS=Glycine max OX=3847 GN=100499720 PE=3 SV=1	100499720		94.68	8		9880500	7807500	5447200	7301700	5896200				0	8	8	8	8	8	0	0	0	1	1	0	4	4	5	5	2	0	0	0		17581
48	1556	I1L981	TRASH domain-containing protein OS=Glycine max OX=3847 GN=GLYMA_10G066500 PE=3 SV=1	GLYMA_10G066500		94.68	7		9880500	7807500	5447200	7301700	5896200				0	7	7	7	7	7	0	0	0	1	1	0	4	4	5	5	2	0	0	0		18491
48	1557	I1JPV1	TRASH domain-containing protein OS=Glycine max OX=3847 GN=GLYMA_03G189300 PE=3 SV=1	GLYMA_03G189300		94.68	7		9880500	7807500	5447200	7301700	5896200				0	7	7	7	7	7	0	0	0	1	1	0	4	4	5	5	2	0	0	0		18313
48	1558	C6SVV1	TRASH domain-containing protein OS=Glycine max OX=3847 GN=100499720 PE=2 SV=1	100499720		94.68	7		9880500	7807500	5447200	7301700	5896200				0	7	7	7	7	7	0	0	0	1	1	0	4	4	5	5	2	0	0	0		18427
48	3417	A0A0R0IYK3	Uncharacterized protein (Fragment) OS=Glycine max OX=3847 GN=GLYMA_08G272900 PE=3 SV=1	GLYMA_08G272900		94.68	11		9880500	7807500	5447200	7301700	5896200				0	11	11	11	11	11	0	0	0	1	1	0	4	4	5	5	2	0	0	0		13252
112	3397	I1M4R0	Usp domain-containing protein OS=Glycine max OX=3847 GN=GLYMA_13G331200 PE=4 SV=1	GLYMA_13G331200		94.57	9			3176500							0	0	9	0	0	0	0	0	0	1	1	0	0	3	0	0	0	0	0	0		17719
56	263	K7MP24	HATPase_c domain-containing protein OS=Glycine max OX=3847 GN=100819942 PE=3 SV=1	100819942		94.16	2				15515000	29676000	20933000				0	0	0	2	2	2	0	0	0	1	1	0	0	0	6	6	5	0	0	0		93165
56	264	I1MY38	HATPase_c domain-containing protein OS=Glycine max OX=3847 GN=100819942 PE=3 SV=2	100819942		94.16	2				15515000	29676000	20933000				0	0	0	2	2	2	0	0	0	1	1	0	0	0	6	6	5	0	0	0		93294
56	425	I1MC34	HATPase_c domain-containing protein OS=Glycine max OX=3847 GN=100779976 PE=3 SV=1	100779976		94.16	2				15515000	29676000	20933000				0	0	0	2	2	2	0	0	0	1	1	0	0	0	6	6	5	0	0	0		83756
56	426	I1MC33	HATPase_c domain-containing protein OS=Glycine max OX=3847 GN=100779976 PE=3 SV=1	100779976		94.16	2				15515000	29676000	20933000				0	0	0	2	2	2	0	0	0	1	1	0	0	0	6	6	5	0	0	0		93500
56	427	I1MC32	HATPase_c domain-containing protein OS=Glycine max OX=3847 GN=100779976 PE=3 SV=1	100779976		94.16	2				15515000	29676000	20933000				0	0	0	2	2	2	0	0	0	1	1	0	0	0	6	6	5	0	0	0		93629
56	428	I1MC31	HATPase_c domain-containing protein OS=Glycine max OX=3847 GN=100779976 PE=3 SV=1	100779976		94.16	2				15515000	29676000	20933000				0	0	0	2	2	2	0	0	0	1	1	0	0	0	6	6	5	0	0	0		97379
97	1684	I1JBH2	Proteasome subunit alpha type OS=Glycine max OX=3847 GN=GLYMA_02G013600 PE=3 SV=1	GLYMA_02G013600		93.68	8					2240400					0	0	0	0	8	0	0	0	0	1	1	0	0	0	0	5	0	0	0	0		25994
97	1685	I1L7R0	Proteasome subunit alpha type OS=Glycine max OX=3847 GN=GLYMA_10G014300 PE=3 SV=1	GLYMA_10G014300		93.68	8					2240400					0	0	0	0	8	0	0	0	0	1	1	0	0	0	0	5	0	0	0	0		25953
97	1686	Q9M4T8	Proteasome subunit alpha type-5 OS=Glycine max OX=3847 GN=PAE1 PE=2 SV=1	PAE1	Proteasome subunit alpha type-5; The proteasome is a multicatalytic proteinase complex which is characterized by its ability to cleave peptides with Arg, Phe, Tyr, Leu, and Glu adjacent to the leaving group at neutral or slightly basic pH. The proteasome has an ATP-dependent proteolytic activity; Belongs to the peptidase T1A family	93.68	8					2240400					0	0	0	0	8	0	0	0	0	1	1	0	0	0	0	5	0	0	0	0		25980
97	1687	C6TGU2	Proteasome subunit alpha type OS=Glycine max OX=3847 GN=100796147 PE=2 SV=1	100796147		93.68	8					2240400					0	0	0	0	8	0	0	0	0	1	1	0	0	0	0	5	0	0	0	0		25996
92	408	I1L6T4	Uncharacterized protein OS=Glycine max OX=3847 GN=100787866 PE=3 SV=1	100787866		92.22	4		1568300	1186700							0	4	4	0	0	0	0	0	0	1	1	0	3	2	0	0	0	0	0	0		42505
92	409	I1N3G2	Uncharacterized protein OS=Glycine max OX=3847 GN=100780407 PE=3 SV=1	100780407		92.22	4		1568300	1186700							0	4	4	0	0	0	0	0	0	1	1	0	3	2	0	0	0	0	0	0		42488
123	1748	I1KQ69	Uncharacterized protein OS=Glycine max OX=3847 GN=GLYMA_08G042300 PE=3 SV=1	GLYMA_08G042300		90.79	8		1348200								0	8	0	0	0	0	0	0	0	1	1	0	2	0	0	0	0	0	0	0		17387
123	1749	C6SWG3	Uncharacterized protein OS=Glycine max OX=3847 GN=100499781 PE=2 SV=1	100499781		90.79	8		1348200								0	8	0	0	0	0	0	0	0	1	1	0	2	0	0	0	0	0	0	0		17402
123	1750	I1KQ68	Uncharacterized protein OS=Glycine max OX=3847 GN=GLYMA_08G042300 PE=3 SV=1	GLYMA_08G042300		90.79	7		1348200								0	7	0	0	0	0	0	0	0	1	1	0	2	0	0	0	0	0	0	0		18641
138	787	C6TNT2	EF1Bgamma class glutathione S-transferase OS=Glycine max OX=3847 GN=100787125 PE=2 SV=1	100787125		90.63	4								0		0	0	0	0	0	0	0	4	0	1	1	0	0	0	0	0	0	0	1	0		47588
76	1717	C6TNK9	Phytocyanin domain-containing protein OS=Glycine max OX=3847 GN=100784860 PE=2 SV=1	100784860		90.29	5					2968400	1199600				0	0	0	0	5	5	0	0	0	1	1	0	0	0	0	9	1	0	0	0	Oxidation (M)	22015
76	3434	Q05544	Early nodulin-55-1 (Fragment) OS=Glycine max OX=3847 GN=ENOD55-1 PE=2 SV=1	ENOD55-1	Early nodulin-55-1	90.29	8					2968400	1199600				0	0	0	0	8	8	0	0	0	1	1	0	0	0	0	9	1	0	0	0	Oxidation (M)	14857
137	701	I1MRA7	Amine oxidase OS=Glycine max OX=3847 GN=GLYMA_17G019300 PE=3 SV=1	GLYMA_17G019300		89.4	3					2004700					0	0	0	0	3	0	0	0	0	1	1	0	0	0	0	1	0	0	0	0		75824
133	203	P35055	Oxygen-dependent coproporphyrinogen-III oxidase chloroplastic OS=Glycine max OX=3847 GN=CPX PE=2 SV=1	CPX	Oxygen-dependent coproporphyrinogen-III oxidase, chloroplastic; Involved in the heme and chlorophyll biosynthesis. Catalyzes the aerobic oxidative decarboxylation of propionate groups of rings A and B of coproporphyrinogen-III to yield the vinyl groups in protoporphyrinogen-IX (By similarity)	89.19	3					658530					0	0	0	0	3	0	0	0	0	1	1	0	0	0	0	1	0	0	0	0		43265
133	1062	I1M654	Coproporphyrinogen oxidase OS=Glycine max OX=3847 GN=GLYMA_14G003200 PE=3 SV=1	GLYMA_14G003200		89.19	3					658530					0	0	0	0	3	0	0	0	0	1	1	0	0	0	0	1	0	0	0	0		42479
133	1063	A0A0R0G797	Coproporphyrinogen oxidase OS=Glycine max OX=3847 GN=GLYMA_14G003200 PE=3 SV=1	GLYMA_14G003200		89.19	3					658530					0	0	0	0	3	0	0	0	0	1	1	0	0	0	0	1	0	0	0	0		43222
105	1679	A0A0R0KTK4	Uncharacterized protein OS=Glycine max OX=3847 GN=GLYMA_03G200600 PE=4 SV=1	GLYMA_03G200600		89.14	8		1477500	1829300							0	8	8	0	0	0	0	0	0	1	1	0	2	2	0	0	0	0	0	0		21897
105	3406	A0A0R4J495	Thioredoxin-dependent peroxiredoxin OS=Glycine max OX=3847 GN=GLYMA_10G078400 PE=4 SV=1	GLYMA_10G078400		89.14	7		1477500	1829300							0	7	7	0	0	0	0	0	0	1	1	0	2	2	0	0	0	0	0	0		24907
105	3407	A0A0R0HQQ2	Thioredoxin-dependent peroxiredoxin OS=Glycine max OX=3847 GN=GLYMA_10G078400 PE=4 SV=1	GLYMA_10G078400		89.14	6		1477500	1829300							0	6	6	0	0	0	0	0	0	1	1	0	2	2	0	0	0	0	0	0		28302
105	3408	A0A0R4J2P7	Thioredoxin-dependent peroxiredoxin OS=Glycine max OX=3847 GN=100817464 PE=4 SV=1	100817464		89.14	6		1477500	1829300							0	6	6	0	0	0	0	0	0	1	1	0	2	2	0	0	0	0	0	0		28511
44	3415	I1K670	Uncharacterized protein OS=Glycine max OX=3847 GN=GLYMA_05G219400 PE=3 SV=1	GLYMA_05G219400		87.97	3		7971700	2782800	64012000	73246000	34209000		1720	6053800	0	3	3	3	3	3	0	3	3	1	1	0	3	1	2	2	2	0	5	6		73640
110	767	I1LTR6	Uncharacterized protein OS=Glycine max OX=3847 GN=100813077 PE=4 SV=1	100813077		87.09	1				535070	1955800	1706300				0	0	0	1	1	1	0	0	0	1	1	0	0	0	1	1	1	0	0	0		98918
110	2229	K7MJZ6	Uncharacterized protein OS=Glycine max OX=3847 GN=100791038 PE=4 SV=1	100791038		87.09	1				535070	1955800	1706300				0	0	0	1	1	1	0	0	0	1	1	0	0	0	1	1	1	0	0	0		99346
77	256	I1JLU8	Tubulin beta chain OS=Glycine max OX=3847 GN=GLYMA_03G074400 PE=3 SV=1	GLYMA_03G074400		84.1	2		1479700	950960	1035600	2385100	1802100				0	2	2	2	2	2	0	0	0	1	1	0	2	1	2	2	2	0	0	0		50613
77	257	I1J752	Tubulin beta chain OS=Glycine max OX=3847 GN=100816898 PE=3 SV=1	100816898		84.1	2		1479700	950960	1035600	2385100	1802100				0	2	2	2	2	2	0	0	0	1	1	0	2	1	2	2	2	0	0	0		50615
77	258	P12460	Tubulin beta-2 chain OS=Glycine max OX=3847 GN=TUBB2 PE=3 SV=1	TUBB2	Tubulin beta-2 chain; Tubulin is the major constituent of microtubules. It binds two moles of GTP, one at an exchangeable site on the beta chain and one at a non-exchangeable site on the alpha chain	84.1	2		1479700	950960	1035600	2385100	1802100				0	2	2	2	2	2	0	0	0	1	1	0	2	1	2	2	2	0	0	0		50628
77	295	P28551	Tubulin beta chain (Fragment) OS=Glycine max OX=3847 GN=TUBB PE=2 SV=2	TUBB	Tubulin beta chain; Tubulin is the major constituent of microtubules. It binds two moles of GTP, one at an exchangeable site on the beta chain and one at a non-exchangeable site on the alpha chain; Belongs to the tubulin family	84.1	2		1479700	950960	1035600	2385100	1802100				0	2	2	2	2	2	0	0	0	1	1	0	2	1	2	2	2	0	0	0		45751
77	296	I1L0G9	Tubulin beta chain OS=Glycine max OX=3847 GN=100818878 PE=3 SV=1	100818878		84.1	2		1479700	950960	1035600	2385100	1802100				0	2	2	2	2	2	0	0	0	1	1	0	2	1	2	2	2	0	0	0		50165
77	297	I1MG61	Tubulin beta chain OS=Glycine max OX=3847 GN=GLYMA_15G132200 PE=3 SV=1	GLYMA_15G132200		84.1	2		1479700	950960	1035600	2385100	1802100				0	2	2	2	2	2	0	0	0	1	1	0	2	1	2	2	2	0	0	0		50165
77	326	Q2TFP1	Tubulin beta chain OS=Glycine max OX=3847 GN=547844 PE=2 SV=1	547844		84.1	2		1479700	950960	1035600	2385100	1802100				0	2	2	2	2	2	0	0	0	1	1	0	2	1	2	2	2	0	0	0		50432
77	327	I1N8P5	Tubulin beta chain OS=Glycine max OX=3847 GN=100798849 PE=3 SV=1	100798849		84.1	2		1479700	950960	1035600	2385100	1802100				0	2	2	2	2	2	0	0	0	1	1	0	2	1	2	2	2	0	0	0		50547
77	346	I1LDR2	Tubulin beta chain OS=Glycine max OX=3847 GN=100788253 PE=3 SV=1	100788253		84.1	2		1479700	950960	1035600	2385100	1802100				0	2	2	2	2	2	0	0	0	1	1	0	2	1	2	2	2	0	0	0		50449
77	347	I1NGT9	Tubulin beta chain OS=Glycine max OX=3847 GN=100793406 PE=3 SV=1	100793406		84.1	2		1479700	950960	1035600	2385100	1802100				0	2	2	2	2	2	0	0	0	1	1	0	2	1	2	2	2	0	0	0		50421
77	567	P12459	Tubulin beta-1 chain OS=Glycine max OX=3847 GN=TUBB1 PE=3 SV=1	TUBB1	Tubulin beta-1 chain; Tubulin is the major constituent of microtubules. It binds two moles of GTP, one at an exchangeable site on the beta chain and one at a non-exchangeable site on the alpha chain	84.1	2		1479700	950960	1035600	2385100	1802100				0	2	2	2	2	2	0	0	0	1	1	0	2	1	2	2	2	0	0	0		49991
77	570	I1K2Y0	Tubulin beta chain OS=Glycine max OX=3847 GN=100784236 PE=3 SV=1	100784236		84.1	2		1479700	950960	1035600	2385100	1802100				0	2	2	2	2	2	0	0	0	1	1	0	2	1	2	2	2	0	0	0		49781
77	571	I1KRC0	Tubulin beta chain OS=Glycine max OX=3847 GN=100801608 PE=3 SV=1	100801608		84.1	2		1479700	950960	1035600	2385100	1802100				0	2	2	2	2	2	0	0	0	1	1	0	2	1	2	2	2	0	0	0		49956
77	912	I1MY33	Tubulin beta chain OS=Glycine max OX=3847 GN=100819408 PE=3 SV=2	100819408		84.1	2		1479700	950960	1035600	2385100	1802100				0	2	2	2	2	2	0	0	0	1	1	0	2	1	2	2	2	0	0	0		50569
77	913	I1MC39	Tubulin beta chain OS=Glycine max OX=3847 GN=GLYMA_14G219300 PE=3 SV=1	GLYMA_14G219300		84.1	2		1479700	950960	1035600	2385100	1802100				0	2	2	2	2	2	0	0	0	1	1	0	2	1	2	2	2	0	0	0		51532
77	934	A0A0R0IHF9	Tubulin beta chain OS=Glycine max OX=3847 GN=GLYMA_08G054000 PE=3 SV=1	GLYMA_08G054000		84.1	2		1479700	950960	1035600	2385100	1802100				0	2	2	2	2	2	0	0	0	1	1	0	2	1	2	2	2	0	0	0		49640
77	935	I1K5C2	Tubulin beta chain OS=Glycine max OX=3847 GN=GLYMA_05G246100 PE=3 SV=2	GLYMA_05G246100		84.1	2		1479700	950960	1035600	2385100	1802100				0	2	2	2	2	2	0	0	0	1	1	0	2	1	2	2	2	0	0	0		49624
77	1106	A0A0R0FIS6	Tubulin beta chain OS=Glycine max OX=3847 GN=100819408 PE=3 SV=1	100819408		84.1	3		1479700	950960	1035600	2385100	1802100				0	3	3	3	3	3	0	0	0	1	1	0	2	1	2	2	2	0	0	0		37035
77	1122	I1KRC1	Tubulin beta chain OS=Glycine max OX=3847 GN=100801608 PE=3 SV=1	100801608		84.1	3		1479700	950960	1035600	2385100	1802100				0	3	3	3	3	3	0	0	0	1	1	0	2	1	2	2	2	0	0	0		38137
77	1187	I1K7J4	Tubulin beta chain OS=Glycine max OX=3847 GN=GLYMA_06G024100 PE=3 SV=1	GLYMA_06G024100		84.1	2		1479700	950960	1035600	2385100	1802100				0	2	2	2	2	2	0	0	0	1	1	0	2	1	2	2	2	0	0	0		50466
77	1188	I1JT28	Tubulin beta chain OS=Glycine max OX=3847 GN=100781525 PE=3 SV=1	100781525		84.1	2		1479700	950960	1035600	2385100	1802100				0	2	2	2	2	2	0	0	0	1	1	0	2	1	2	2	2	0	0	0		50625
77	1243	I1KPA1	Tubulin beta chain OS=Glycine max OX=3847 GN=GLYMA_08G014200 PE=3 SV=1	GLYMA_08G014200		84.1	2		1479700	950960	1035600	2385100	1802100				0	2	2	2	2	2	0	0	0	1	1	0	2	1	2	2	2	0	0	0		50007
77	2666	A0A0R0JYY8	Tubulin beta chain OS=Glycine max OX=3847 GN=100797652 PE=3 SV=1	100797652		84.1	2		1479700	950960	1035600	2385100	1802100				0	2	2	2	2	2	0	0	0	1	1	0	2	1	2	2	2	0	0	0		49979
114	3446	C6T2Y2	Uncharacterized protein OS=Glycine max OX=3847 GN=100526984 PE=2 SV=1	100526984		83.85	6		1801100	1847800							0	6	6	0	0	0	0	0	0	1	1	0	2	1	0	0	0	0	0	0		18621
95	3416	I1K668	Uncharacterized protein OS=Glycine max OX=3847 GN=GLYMA_05G219600 PE=3 SV=2	GLYMA_05G219600		82.68	3					6556900	4235800				0	0	0	0	3	3	0	0	0	1	1	0	0	0	0	2	3	0	0	0		77640
103	204	K7LI86	Amine oxidase OS=Glycine max OX=3847 GN=100804651 PE=3 SV=1	100804651		82.19	1		2724800	0							0	1	1	0	0	0	0	0	0	1	1	0	3	1	0	0	0	0	0	0		75564
103	205	K7LI85	Amine oxidase OS=Glycine max OX=3847 GN=100804651 PE=3 SV=1	100804651		82.19	1		2724800	0							0	1	1	0	0	0	0	0	0	1	1	0	3	1	0	0	0	0	0	0		82964
103	598	I1MJR2	Amine oxidase OS=Glycine max OX=3847 GN=100798399 PE=3 SV=1	100798399		82.19	1		2724800	0							0	1	1	0	0	0	0	0	0	1	1	0	3	1	0	0	0	0	0	0		82590
117	128	I1KH67	Lipoxygenase OS=Glycine max OX=3847 GN=GLYMA_07G034800 PE=3 SV=1	GLYMA_07G034800		82.16	1					1429300					0	0	0	0	1	0	0	0	0	1	1	0	0	0	0	2	0	0	0	0		96345
117	130	A0A0R0J818	Uncharacterized protein OS=Glycine max OX=3847 GN=GLYMA_07G034800 PE=3 SV=1	GLYMA_07G034800		82.16	2					1429300					0	0	0	0	2	0	0	0	0	1	1	0	0	0	0	2	0	0	0	0		50674
117	131	I1KH68	Lipoxygenase OS=Glycine max OX=3847 GN=GLYMA_07G034800 PE=3 SV=1	GLYMA_07G034800		82.16	2					1429300					0	0	0	0	2	0	0	0	0	1	1	0	0	0	0	2	0	0	0	0		68148
117	161	I1KH70	Lipoxygenase OS=Glycine max OX=3847 GN=100802459 PE=3 SV=1	100802459		82.16	1					1429300					0	0	0	0	1	0	0	0	0	1	1	0	0	0	0	2	0	0	0	0		97866
139	854	I1JU38	Uncharacterized protein OS=Glycine max OX=3847 GN=100810046 PE=3 SV=1	100810046		81.33	2				0						0	0	0	2	0	0	0	0	0	1	1	0	0	0	1	0	0	0	0	0		51688
102	156	I1JGR5	Uncharacterized protein OS=Glycine max OX=3847 GN=100790356 PE=3 SV=1	100790356		81.23	2					2008900	168200				0	0	0	0	2	2	0	0	0	1	1	0	0	0	0	3	1	0	0	0		71626
102	177	K7LZH1	Uncharacterized protein OS=Glycine max OX=3847 GN=GLYMA_13G130900 PE=3 SV=1	GLYMA_13G130900		81.23	3					2008900	168200				0	0	0	0	3	3	0	0	0	1	1	0	0	0	0	3	1	0	0	0		69270
102	178	I1MT10	Uncharacterized protein OS=Glycine max OX=3847 GN=100782173 PE=3 SV=1	100782173		81.23	2					2008900	168200				0	0	0	0	2	2	0	0	0	1	1	0	0	0	0	3	1	0	0	0		70866
102	223	K7MVD3	Uncharacterized protein OS=Glycine max OX=3847 GN=100789485 PE=3 SV=1	100789485		81.23	2					2008900	168200				0	0	0	0	2	2	0	0	0	1	1	0	0	0	0	3	1	0	0	0		70839
102	439	P26413	Heat shock 70 kDa protein OS=Glycine max OX=3847 GN=HSP70 PE=3 SV=1	HSP70	Heat shock 70 kDa protein; Belongs to the heat shock protein 70 family	81.23	2					2008900	168200				0	0	0	0	2	2	0	0	0	1	1	0	0	0	0	3	1	0	0	0		70880
102	508	A0A0R0FH00	Uncharacterized protein OS=Glycine max OX=3847 GN=100787543 PE=3 SV=1	100787543		81.23	2					2008900	168200				0	0	0	0	2	2	0	0	0	1	1	0	0	0	0	3	1	0	0	0		71233
102	594	I1LQR4	Uncharacterized protein OS=Glycine max OX=3847 GN=GLYMA_12G064000 PE=3 SV=1	GLYMA_12G064000		81.23	2					2008900	168200				0	0	0	0	2	2	0	0	0	1	1	0	0	0	0	3	1	0	0	0		71088
102	716	K7K7B7	Uncharacterized protein OS=Glycine max OX=3847 GN=GLYMA_02G093200 PE=3 SV=1	GLYMA_02G093200		81.23	3					2008900	168200				0	0	0	0	3	3	0	0	0	1	1	0	0	0	0	3	1	0	0	0		61593
102	1324	A0A0R4J4D6	Uncharacterized protein OS=Glycine max OX=3847 GN=100812707 PE=3 SV=1	100812707		81.23	2					2008900	168200				0	0	0	0	2	2	0	0	0	1	1	0	0	0	0	3	1	0	0	0		71082
102	1482	A0A0R4J626	Uncharacterized protein OS=Glycine max OX=3847 GN=100777767 PE=3 SV=1	100777767		81.23	2					2008900	168200				0	0	0	0	2	2	0	0	0	1	1	0	0	0	0	3	1	0	0	0		71500
102	1572	A0A0R0ENM9	Uncharacterized protein OS=Glycine max OX=3847 GN=100777767 PE=3 SV=1	100777767		81.23	3					2008900	168200				0	0	0	0	3	3	0	0	0	1	1	0	0	0	0	3	1	0	0	0		60179
102	1573	A0A0R0KKU3	Uncharacterized protein OS=Glycine max OX=3847 GN=100798307 PE=3 SV=1	100798307		81.23	2					2008900	168200				0	0	0	0	2	2	0	0	0	1	1	0	0	0	0	3	1	0	0	0		71475
102	2452	I1JPC5	Uncharacterized protein OS=Glycine max OX=3847 GN=100798307 PE=3 SV=1	100798307		81.23	3					2008900	168200				0	0	0	0	3	3	0	0	0	1	1	0	0	0	0	3	1	0	0	0		67583
128	3343	A0A0R0FYN8	40S ribosomal protein S26 (Fragment) OS=Glycine max OX=3847 GN=GLYMA_16G055600 PE=3 SV=1	GLYMA_16G055600		80.5	8		3622400								0	8	0	0	0	0	0	0	0	1	1	0	2	0	0	0	0	0	0	0		11857
128	3463	A0A0R0FE22	40S ribosomal protein S26 OS=Glycine max OX=3847 GN=100781822 PE=3 SV=1	100781822		80.5	7		3622400								0	7	0	0	0	0	0	0	0	1	1	0	2	0	0	0	0	0	0	0		14903
128	3464	A0A0R0KHW0	40S ribosomal protein S26 OS=Glycine max OX=3847 GN=GLYMA_04G221400 PE=3 SV=1	GLYMA_04G221400		80.5	7		3622400								0	7	0	0	0	0	0	0	0	1	1	0	2	0	0	0	0	0	0	0		14812
128	3465	C6SXR4	40S ribosomal protein S26 OS=Glycine max OX=3847 GN=100784958 PE=2 SV=1	100784958		80.5	7		3622400								0	7	0	0	0	0	0	0	0	1	1	0	2	0	0	0	0	0	0	0		14842
128	3466	A0A0R4J3A8	40S ribosomal protein S26 OS=Glycine max OX=3847 GN=100808790 PE=3 SV=1	100808790		80.5	7		3622400								0	7	0	0	0	0	0	0	0	1	1	0	2	0	0	0	0	0	0	0		14903
128	3467	C6SXI6	40S ribosomal protein S26 OS=Glycine max OX=3847 GN=100499862 PE=2 SV=1	100499862		80.5	7		3622400								0	7	0	0	0	0	0	0	0	1	1	0	2	0	0	0	0	0	0	0		14929
128	3468	C6SWA5	40S ribosomal protein S26 OS=Glycine max OX=3847 GN=100305706 PE=2 SV=1	100305706		80.5	7		3622400								0	7	0	0	0	0	0	0	0	1	1	0	2	0	0	0	0	0	0	0		14943
143	1574	I1MM89	40S ribosomal protein S8 OS=Glycine max OX=3847 GN=100527664 PE=3 SV=1	100527664		78.46	5			2712600							0	0	5	0	0	0	0	0	0	1	1	0	0	1	0	0	0	0	0	0		24811
143	1575	I1KYF8	40S ribosomal protein S8 OS=Glycine max OX=3847 GN=100803006 PE=3 SV=1	100803006		78.46	5			2712600							0	0	5	0	0	0	0	0	0	1	1	0	0	1	0	0	0	0	0	0		24798
143	1576	I1N0F1	40S ribosomal protein S8 OS=Glycine max OX=3847 GN=100527325 PE=3 SV=2	100527325		78.46	5			2712600							0	0	5	0	0	0	0	0	0	1	1	0	0	1	0	0	0	0	0	0		24739
143	1577	I1JM69	40S ribosomal protein S8 OS=Glycine max OX=3847 GN=100794937 PE=3 SV=1	100794937		78.46	5			2712600							0	0	5	0	0	0	0	0	0	1	1	0	0	1	0	0	0	0	0	0		24828
143	3428	I1JM70	40S ribosomal protein S8 OS=Glycine max OX=3847 GN=100794937 PE=3 SV=1	100794937		78.46	6			2712600							0	0	6	0	0	0	0	0	0	1	1	0	0	1	0	0	0	0	0	0		22044
143	3429	A0A0R0IVT9	40S ribosomal protein S8 OS=Glycine max OX=3847 GN=100803006 PE=3 SV=1	100803006		78.46	6			2712600							0	0	6	0	0	0	0	0	0	1	1	0	0	1	0	0	0	0	0	0		23969
146	1578	I1N1Y6	40S ribosomal protein S8 OS=Glycine max OX=3847 GN=GLYMA_18G157300 PE=3 SV=1	GLYMA_18G157300		78.36	6		507050								0	6	0	0	0	0	0	0	0	1	1	0	1	0	0	0	0	0	0	0		24761
146	3431	A0A0R0F0G7	40S ribosomal protein S8 OS=Glycine max OX=3847 GN=GLYMA_18G157300 PE=3 SV=1	GLYMA_18G157300		78.36	6		507050								0	6	0	0	0	0	0	0	0	1	1	0	1	0	0	0	0	0	0	0		22414
85	3485	C6TJW6	Phytocyanin domain-containing protein OS=Glycine max OX=3847 GN=100795901 PE=2 SV=1	100795901		78.29	3				539400	985500					0	0	0	3	3	0	0	0	0	1	1	0	0	0	3	3	0	0	0	0		29624
87	3432	I1KPN5	Uncharacterized protein OS=Glycine max OX=3847 GN=GLYMA_08G025900 PE=3 SV=2	GLYMA_08G025900		76.41	3				13785000	38191000	17925000				0	0	0	3	3	3	0	0	0	1	1	0	0	0	2	3	1	0	0	0		78059
148	3433	I1K8M2	Transmembrane 9 superfamily member OS=Glycine max OX=3847 GN=100804029 PE=3 SV=1	100804029		75.56	3						0				0	0	0	0	0	3	0	0	0	1	1	0	0	0	0	0	1	0	0	0	Oxidation (M)	73202
144	1846	I1KJS3	PFK domain-containing protein OS=Glycine max OX=3847 GN=100776597 PE=4 SV=1	100776597		75.27	4			1984200							0	0	4	0	0	0	0	0	0	1	1	0	0	1	0	0	0	0	0	0	Oxidation (M)	41300
144	1847	I1J4F9	PFK domain-containing protein OS=Glycine max OX=3847 GN=100793844 PE=4 SV=1	100793844		75.27	4			1984200							0	0	4	0	0	0	0	0	0	1	1	0	0	1	0	0	0	0	0	0	Oxidation (M)	41168
144	1848	I1KJS2	ATP-dependent 6-phosphofructokinase OS=Glycine max OX=3847 GN=100776597 PE=3 SV=1	100776597		75.27	3			1984200							0	0	3	0	0	0	0	0	0	1	1	0	0	1	0	0	0	0	0	0	Oxidation (M)	58517
144	1849	I1J4F8	ATP-dependent 6-phosphofructokinase OS=Glycine max OX=3847 GN=100793844 PE=3 SV=1	100793844		75.27	3			1984200							0	0	3	0	0	0	0	0	0	1	1	0	0	1	0	0	0	0	0	0	Oxidation (M)	58867
144	3430	I1KJS5	PFK domain-containing protein OS=Glycine max OX=3847 GN=100776597 PE=4 SV=1	100776597		75.27	3			1984200							0	0	3	0	0	0	0	0	0	1	1	0	0	1	0	0	0	0	0	0	Oxidation (M)	48630
120	1269	C6TFI7	Uncharacterized protein OS=Glycine max OX=3847 GN=100820348 PE=2 SV=1	100820348		74.73	11					1239800	90330				0	0	0	0	11	11	0	0	0	1	1	0	0	0	0	1	1	0	0	0		22969
120	3004	K7LP58	Uncharacterized protein OS=Glycine max OX=3847 GN=100820348 PE=4 SV=1	100820348		74.73	14					1239800	90330				0	0	0	0	14	14	0	0	0	1	1	0	0	0	0	1	1	0	0	0		18350
120	3005	I1LJ72	Uncharacterized protein OS=Glycine max OX=3847 GN=100820348 PE=4 SV=1	100820348		74.73	12					1239800	90330				0	0	0	0	12	12	0	0	0	1	1	0	0	0	0	1	1	0	0	0		20908
96	2910	I1JJF7	Glycerophosphodiester phosphodiesterase OS=Glycine max OX=3847 GN=100811399 PE=4 SV=1	100811399		74.27	1		1393900		1394100		1066700				0	1	0	1	0	1	0	0	0	1	1	0	1	0	1	0	3	0	0	0		81844
96	3476	I1M6K6	Glycerophosphodiester phosphodiesterase OS=Glycine max OX=3847 GN=100792750 PE=4 SV=1	100792750		74.27	1		1393900		1394100		1066700				0	1	0	1	0	1	0	0	0	1	1	0	1	0	1	0	3	0	0	0		81745
86	186	A0A0R0GZ38	Uncharacterized protein OS=Glycine max OX=3847 GN=100811636 PE=3 SV=1	100811636		72.85	6		325500	3242300							0	6	6	0	0	0	0	0	0	1	1	0	5	1	0	0	0	0	0	0		14280
86	1421	C6T0H9	Uncharacterized protein OS=Glycine max OX=3847 GN=100811636 PE=2 SV=1	100811636		72.85	6		325500	3242300							0	6	6	0	0	0	0	0	0	1	1	0	5	1	0	0	0	0	0	0		15013
147	3380	I1JFW7	Ribosomal_S7 domain-containing protein OS=Glycine max OX=3847 GN=100803239 PE=3 SV=1	100803239		72.61	7			254100							0	0	7	0	0	0	0	0	0	1	1	0	0	1	0	0	0	0	0	0		21776
147	3381	I1JFW6	Ribosomal_S7 domain-containing protein OS=Glycine max OX=3847 GN=100803239 PE=3 SV=1	100803239		72.61	6			254100							0	0	6	0	0	0	0	0	0	1	1	0	0	1	0	0	0	0	0	0		22752
147	3438	I1L2H4	Ribosomal_S7 domain-containing protein OS=Glycine max OX=3847 GN=100815850 PE=3 SV=1	100815850		72.61	6			254100							0	0	6	0	0	0	0	0	0	1	1	0	0	1	0	0	0	0	0	0		22681
147	3439	I1LUE0	Ribosomal_S7 domain-containing protein OS=Glycine max OX=3847 GN=GLYMA_12G201900 PE=3 SV=1	GLYMA_12G201900		72.61	6			254100							0	0	6	0	0	0	0	0	0	1	1	0	0	1	0	0	0	0	0	0		22630
147	3440	I1M3W1	Ribosomal_S7 domain-containing protein OS=Glycine max OX=3847 GN=GLYMA_13G300300 PE=3 SV=1	GLYMA_13G300300		72.61	6			254100							0	0	6	0	0	0	0	0	0	1	1	0	0	1	0	0	0	0	0	0		22660
104	893	K7M9V5	Methylmalonate-semialdehyde dehydrogenase (CoA acylating) OS=Glycine max OX=3847 GN=100783569 PE=3 SV=1	100783569		72.2	2		3614400						600270		0	2	0	0	0	0	0	2	0	1	1	0	3	0	0	0	0	0	1	0		55542
104	3469	I1KL66	Methylmalonate-semialdehyde dehydrogenase (CoA acylating) OS=Glycine max OX=3847 GN=100791508 PE=3 SV=1	100791508		72.2	2		3614400						600270		0	2	0	0	0	0	0	2	0	1	1	0	3	0	0	0	0	0	1	0		57615
104	3470	I1KQX0	Methylmalonate-semialdehyde dehydrogenase (CoA acylating) OS=Glycine max OX=3847 GN=100811544 PE=3 SV=2	100811544		72.2	2		3614400						600270		0	2	0	0	0	0	0	2	0	1	1	0	3	0	0	0	0	0	1	0		58255
118	372	I1JCF8	Alpha-mannosidase OS=Glycine max OX=3847 GN=100775419 PE=3 SV=1	100775419		71.24	1		3581100								0	1	0	0	0	0	0	0	0	1	1	0	2	0	0	0	0	0	0	0		98965
118	721	I1JCF7	Alpha-mannosidase OS=Glycine max OX=3847 GN=100775419 PE=3 SV=1	100775419		71.24	1		3581100								0	1	0	0	0	0	0	0	0	1	1	0	2	0	0	0	0	0	0	0		114000
118	2047	I1MN42	Alpha-mannosidase OS=Glycine max OX=3847 GN=100806748 PE=3 SV=2	100806748		71.24	1		3581100								0	1	0	0	0	0	0	0	0	1	1	0	2	0	0	0	0	0	0	0		114102
141	1294	C6TN61	CN hydrolase domain-containing protein OS=Glycine max OX=3847 GN=100787298 PE=2 SV=1	100787298		70.84	6			0							0	0	6	0	0	0	0	0	0	1	1	0	0	1	0	0	0	0	0	0	Oxidation (M)	33446
141	3436	I1M4B9	CN hydrolase domain-containing protein OS=Glycine max OX=3847 GN=100785492 PE=4 SV=1	100785492		70.84	6			0							0	0	6	0	0	0	0	0	0	1	1	0	0	1	0	0	0	0	0	0	Oxidation (M)	33462
141	3437	I1LTW8	CN hydrolase domain-containing protein OS=Glycine max OX=3847 GN=100812549 PE=4 SV=1	100812549		70.84	6			0							0	0	6	0	0	0	0	0	0	1	1	0	0	1	0	0	0	0	0	0	Oxidation (M)	33506
108	3447	C6TEP1	40S ribosomal protein S30 OS=Glycine max OX=3847 GN=100306279 PE=2 SV=1	100306279		70.05	16				0	1781400	1120100				0	0	0	16	16	16	0	0	0	1	1	0	0	0	2	1	1	0	0	0		6931
108	3449	I1J9W0	40S ribosomal protein S30 OS=Glycine max OX=3847 GN=GLYMA_01G209400 PE=3 SV=2	GLYMA_01G209400		70.05	10				0	1781400	1120100				0	0	0	10	10	10	0	0	0	1	1	0	0	0	2	1	1	0	0	0		11628
149	3458	A0A0R0L8P5	Proteasome subunit beta OS=Glycine max OX=3847 GN=100808133 PE=3 SV=1	100808133		67.72	5		0								0	5	0	0	0	0	0	0	0	1	1	0	1	0	0	0	0	0	0	0		20070
149	3459	I1JJI5	Proteasome subunit beta OS=Glycine max OX=3847 GN=100808133 PE=3 SV=1	100808133		67.72	5		0								0	5	0	0	0	0	0	0	0	1	1	0	1	0	0	0	0	0	0	0		21368
149	3461	I1JJI4	Proteasome subunit beta OS=Glycine max OX=3847 GN=100808133 PE=3 SV=1	100808133		67.72	4		0								0	4	0	0	0	0	0	0	0	1	1	0	1	0	0	0	0	0	0	0		29350
109	176	I1KQE3	Uncharacterized protein OS=Glycine max OX=3847 GN=100816874 PE=3 SV=1	100816874		67.39	6		1256900	3805800							0	6	6	0	0	0	0	0	0	1	1	0	2	1	0	0	0	0	0	0	Beta-methylthiolation	17369
109	1390	I1KM19	Uncharacterized protein OS=Glycine max OX=3847 GN=100779794 PE=3 SV=2	100779794		67.39	6		1256900	3805800							0	6	6	0	0	0	0	0	0	1	1	0	2	1	0	0	0	0	0	0	Beta-methylthiolation	17724
109	1391	I1JE09	Uncharacterized protein OS=Glycine max OX=3847 GN=100812117 PE=3 SV=1	100812117		67.39	6		1256900	3805800							0	6	6	0	0	0	0	0	0	1	1	0	2	1	0	0	0	0	0	0	Beta-methylthiolation	17708
109	1393	C6T5U0	Uncharacterized protein OS=Glycine max OX=3847 GN=100527911 PE=2 SV=1	100527911		67.39	6		1256900	3805800							0	6	6	0	0	0	0	0	0	1	1	0	2	1	0	0	0	0	0	0	Beta-methylthiolation	17629
140	1519	A0A0R4J3G4	Uncharacterized protein OS=Glycine max OX=3847 GN=100790090 PE=3 SV=1	100790090		67.23	4					1025400					0	0	0	0	4	0	0	0	0	1	1	0	0	0	0	1	0	0	0	0		46664
140	3123	A0A0R0K474	Uncharacterized protein OS=Glycine max OX=3847 GN=100806638 PE=3 SV=1	100806638		67.23	4					1025400					0	0	0	0	4	0	0	0	0	1	1	0	0	0	0	1	0	0	0	0		46679
140	3451	A0A0R4J4Z2	Uncharacterized protein OS=Glycine max OX=3847 GN=GLYMA_13G106200 PE=3 SV=1	GLYMA_13G106200		67.23	4					1025400					0	0	0	0	4	0	0	0	0	1	1	0	0	0	0	1	0	0	0	0		46771
140	3452	A0A0R4J5N3	Uncharacterized protein OS=Glycine max OX=3847 GN=GLYMA_17G053200 PE=3 SV=1	GLYMA_17G053200		67.23	4					1025400					0	0	0	0	4	0	0	0	0	1	1	0	0	0	0	1	0	0	0	0		46786
140	3453	A0A0R4J5A7	Uncharacterized protein OS=Glycine max OX=3847 GN=100786735 PE=3 SV=1	100786735		67.23	4					1025400					0	0	0	0	4	0	0	0	0	1	1	0	0	0	0	1	0	0	0	0		46899
140	3454	I1L1K7	Uncharacterized protein OS=Glycine max OX=3847 GN=100788218 PE=3 SV=1	100788218		67.23	4					1025400					0	0	0	0	4	0	0	0	0	1	1	0	0	0	0	1	0	0	0	0		46857
116	340	I1L431	Glutamine synthetase OS=Glycine max OX=3847 GN=547620 PE=3 SV=1	547620		66.25	3			4763700	994490						0	0	3	3	0	0	0	0	0	1	1	0	0	1	1	0	0	0	0	0		33970
116	342	I1L432	Glutamine synthetase OS=Glycine max OX=3847 GN=547620 PE=3 SV=1	547620		66.25	2			4763700	994490						0	0	2	2	0	0	0	0	0	1	1	0	0	1	1	0	0	0	0	0		36749
116	343	C6T8F0	Glutamine synthetase OS=Glycine max OX=3847 GN=547620 PE=2 SV=1	547620		66.25	2			4763700	994490						0	0	2	2	0	0	0	0	0	1	1	0	0	1	1	0	0	0	0	0		39212
116	813	A0A0R0EVJ4	Glutamine synthetase OS=Glycine max OX=3847 GN=GLYMA_18G041100 PE=3 SV=1	GLYMA_18G041100		66.25	2			4763700	994490						0	0	2	2	0	0	0	0	0	1	1	0	0	1	1	0	0	0	0	0		35905
116	814	A0A0R0EVM7	Glutamine synthetase OS=Glycine max OX=3847 GN=GLYMA_18G041100 PE=3 SV=1	GLYMA_18G041100		66.25	2			4763700	994490						0	0	2	2	0	0	0	0	0	1	1	0	0	1	1	0	0	0	0	0		39141
116	815	P24099	Glutamine synthetase cytosolic isozyme 1 OS=Glycine max OX=3847 PE=2 SV=1			66.25	2			4763700	994490						0	0	2	2	0	0	0	0	0	1	1	0	0	1	1	0	0	0	0	0		38845
116	816	Q9FUK4	Glutamine synthetase OS=Glycine max OX=3847 GN=548082 PE=2 SV=1	548082		66.25	2			4763700	994490						0	0	2	2	0	0	0	0	0	1	1	0	0	1	1	0	0	0	0	0		38991
116	1481	K7L0W4	Glutamine synthetase OS=Glycine max OX=3847 GN=100817922 PE=3 SV=1	100817922		66.25	3			4763700	994490						0	0	3	3	0	0	0	0	0	1	1	0	0	1	1	0	0	0	0	0		33936
116	1483	A0A0R4J3P1	Glutamine synthetase OS=Glycine max OX=3847 GN=100817922 PE=3 SV=1	100817922		66.25	2			4763700	994490						0	0	2	2	0	0	0	0	0	1	1	0	0	1	1	0	0	0	0	0		39148
116	2552	I1LMB4	Glutamine synthetase OS=Glycine max OX=3847 GN=548082 PE=3 SV=1	548082		66.25	3			4763700	994490						0	0	3	3	0	0	0	0	0	1	1	0	0	1	1	0	0	0	0	0		27568
129	845	K7K2Y0	Gamma-glutamyl kinase OS=Glycine max OX=3847 GN=100798598 PE=3 SV=1	100798598		65.96	4						15373000				0	0	0	0	0	4	0	0	0	1	1	0	0	0	0	0	1	0	0	0		66956
129	846	A0A0R0LE59	Delta-1-pyrroline-5-carboxylate synthase OS=Glycine max OX=3847 GN=100798598 PE=3 SV=1	100798598		65.96	3						15373000				0	0	0	0	0	3	0	0	0	1	1	0	0	0	0	0	1	0	0	0		75848
129	847	K7K2X9	Delta-1-pyrroline-5-carboxylate synthase OS=Glycine max OX=3847 GN=100798598 PE=3 SV=1	100798598		65.96	3						15373000				0	0	0	0	0	3	0	0	0	1	1	0	0	0	0	0	1	0	0	0		76785
129	848	K7K2X8	Delta-1-pyrroline-5-carboxylate synthase OS=Glycine max OX=3847 GN=100798598 PE=3 SV=1	100798598		65.96	3						15373000				0	0	0	0	0	3	0	0	0	1	1	0	0	0	0	0	1	0	0	0		77645
129	849	I1J6X7	Delta-1-pyrroline-5-carboxylate synthase OS=Glycine max OX=3847 GN=100798598 PE=3 SV=2	100798598		65.96	3						15373000				0	0	0	0	0	3	0	0	0	1	1	0	0	0	0	0	1	0	0	0		82135
126	3497	I1NEU4	Uncharacterized protein OS=Glycine max OX=3847 GN=547993 PE=3 SV=1	547993		65.39	2		1499100								0	2	0	0	0	0	0	0	0	1	1	0	2	0	0	0	0	0	0	0		56077
126	3498	I1LAZ4	Uncharacterized protein OS=Glycine max OX=3847 GN=100776327 PE=3 SV=1	100776327		65.39	2		1499100								0	2	0	0	0	0	0	0	0	1	1	0	2	0	0	0	0	0	0	0		56017
126	3499	I1LAZ3	Uncharacterized protein OS=Glycine max OX=3847 GN=100776327 PE=3 SV=1	100776327		65.39	2		1499100								0	2	0	0	0	0	0	0	0	1	1	0	2	0	0	0	0	0	0	0		56948
145	3198	A0A0R0FXY5	Uncharacterized protein OS=Glycine max OX=3847 GN=100780015 PE=4 SV=1	100780015		65.3	4						2960800				0	0	0	0	0	4	0	0	0	1	1	0	0	0	0	0	1	0	0	0		29506
145	3199	I1N860	Uncharacterized protein OS=Glycine max OX=3847 GN=GLYMA_19G109000 PE=4 SV=1	GLYMA_19G109000		65.3	3						2960800				0	0	0	0	0	3	0	0	0	1	1	0	0	0	0	0	1	0	0	0		34803
145	3200	I1N859	Uncharacterized protein OS=Glycine max OX=3847 GN=GLYMA_19G109000 PE=4 SV=1	GLYMA_19G109000		65.3	3						2960800				0	0	0	0	0	3	0	0	0	1	1	0	0	0	0	0	1	0	0	0		36369
81	87	A0A0R0JNS2	Uncharacterized protein OS=Glycine max OX=3847 GN=GLYMA_06G317400 PE=3 SV=1	GLYMA_06G317400		65.07	4					4026700			3089100		0	0	0	0	4	0	0	4	0	1	1	0	0	0	0	3	0	0	4	0	Beta-methylthiolation	22935
81	111	I1MIL0	Ribosomal_L5_C domain-containing protein OS=Glycine max OX=3847 GN=100810082 PE=3 SV=1	100810082		65.07	6					4026700			3089100		0	0	0	0	6	0	0	6	0	1	1	0	0	0	0	3	0	0	4	0	Beta-methylthiolation	16140
81	113	I1MIK9	Uncharacterized protein OS=Glycine max OX=3847 GN=100810082 PE=3 SV=1	100810082		65.07	5					4026700			3089100		0	0	0	0	5	0	0	5	0	1	1	0	0	0	0	3	0	0	4	0	Beta-methylthiolation	19489
81	114	I1JVL6	Uncharacterized protein OS=Glycine max OX=3847 GN=100810082 PE=3 SV=1	100810082		65.07	5					4026700			3089100		0	0	0	0	5	0	0	5	0	1	1	0	0	0	0	3	0	0	4	0	Beta-methylthiolation	19627
81	115	A0A0R0JNM6	Uncharacterized protein OS=Glycine max OX=3847 GN=GLYMA_06G317400 PE=3 SV=1	GLYMA_06G317400		65.07	5					4026700			3089100		0	0	0	0	5	0	0	5	0	1	1	0	0	0	0	3	0	0	4	0	Beta-methylthiolation	20108
81	116	A0A0R0H4Q2	Uncharacterized protein OS=Glycine max OX=3847 GN=100810082 PE=3 SV=1	100810082		65.07	5					4026700			3089100		0	0	0	0	5	0	0	5	0	1	1	0	0	0	0	3	0	0	4	0	Beta-methylthiolation	20244
81	117	C6SXI7	Uncharacterized protein OS=Glycine max OX=3847 GN=100810082 PE=2 SV=1	100810082		65.07	4					4026700			3089100		0	0	0	0	4	0	0	4	0	1	1	0	0	0	0	3	0	0	4	0	Beta-methylthiolation	20713
81	118	A0A0R0HFE2	Uncharacterized protein OS=Glycine max OX=3847 GN=100812386 PE=3 SV=1	100812386		65.07	4					4026700			3089100		0	0	0	0	4	0	0	4	0	1	1	0	0	0	0	3	0	0	4	0	Beta-methylthiolation	20779
81	119	I1KFQ7	Uncharacterized protein OS=Glycine max OX=3847 GN=GLYMA_06G317400 PE=3 SV=2	GLYMA_06G317400		65.07	4					4026700			3089100		0	0	0	0	4	0	0	4	0	1	1	0	0	0	0	3	0	0	4	0	Beta-methylthiolation	20743
81	120	C6SX50	Uncharacterized protein OS=Glycine max OX=3847 GN=100305912 PE=2 SV=1	100305912		65.07	4					4026700			3089100		0	0	0	0	4	0	0	4	0	1	1	0	0	0	0	3	0	0	4	0	Beta-methylthiolation	20683
150	3472	A0A0R0F3X4	UDPGT domain-containing protein (Fragment) OS=Glycine max OX=3847 GN=GLYMA_18G247100 PE=3 SV=1	GLYMA_18G247100		62.23	4		1427900								0	4	0	0	0	0	0	0	0	1	1	0	1	0	0	0	0	0	0	0		39047
142	1532	A0A0R0H296	Uncharacterized protein OS=Glycine max OX=3847 GN=GLYMA_12G072300 PE=3 SV=1	GLYMA_12G072300		62.21	9		304380								0	9	0	0	0	0	0	0	0	1	1	0	1	0	0	0	0	0	0	0		14226
142	1533	I1LZ10	Uncharacterized protein OS=Glycine max OX=3847 GN=GLYMA_13G137100 PE=3 SV=1	GLYMA_13G137100		62.21	8		304380								0	8	0	0	0	0	0	0	0	1	1	0	1	0	0	0	0	0	0	0		15134
142	1534	I1L8S1	Uncharacterized protein OS=Glycine max OX=3847 GN=100796694 PE=3 SV=1	100796694		62.21	8		304380								0	8	0	0	0	0	0	0	0	1	1	0	1	0	0	0	0	0	0	0		15729
142	1535	I1LZ09	Uncharacterized protein OS=Glycine max OX=3847 GN=GLYMA_13G137100 PE=3 SV=1	GLYMA_13G137100		62.21	8		304380								0	8	0	0	0	0	0	0	0	1	1	0	1	0	0	0	0	0	0	0		15745
142	3473	I1JPJ4	Uncharacterized protein OS=Glycine max OX=3847 GN=100796694 PE=3 SV=1	100796694		62.21	11		304380								0	11	0	0	0	0	0	0	0	1	1	0	1	0	0	0	0	0	0	0		11104
142	3474	I1NA60	Uncharacterized protein OS=Glycine max OX=3847 GN=100796694 PE=3 SV=1	100796694		62.21	10		304380								0	10	0	0	0	0	0	0	0	1	1	0	1	0	0	0	0	0	0	0		12006
134	604	K7L1L6	PRONE domain-containing protein OS=Glycine max OX=3847 GN=100800673 PE=4 SV=1	100800673		62.13	2			9279500							0	0	2	0	0	0	0	0	0	1	1	0	0	1	0	0	0	0	0	0	Beta-methylthiolation	62513
134	605	K7L1L5	PRONE domain-containing protein OS=Glycine max OX=3847 GN=100800673 PE=4 SV=1	100800673		62.13	2			9279500							0	0	2	0	0	0	0	0	0	1	1	0	0	1	0	0	0	0	0	0	Beta-methylthiolation	79708
152	3500	I1JB64	NADH dehydrogenase [ubiquinone] flavoprotein 1 mitochondrial OS=Glycine max OX=3847 GN=100777389 PE=3 SV=1	100777389		60.71	2			1558500							0	0	2	0	0	0	0	0	0	1	1	0	0	1	0	0	0	0	0	0		52884
152	3501	I1L7G4	NADH dehydrogenase [ubiquinone] flavoprotein 1 mitochondrial OS=Glycine max OX=3847 GN=100810522 PE=3 SV=1	100810522		60.71	2			1558500							0	0	2	0	0	0	0	0	0	1	1	0	0	1	0	0	0	0	0	0		52831
132	140	A0A368UIE9	Glutamine amidotransferase type-2 domain-containing protein OS=Glycine max OX=3847 GN=GLYMA_03G128300 PE=3 SV=1	GLYMA_03G128300		59.2	2		0								0	2	0	0	0	0	0	0	0	1	1	0	1	0	0	0	0	0	0	0		176702
132	141	A0A368UIE4	Glutamine amidotransferase type-2 domain-containing protein OS=Glycine max OX=3847 GN=GLYMA_03G128300 PE=3 SV=1	GLYMA_03G128300		59.2	2		0								0	2	0	0	0	0	0	0	0	1	1	0	1	0	0	0	0	0	0	0		177466
132	450	A0A0R0KNE8	Uncharacterized protein OS=Glycine max OX=3847 GN=GLYMA_03G128300 PE=3 SV=1	GLYMA_03G128300		59.2	3		0								0	3	0	0	0	0	0	0	0	1	1	0	1	0	0	0	0	0	0	0		124186
