# Supplementary material for: Extracellular Vesicle-Driven Crosstalk between Legume Plants and Rhizobia: The Peribacteroid Space of Symbiosomes as a Protein Trafficking Interface
Source: J Proteome Res. 2024 Dec 12;24(1):94–110. doi: 10.1021/acs.jproteome.4c00444 (PMC11705226; doi:10.1021/acs.jproteome.4c00444)
Supplement: Supplementary file 6 — pr4c00444_si_006.xlsx [file pr4c00444_si_006.xlsx]

## Sheet: Phaseolus vulgaris (bean)
Protein Group	Protein ID	Accession	Description	Gene	-10lgP	Coverage (%)	P vulgaris CIAT 899 1.1	P vulgaris CIAT 899 1.2	P vulgaris CIAT 899 1.3	P vulgaris CIAT 899 2.1	P vulgaris CIAT 899 2.2	P vulgaris CIAT 899 2.3	P vulgaris CIAT 899 3.1	P vulgaris CIAT 899 3.2	P vulgaris CIAT 899 3.3	Coverage (%) Sample 1	Coverage (%) Sample 2	Coverage (%) Sample 3	Coverage (%) Sample 4	Coverage (%) Sample 5	Coverage (%) Sample 6	Coverage (%) Sample 7	Coverage (%) Sample 8	Coverage (%) Sample 9	#Peptides	#Unique	#Spec Sample 1	#Spec Sample 2	#Spec Sample 3	#Spec Sample 4	#Spec Sample 5	#Spec Sample 6	#Spec Sample 7	#Spec Sample 8	#Spec Sample 9	PTM	Avg. Mass
1	2	V7BK01	Uricase OS=Phaseolus vulgaris OX=3885 GN=PHAVU_007G234300g PE=3 SV=1	PHAVU_007G234300g	543.41	76	721790000	86760000	838830000	651390000	821210000	886210000	277730000	362740000	373770000	69	76	73	73	73	73	66	75	68	21	21	100	93	97	92	70	70	65	82	61	Beta-methylthiolation; Oxidation (M)	35142
2	1	V7C8M2	Sucrose synthase OS=Phaseolus vulgaris OX=3885 GN=PHAVU_003G127500g PE=3 SV=1	PHAVU_003G127500g	491.8	40	118410000	156590000	161860000	81551000	12270000	118110000	7488000	110550000	116330000	34	36	36	28	30	30	32	33	31	28	19	79	100	104	62	57	53	61	49	50	Beta-methylthiolation; Oxidation (M)	92095
4	3	V7C268	Tripeptidyl-peptidase II OS=Phaseolus vulgaris OX=3885 GN=PHAVU_004G114200g PE=3 SV=1	PHAVU_004G114200g	413.92	12	9331000	135410000	141150000	368540000	355940000	458320000	16540000	170760000	177780000	8	9	8	10	9	10	4	4	6	13	13	16	29	31	53	37	54	27	27	31	Oxidation (M)	146284
4	4	V7C4F5	Tripeptidyl-peptidase II OS=Phaseolus vulgaris OX=3885 GN=PHAVU_004G114200g PE=3 SV=1	PHAVU_004G114200g	413.92	12	9331000	135410000	141150000	368540000	355940000	458320000	16540000	170760000	177780000	8	9	8	10	9	10	4	4	6	13	13	16	29	31	53	37	54	27	27	31	Oxidation (M)	147529
11	8	V7BGT9	Alkaline/neutral invertase OS=Phaseolus vulgaris OX=3885 GN=PHAVU_007G091300g PE=3 SV=1	PHAVU_007G091300g	374	20	80838000	98084000	79687000	53009000	64474000	56676000	64789000	46037000	73853000	10	9	9	6	5	5	14	8	5	10	10	17	27	29	6	10	9	12	7	14	Beta-methylthiolation	63109
6	9	V7B6Z4	Fructose-bisphosphate aldolase OS=Phaseolus vulgaris OX=3885 GN=PHAVU_008G189200g PE=3 SV=1	PHAVU_008G189200g	369.39	31	152790000	192730000	102580000	159870000	91306000	128940000	110980000	66517000	72659000	27	27	27	24	24	31	20	20	20	9	9	26	28	34	25	17	17	13	12	13	Oxidation (M)	38601
7	6	V7B1B8	Uncharacterized protein OS=Phaseolus vulgaris OX=3885 GN=PHAVU_009G226900g PE=3 SV=1	PHAVU_009G226900g	355.33	20	61997000	101860000	80446000	78706000	100380000	112670000	3123000	47214000	46887000	17	15	15	13	15	16	10	11	8	11	11	22	30	18	17	26	29	17	13	11	Beta-methylthiolation; Oxidation (M)	81156
8	13	V7AXA0	Uncharacterized protein OS=Phaseolus vulgaris OX=3885 GN=PHAVU_009G167900g PE=3 SV=1	PHAVU_009G167900g	344.81	17	20954000	45268000	3301000	24333000	38057000	32737000	10902000	20551000	20014000	10	15	7	9	14	11	5	11	11	8	8	27	22	9	26	22	22	8	17	16	Beta-methylthiolation; Oxidation (M)	52862
5	5	V7B2D1	Sucrose synthase OS=Phaseolus vulgaris OX=3885 GN=PHAVU_009G223800g PE=3 SV=1	PHAVU_009G223800g	342.56	14	1425200	4280400	4359200							13	14	13	9	10	9	10	10	10	10	1	31	42	34	16	18	13	26	21	21	Beta-methylthiolation	92541
9	7	V7BZ83	Uncharacterized protein OS=Phaseolus vulgaris OX=3885 GN=PHAVU_005G148000g PE=3 SV=1	PHAVU_005G148000g	339.58	10	123330000	144260000	121040000	81005000	139630000	121060000	5496000	83973000	74693000	7	5	5	6	5	3	5	3	3	8	8	28	25	20	15	15	12	14	10	11	Oxidation (M)	149984
3	14	V7BGH4	Calreticulin OS=Phaseolus vulgaris OX=3885 GN=PHAVU_007G200800g PE=3 SV=1	PHAVU_007G200800g	331.47	20	3463900000	2783200000	3781700000	640340000	789690000	1032200000	2585300000	3465400000	3489700000	14	20	14	10	10	10	12	12	10	5	5	49	36	41	20	21	22	37	45	40		48271
15	32	V7CRB8	Proteasome subunit alpha type OS=Phaseolus vulgaris OX=3885 GN=PHAVU_001G013000g PE=3 SV=1	PHAVU_001G013000g	330.98	23	24486000	39346000	45151000	27437000	32612000	28658000	23155000	40445000	33006000	17	16	22	11	11	10	10	4	10	6	6	15	16	17	12	12	11	11	4	4	Beta-methylthiolation	30627
10	12	T2DNM6	Proteasome subunit beta OS=Phaseolus vulgaris OX=3885 GN=PHAVU_009G103400g PE=2 SV=1	PHAVU_009G103400g	325.09	38	53875000	96897000	97748000	8522000	93341000	103320000	63337000	9081000	8482000	20	33	33	24	27	32	22	15	27	7	7	18	21	24	14	17	15	12	17	11	Oxidation (M)	25022
14	18	V7AXQ4	Carbonic anhydrase OS=Phaseolus vulgaris OX=3885 GN=PHAVU_009G178900g PE=3 SV=1	PHAVU_009G178900g	324.89	30	30756000	51498000	31995000	20845000	24098000	15069000	22873000	20955000	17972000	21	25	26	21	21	17	21	14	21	6	6	17	16	14	16	10	8	14	12	7	Oxidation (M)	29350
13	15	V7BW77	Proteasome subunit alpha type OS=Phaseolus vulgaris OX=3885 GN=PHAVU_005G059300g PE=3 SV=1	PHAVU_005G059300g	311.85	46	137440000	198940000	199870000	125770000	16280000	141260000	34666000	58209000	42936000	34	46	34	26	34	30	14	14	14	7	7	18	23	24	16	8	11	7	5	6	Oxidation (M)	25548
35	34	Q03972	(kidney bean) leghemoglobin OS=Phaseolus vulgaris OX=3885 GN=PHAVU_007G141900g PE=3 SV=1	PHAVU_007G141900g	300.75	47	3108400	6729900	7507600	52792000	75162000	59963000		0	3356400	8	8	8	44	35	32	0	12	8	6	6	4	4	2	12	15	11	0	1	1		15620
26	42	V7CTE5	Proteasome subunit beta OS=Phaseolus vulgaris OX=3885 GN=PHAVU_001G072000g PE=3 SV=1	PHAVU_001G072000g	291.28	29	56346000	68377000	59722000	54866000	65886000	62375000	24654000	28584000	33496000	25	7	7	25	16	16	7	7	12	5	5	9	6	4	9	6	7	5	4	5	Beta-methylthiolation; Oxidation (M)	22857
23	21	V7AGN7	26S proteasome non-ATPase regulatory subunit 2 homolog OS=Phaseolus vulgaris OX=3885 GN=PHAVU_011G124300g PE=3 SV=1	PHAVU_011G124300g	287.8	10	5112400	5322700	6917600	3598300	13316000	8034100	909910	1253300	5630500	3	5	4	4	8	7	3	3	6	6	6	2	5	7	9	10	11	4	4	5	Beta-methylthiolation	97251
19	10	V7B174	S4 RNA-binding domain-containing protein OS=Phaseolus vulgaris OX=3885 GN=PHAVU_009G188600g PE=3 SV=1	PHAVU_009G188600g	287.02	35	45121000	69054000	69623000	111170000	123360000	135360000	25693000	33138000	31759000	25	17	17	25	21	27	12	12	12	6	6	15	8	14	13	9	15	5	4	3		23065
19	11	V7AXG5	S4 RNA-binding domain-containing protein OS=Phaseolus vulgaris OX=3885 GN=PHAVU_009G172300g PE=3 SV=1	PHAVU_009G172300g	287.02	35	45121000	69054000	69623000	111170000	123360000	135360000	25693000	33138000	31759000	25	17	17	25	21	27	12	12	12	6	6	15	8	14	13	9	15	5	4	3		23049
22	20	V7BDU7	Proteasome subunit beta OS=Phaseolus vulgaris OX=3885 GN=PHAVU_007G004300g PE=3 SV=1	PHAVU_007G004300g	285.6	35	11596000	25444000	11358000	10905000	19477000	20934000	4000900	1727000	15805000	19	29	21	15	22	19	19	21	15	6	6	13	8	10	8	5	3	5	5	5	Oxidation (M)	22582
46	27	T2DN03	Proteasome subunit beta OS=Phaseolus vulgaris OX=3885 GN=PHAVU_006G099000g PE=2 SV=1	PHAVU_006G099000g	263.22	23	10535000	3711400	3855100	2268000	25354000	26719000	311940	794480	0	12	16	12	19	19	13	6	7	6	5	5	2	3	5	8	11	8	1	3	2		26223
43	22	V7C472	ATP-dependent 6-phosphofructokinase OS=Phaseolus vulgaris OX=3885 GN=PFK PE=3 SV=1	PFK	262.68	12	44486000	15431000	16677000	42601000	29794000	3363000	21403000		11736000	8	8	8	3	3	7	3	0	3	5	4	12	8	5	9	3	5	2	0	2	Beta-methylthiolation; Oxidation (M)	58115
44	25	V7B788	Clathrin heavy chain OS=Phaseolus vulgaris OX=3885 GN=PHAVU_008G222800g PE=3 SV=1	PHAVU_008G222800g	261.12	4	0	1382200		2947900	576500	4062900	376510			2	1	0	2	3	1	1	0	0	5	5	3	2	0	12	15	12	1	0	0	Oxidation (M)	193205
44	26	V7CZE8	Clathrin heavy chain OS=Phaseolus vulgaris OX=3885 GN=PHAVU_001G244300g PE=3 SV=1	PHAVU_001G244300g	261.12	4	0	1382200		2947900	576500	4062900	376510			2	1	0	2	3	1	1	0	0	5	5	3	2	0	12	15	12	1	0	0	Oxidation (M)	192875
32	16	V7AHS3	Proteasome subunit alpha type OS=Phaseolus vulgaris OX=3885 GN=PHAVU_011G155200g PE=3 SV=1	PHAVU_011G155200g	256.93	45	13159000	27852000	19913000	3021800	20965000	21299000	3394400	8932700	8730700	17	28	21	24	24	24	13	13	13	7	7	5	5	10	5	6	7	4	5	5	Oxidation (M)	27318
28	70	V7C0X5	Abhydrolase_3 domain-containing protein OS=Phaseolus vulgaris OX=3885 GN=PHAVU_004G074300g PE=4 SV=1	PHAVU_004G074300g	250.82	12	31342000	48208000	45595000	1237000	15348000	14228000	1129000	13529000	16064000	12	12	12	7	7	7	7	7	7	3	3	10	8	8	13	6	2	3	2	2		41069
12	36	V7CDF5	Ribosomal_L2_C domain-containing protein OS=Phaseolus vulgaris OX=3885 GN=PHAVU_003G261000g PE=3 SV=1	PHAVU_003G261000g	248.71	23	48691000	59451000	4157000	123850000	14180000	139030000	18532000	12967000	21569000	19	23	19	19	23	23	19	12	19	5	5	9	10	12	17	20	17	10	15	12	Beta-methylthiolation; Oxidation (M)	28173
12	37	T2DP45	60S ribosomal protein L8-3-like protein OS=Phaseolus vulgaris OX=3885 GN=PHAVU_002G109700g PE=2 SV=1	PHAVU_002G109700g	248.71	23	48691000	59451000	4157000	123850000	14180000	139030000	18532000	12967000	21569000	19	23	19	19	23	23	19	12	19	5	5	9	10	12	17	20	17	10	15	12	Beta-methylthiolation; Oxidation (M)	28266
12	38	V7CIG8	Ribosomal_L2_C domain-containing protein OS=Phaseolus vulgaris OX=3885 GN=PHAVU_002G110000g PE=3 SV=1	PHAVU_002G110000g	248.71	23	48691000	59451000	4157000	123850000	14180000	139030000	18532000	12967000	21569000	19	23	19	19	23	23	19	12	19	5	5	9	10	12	17	20	17	10	15	12	Beta-methylthiolation; Oxidation (M)	28251
16	68	V7BLC9	60S ribosomal protein L7a OS=Phaseolus vulgaris OX=3885 GN=PHAVU_007G274200g PE=3 SV=1	PHAVU_007G274200g	246.68	15	7571200	15919000	20417000	18968000	22135000	3294000	9700100	14135000	10109000	4	10	14	9	15	15	8	8	8	5	5	2	8	11	24	17	13	9	8	8	Beta-methylthiolation	29468
16	69	V7ADV6	60S ribosomal protein L7a OS=Phaseolus vulgaris OX=3885 GN=PHAVU_011G031900g PE=3 SV=1	PHAVU_011G031900g	246.68	15	7571200	15919000	20417000	18968000	22135000	3294000	9700100	14135000	10109000	4	10	14	9	15	15	8	8	8	5	5	2	8	11	24	17	13	9	8	8	Beta-methylthiolation	29446
17	86	V7BL51	Uncharacterized protein OS=Phaseolus vulgaris OX=3885 GN=PHAVU_007G230200g PE=3 SV=1	PHAVU_007G230200g	242.14	32	27289000	45378000	35405000	40333000	80883000	46586000	6992800	1367000	10673000	32	32	32	32	32	32	21	21	21	3	3	8	9	9	17	18	15	7	5	4	Oxidation (M)	11320
24	41	C8YZ71	RACK1 OS=Phaseolus vulgaris OX=3885 GN=PHAVU_002G327500g PE=4 SV=1	PHAVU_002G327500g	241.02	15	25355000	29268000	23359000	21449000	33312000	25783000	2250800	1721200	3964800	6	6	10	7	11	6	3	3	3	5	5	10	3	8	9	4	7	4	4	7		35630
84	28	V7ASM3	Ribosomal_L18_c domain-containing protein OS=Phaseolus vulgaris OX=3885 GN=PHAVU_010G109200g PE=3 SV=1	PHAVU_010G109200g	240.71	35				1056000	9897500	12372000				0	0	0	35	9	9	0	0	0	5	5	0	0	0	9	5	5	0	0	0	Oxidation (M)	34573
40	72	V7AEU1	50S ribosomal protein L23 chloroplastic OS=Phaseolus vulgaris OX=3885 GN=PHAVU_011G067600g PE=3 SV=1	PHAVU_011G067600g	237.2	24	491210	5678600	422200	6421300	13293000	549500	0	1723100	3358200	7	14	14	16	24	24	7	7	7	4	4	1	7	7	14	8	6	1	1	2		17263
40	73	V7BW94	50S ribosomal protein L23 chloroplastic OS=Phaseolus vulgaris OX=3885 GN=PHAVU_005G140800g PE=3 SV=1	PHAVU_005G140800g	237.2	24	491210	5678600	422200	6421300	13293000	549500	0	1723100	3358200	7	14	14	16	24	24	7	7	7	4	4	1	7	7	14	8	6	1	1	2		17281
40	74	V7B322	50S ribosomal protein L23 chloroplastic OS=Phaseolus vulgaris OX=3885 GN=PHAVU_008G015200g PE=3 SV=1	PHAVU_008G015200g	237.2	24	491210	5678600	422200	6421300	13293000	549500	0	1723100	3358200	6	14	14	16	24	24	6	6	6	4	4	1	7	7	14	8	6	1	1	2		17524
39	44	V7BL53	Ribosomal_S17_N domain-containing protein OS=Phaseolus vulgaris OX=3885 GN=PHAVU_006G060600g PE=3 SV=1	PHAVU_006G060600g	236.74	26	5090600	14506000	10089000	5231400	7131500	915100		2743200	4972300	14	21	13	14	14	19	0	6	6	4	4	3	10	2	12	8	9	0	3	2	Beta-methylthiolation	17853
39	45	V7CCT3	Ribosomal_S17_N domain-containing protein OS=Phaseolus vulgaris OX=3885 GN=PHAVU_003G173800g PE=3 SV=1	PHAVU_003G173800g	236.74	26	5090600	14506000	10089000	5231400	7131500	915100		2743200	4972300	14	21	13	14	14	19	0	6	6	4	4	3	10	2	12	8	9	0	3	2	Beta-methylthiolation	17823
36	39	V7BAJ0	Proteasome subunit alpha type OS=Phaseolus vulgaris OX=3885 GN=PHAVU_007G021000g PE=3 SV=1	PHAVU_007G021000g	236.55	29	10298000	9577400	10961000	2426200	14426000	9817500	0		4886900	13	13	13	17	13	13	8	0	12	5	5	2	6	10	11	8	9	1	0	2		25980
36	40	V7BJF9	Proteasome subunit alpha type OS=Phaseolus vulgaris OX=3885 GN=PHAVU_007G215500g PE=3 SV=1	PHAVU_007G215500g	236.55	29	10298000	9577400	10961000	2426200	14426000	9817500	0		4886900	13	13	13	17	13	13	8	0	12	5	5	2	6	10	11	8	9	1	0	2		26010
68	410	V7BVP3	Uncharacterized protein OS=Phaseolus vulgaris OX=3885 GN=PHAVU_005G126000g PE=3 SV=1	PHAVU_005G126000g	236.2	30	0	1014500	0	4753500	18022000	10465000				20	20	20	30	30	30	0	0	0	3	3	2	2	1	5	9	8	0	0	0	Oxidation (M)	11269
54	19	V7BS83	60S ribosomal protein L18a OS=Phaseolus vulgaris OX=3885 GN=PHAVU_006G163400g PE=3 SV=1	PHAVU_006G163400g	235.67	27		5574900	2467800	18903000	23836000	21607000	1345300	236500	824810	0	18	11	9	10	10	4	7	7	6	6	0	9	3	4	4	4	3	8	1	Beta-methylthiolation	21369
76	30	V7BF75	Uncharacterized protein OS=Phaseolus vulgaris OX=3885 GN=PHAVU_007G081800g PE=3 SV=1	PHAVU_007G081800g	234.92	11	86450		149500	5645800	5446800	9099700	0			2	0	2	5	5	11	2	0	0	4	4	1	0	1	4	7	9	1	0	0	Beta-methylthiolation; Oxidation (M)	44528
48	822	T2DN10	Glutamate-rich protein OS=Phaseolus vulgaris OX=3885 GN=PHAVU_006G142900g PE=2 SV=1	PHAVU_006G142900g	234.12	20				532090000	661960000	843750000				0	0	0	20	20	20	0	0	0	2	2	0	0	0	9	16	15	0	0	0		17121
73	35	V7BS67	Uncharacterized protein OS=Phaseolus vulgaris OX=3885 GN=PHAVU_006G095400g PE=3 SV=1	PHAVU_006G095400g	234.07	41	996460	1483300		6073800	12194000	8707800				12	12	0	33	34	26	0	0	0	4	4	6	1	0	3	6	8	0	0	0	Beta-methylthiolation; Oxidation (M)	16323
42	33	V7CLZ6	CN hydrolase domain-containing protein OS=Phaseolus vulgaris OX=3885 GN=PHAVU_002G213100g PE=4 SV=1	PHAVU_002G213100g	222.55	13	18639000	31934000	21215000	932100	3221400	10969000	9627500	8910100	10446000	5	8	5	5	5	7	2	5	5	4	4	3	6	6	8	7	2	2	7	6	Beta-methylthiolation	45560
21	51	V7BFM9	Amidohydro-rel domain-containing protein OS=Phaseolus vulgaris OX=3885 GN=PHAVU_007G152300g PE=4 SV=1	PHAVU_007G152300g	220.15	10	2680100	9013100	6829800	85820	5835200	3893700	548200	10288000	7749100	10	10	6	6	10	6	7	6	6	4	4	4	13	8	14	8	5	11	4	7	Beta-methylthiolation	48283
78	89	V7B9G2	Uncharacterized protein OS=Phaseolus vulgaris OX=3885 GN=PHAVU_008G287500g PE=4 SV=1	PHAVU_008G287500g	220.11	19				68195000	8736000	88204000				0	0	0	19	19	19	0	0	0	3	3	0	0	0	8	6	9	0	0	0		24224
105	71	V7BIX1	Ribosomal_L18e/L15P domain-containing protein OS=Phaseolus vulgaris OX=3885 GN=PHAVU_007G197900g PE=3 SV=1	PHAVU_007G197900g	219.12	23	398100	4328600	3781400		0	3497200				7	7	7	0	10	6	0	0	0	4	4	6	1	1	0	1	3	0	0	0		20877
18	394	V7C0E1	Ribosomal_L7Ae domain-containing protein OS=Phaseolus vulgaris OX=3885 GN=PHAVU_004G063700g PE=3 SV=1	PHAVU_004G063700g	216.24	13	11366000	15079000	20104000	19759000	28699000	25258000	2948800	3480700	4567800	12	12	12	12	13	13	12	12	12	3	3	12	14	6	15	10	8	5	7	10	Beta-methylthiolation	12409
18	395	V7B0I2	Ribosomal_L7Ae domain-containing protein OS=Phaseolus vulgaris OX=3885 GN=PHAVU_008G019800g PE=3 SV=1	PHAVU_008G019800g	216.24	13	11366000	15079000	20104000	19759000	28699000	25258000	2948800	3480700	4567800	12	12	12	12	13	13	12	12	12	3	3	12	14	6	15	10	8	5	7	10	Beta-methylthiolation	12361
37	50	V7CFY6	Proteasome subunit alpha type OS=Phaseolus vulgaris OX=3885 GN=PHAVU_003G264700g PE=3 SV=1	PHAVU_003G264700g	216.04	11	1819700	6142700	4344300	272800	6523100	4568100				7	11	11	7	7	7	0	0	0	3	3	6	11	8	12	4	8	0	0	0	Beta-methylthiolation	27178
55	59	V7C0X0	Proteasome subunit alpha type OS=Phaseolus vulgaris OX=3885 GN=PHAVU_004G073800g PE=3 SV=1	PHAVU_004G073800g	211.46	14	9350100	6196400	1329000			5484700	8872900	6532100	14139000	14	10	14	0	0	7	7	7	7	3	3	7	9	15	0	0	1	1	1	1		27237
30	102	V7BVM2	Ribosomal protein OS=Phaseolus vulgaris OX=3885 GN=PHAVU_005G123700g PE=3 SV=1	PHAVU_005G123700g	208.99	15	3639900	2162200	3163600	2986500	2923400	5223300	4442400	1825800	3823100	15	15	15	15	15	15	15	15	15	3	3	8	5	6	6	3	7	8	3	7		24496
30	103	V7D2U5	Ribosomal protein OS=Phaseolus vulgaris OX=3885 GN=PHAVU_001G244200g PE=2 SV=1	PHAVU_001G244200g	208.99	15	3639900	2162200	3163600	2986500	2923400	5223300	4442400	1825800	3823100	15	15	15	15	15	15	15	15	15	3	3	8	5	6	6	3	7	8	3	7		24575
59	63	V7CUM1	Transmembrane 9 superfamily member OS=Phaseolus vulgaris OX=3885 GN=PHAVU_001G041600g PE=3 SV=1	PHAVU_001G041600g	208.5	6	3048600	5115600	357750	1553500	1502500	683810	0			2	6	3	2	2	2	2	0	0	3	3	7	12	5	2	4	1	1	0	0	Oxidation (M)	73251
59	65	V7AWD8	Transmembrane 9 superfamily member OS=Phaseolus vulgaris OX=3885 GN=PHAVU_009G086800g PE=3 SV=1	PHAVU_009G086800g	208.5	6	3048600	5115600	357750	1553500	1502500	683810	0			2	6	3	2	2	2	2	0	0	3	3	7	12	5	2	4	1	1	0	0	Oxidation (M)	73091
27	346	V7C9Y3	40S ribosomal protein S7 OS=Phaseolus vulgaris OX=3885 GN=PHAVU_003G094500g PE=3 SV=1	PHAVU_003G094500g	208.46	20					2218400	4047800				5	5	5	5	20	20	5	5	5	3	1	7	9	6	5	5	8	5	4	5		22126
50	76	T2DLN4	60S ribosomal protein l9 OS=Phaseolus vulgaris OX=3885 GN=PHAVU_004G046700g PE=2 SV=1	PHAVU_004G046700g	207.01	22	5341600	8589700	8681200	7743200	11639000	11015000				5	14	14	14	22	22	0	0	0	3	3	2	6	4	10	9	8	0	0	0		21835
33	81	V7AGS2	Uncharacterized protein OS=Phaseolus vulgaris OX=3885 GN=PHAVU_011G126600g PE=3 SV=1	PHAVU_011G126600g	205.41	24	5420	83763000	75524000	38324000	4903000	48561000	20927000	15214000	19436000	24	12	12	24	24	24	4	4	4	3	3	10	9	8	5	4	7	1	2	4	Beta-methylthiolation; Oxidation (M)	20729
33	82	V7BS17	Uncharacterized protein OS=Phaseolus vulgaris OX=3885 GN=PHAVU_005G011400g PE=3 SV=1	PHAVU_005G011400g	205.41	24	5420	83763000	75524000	38324000	4903000	48561000	20927000	15214000	19436000	24	12	12	24	24	24	4	4	4	3	3	10	9	8	5	4	7	1	2	4	Beta-methylthiolation; Oxidation (M)	20713
56	49	V7AQS4	Catalase OS=Phaseolus vulgaris OX=3885 GN=PHAVU_009G011100g PE=3 SV=1	PHAVU_009G011100g	205.11	8	14313000	18848000	13749000	14127000	17062000	19946000	23123000	12737000	13453000	2	6	2	6	6	8	2	2	2	3	3	5	3	1	4	6	8	4	2	1	Oxidation (M)	56563
25	347	V7CSN7	40S ribosomal protein S7 OS=Phaseolus vulgaris OX=3885 GN=PHAVU_002G317200g PE=3 SV=1	PHAVU_002G317200g	204.58	20				14681000	8495200	8654700				5	5	5	20	20	20	5	5	5	3	1	7	9	6	8	4	8	5	4	5		22012
104	31	T2DLW1	40S ribosomal protein S3-3-like protein OS=Phaseolus vulgaris OX=3885 GN=PHAVU_004G131900g PE=2 SV=1	PHAVU_004G131900g	203.07	23	1022300	1415800	1742200	484350	269600	3297500				5	5	5	17	4	11	0	0	0	4	4	1	1	1	5	1	3	0	0	0		26724
85	401	V7CSL7	ATP-dependent 6-phosphofructokinase OS=Phaseolus vulgaris OX=3885 GN=PFK PE=3 SV=1	PFK	201.35	6										6	3	0	3	3	3	3	0	0	2	0	7	3	0	3	1	1	4	0	0	Oxidation (M)	51811
112	57	V7AG77	Coatomer subunit gamma OS=Phaseolus vulgaris OX=3885 GN=PHAVU_011G046000g PE=3 SV=1	PHAVU_011G046000g	200.69	6	89090		45.7	2129400	607990		0			2	0	1	4	2	0	2	0	0	3	3	1	0	1	5	2	0	1	0	0		98859
112	64	V7AVD6	Coatomer subunit gamma OS=Phaseolus vulgaris OX=3885 GN=PHAVU_009G024100g PE=3 SV=1	PHAVU_009G024100g	200.69	6	89090		45.7	2129400	607990		0			2	0	1	4	2	0	2	0	0	3	3	1	0	1	5	2	0	1	0	0		98631
66	397	V7C107	ATP-dependent 6-phosphofructokinase OS=Phaseolus vulgaris OX=3885 GN=PFK PE=3 SV=1	PFK	191.68	6				1340100	1928100	8223600				3	0	0	6	6	6	3	0	0	2	1	6	0	0	9	5	5	4	0	0	Beta-methylthiolation; Oxidation (M)	52116
93	111	V7AUK6	PFK domain-containing protein OS=Phaseolus vulgaris OX=3885 GN=PHAVU_009G112500g PE=4 SV=1	PHAVU_009G112500g	189.68	8					0					4	0	0	4	8	4	4	0	0	2	1	6	0	0	3	2	1	4	0	0	Oxidation (M)	37545
107	58	V7B8A1	Uncharacterized protein OS=Phaseolus vulgaris OX=3885 GN=PHAVU_008G255000g PE=3 SV=1	PHAVU_008G255000g	188.97	15	295900	4554500		1127200	0	1820100				15	6	0	9	9	9	0	0	0	2	2	4	1	0	2	2	2	0	0	0		28341
70	46	V7C8C7	Adenosylhomocysteinase OS=Phaseolus vulgaris OX=3885 GN=PHAVU_003G051200g PE=3 SV=1	PHAVU_003G051200g	188.51	8	3288900	11496000	626900				0	1609700	2180400	6	8	4	0	0	0	2	2	2	3	3	4	9	9	0	0	0	1	1	2	Oxidation (M)	53217
41	110	V7CQI1	26S proteasome non-ATPase regulatory subunit 1 homolog OS=Phaseolus vulgaris OX=3885 GN=PHAVU_002G324700g PE=3 SV=1	PHAVU_002G324700g	187.54	6	5394700	9255600	10136000	22157000	21565000	25524000	6495200	8501700	9156200	1	1	1	6	1	6	1	1	1	2	2	6	4	3	3	4	7	8	5	7	Oxidation (M)	109296
20	406	V7AM91	Ribosomal_L16 domain-containing protein OS=Phaseolus vulgaris OX=3885 GN=PHAVU_010G043500g PE=3 SV=1	PHAVU_010G043500g	183.7	10	221910000	217570000	201590000	291440000	251210000	213790000	100320000	74629000	93125000	10	10	10	10	10	10	5	5	5	2	1	12	12	11	12	6	7	10	8	6		25015
20	407	V7B8Z2	Ribosomal_L16 domain-containing protein OS=Phaseolus vulgaris OX=3885 GN=PHAVU_008G187000g PE=3 SV=1	PHAVU_008G187000g	183.7	10	221910000	217570000	201590000	291440000	251210000	213790000	100320000	74629000	93125000	10	10	10	10	10	10	5	5	5	2	1	12	12	11	12	6	7	10	8	6		24975
20	408	V7ARW6	Ribosomal_L16 domain-containing protein OS=Phaseolus vulgaris OX=3885 GN=PHAVU_009G042100g PE=3 SV=1	PHAVU_009G042100g	183.7	10	221910000	217570000	201590000	291440000	251210000	213790000	100320000	74629000	93125000	10	10	10	10	10	10	5	5	5	2	1	12	12	11	12	6	7	10	8	6		24987
20	409	V7B5Y7	Ribosomal_L16 domain-containing protein OS=Phaseolus vulgaris OX=3885 GN=PHAVU_008G187000g PE=3 SV=1	PHAVU_008G187000g	183.7	10	221910000	217570000	201590000	291440000	251210000	213790000	100320000	74629000	93125000	10	10	10	10	10	10	5	5	5	2	1	12	12	11	12	6	7	10	8	6		25137
51	391	V7CGG2	Ribosomal protein L15 OS=Phaseolus vulgaris OX=3885 GN=PHAVU_002G057000g PE=3 SV=1	PHAVU_002G057000g	183.03	15	7048900			10787000	5075700	1770100		285260		15	8	8	15	15	15	0	7	0	2	1	8	2	2	9	13	4	0	1	0		24162
91	392	V7CEA4	Ribosomal protein L15 OS=Phaseolus vulgaris OX=3885 GN=PHAVU_003G222000g PE=3 SV=1	PHAVU_003G222000g	182.19	15				2635100						8	8	8	15	8	8	0	0	0	2	1	1	2	2	5	4	3	0	0	0		24223
63	53	V7BSM8	Annexin OS=Phaseolus vulgaris OX=3885 GN=PHAVU_005G030100g PE=3 SV=1	PHAVU_005G030100g	180.12	9	4822500	5284100	6190600						6051600	6	6	6	0	0	0	3	3	6	3	2	10	6	6	0	0	0	1	1	5		36195
114	162	V7CZG2	MPN domain-containing protein OS=Phaseolus vulgaris OX=3885 GN=PHAVU_001G240900g PE=3 SV=1	PHAVU_001G240900g	178.7	9				3607100	5508400	4413900				0	0	0	9	9	9	0	0	0	2	2	0	0	0	5	2	3	0	0	0		34841
61	405	V7BQP9	Ribosomal_L16 domain-containing protein OS=Phaseolus vulgaris OX=3885 GN=PHAVU_006G080600g PE=3 SV=1	PHAVU_006G080600g	177.4	10		1537500		1267400	1562800					5	10	5	10	10	5	0	0	0	2	1	2	9	4	8	5	3	0	0	0		24691
95	402	V7AR71	40S ribosomal protein S12 OS=Phaseolus vulgaris OX=3885 GN=PHAVU_010G160500g PE=3 SV=1	PHAVU_010G160500g	175.55	20		2681900	3829100	5492700	4379600	5728600	751130			0	8	8	20	8	20	8	0	0	2	2	0	1	1	8	1	4	1	0	0	Beta-methylthiolation	14967
95	403	V7C0H6	40S ribosomal protein S12 OS=Phaseolus vulgaris OX=3885 GN=PHAVU_005G182200g PE=3 SV=1	PHAVU_005G182200g	175.55	20		2681900	3829100	5492700	4379600	5728600	751130			0	8	8	20	8	20	8	0	0	2	2	0	1	1	8	1	4	1	0	0	Beta-methylthiolation	15054
109	61	V7CBP1	Uncharacterized protein OS=Phaseolus vulgaris OX=3885 GN=PHAVU_003G217800g PE=3 SV=1	PHAVU_003G217800g	175.04	5		1275100	0		881920	840090				0	5	3	0	2	2	0	0	0	2	2	0	4	1	0	1	5	0	0	0		66290
62	256	V7CMM3	60S ribosomal protein L13 OS=Phaseolus vulgaris OX=3885 GN=PHAVU_002G127900g PE=3 SV=1	PHAVU_002G127900g	172.67	6	3955100	9793800	7776300	21223000	25851000	26303000	6313700	9532100	10753000	6	6	6	6	6	6	6	6	6	2	2	1	3	6	2	6	6	2	1	3		23917
65	1119	V7BV97	Ribosomal_S7 domain-containing protein OS=Phaseolus vulgaris OX=3885 GN=PHAVU_005G107000g PE=3 SV=1	PHAVU_005G107000g	170.76	7	1202300	0		20578000	12839000	22401000	1869700			7	7	0	7	7	7	7	0	0	2	2	7	1	0	7	5	5	4	0	0		22984
65	1120	V7BIH4	Ribosomal_S7 domain-containing protein OS=Phaseolus vulgaris OX=3885 GN=PHAVU_007G264200g PE=3 SV=1	PHAVU_007G264200g	170.76	7	1202300	0		20578000	12839000	22401000	1869700			7	7	0	7	7	7	7	0	0	2	2	7	1	0	7	5	5	4	0	0		22981
97	199	V7BUJ2	40S ribosomal protein S8 OS=Phaseolus vulgaris OX=3885 GN=PHAVU_005G089100g PE=3 SV=1	PHAVU_005G089100g	169.3	13				86740	2314600	3622400				0	0	0	6	13	6	0	0	0	2	2	0	0	0	1	6	6	0	0	0		24692
80	90	V7AZ89	Proteasome subunit beta OS=Phaseolus vulgaris OX=3885 GN=PHAVU_009G167300g PE=3 SV=1	PHAVU_009G167300g	167.02	8	36307000	34415000	29481000	18208000	1830	17882000	17079000	16892000	15967000	4	4	4	4	4	8	4	4	4	2	2	4	3	1	3	1	4	1	2	3	Oxidation (M)	29173
99	100	V7C0Q5	Lipoxygenase (Fragment) OS=Phaseolus vulgaris OX=3885 GN=PHAVU_005G1568001g PE=3 SV=1	PHAVU_005G1568001g	165.73	5	12421000	4721300	3154500		1199200	2262200				5	4	4	0	4	4	0	0	0	2	2	5	3	1	0	2	1	0	0	0		50074
142	95	V7AP76	40S ribosomal protein SA OS=Phaseolus vulgaris OX=3885 GN=PHAVU_010G125100g PE=3 SV=1	PHAVU_010G125100g	165.67	11				1938500			0			0	0	0	7	0	0	4	0	0	2	2	0	0	0	1	0	0	2	0	0	Beta-methylthiolation	33888
142	96	V7AT41	40S ribosomal protein SA OS=Phaseolus vulgaris OX=3885 GN=PHAVU_010G125100g PE=3 SV=1	PHAVU_010G125100g	165.67	11				1938500			0			0	0	0	7	0	0	4	0	0	2	2	0	0	0	1	0	0	2	0	0	Beta-methylthiolation	34059
142	97	V7APY2	40S ribosomal protein SA OS=Phaseolus vulgaris OX=3885 GN=PHAVU_010G125100g PE=3 SV=1	PHAVU_010G125100g	165.67	11				1938500			0			0	0	0	7	0	0	4	0	0	2	2	0	0	0	1	0	0	2	0	0	Beta-methylthiolation	34229
102	54	V7C7L0	Malic enzyme OS=Phaseolus vulgaris OX=3885 GN=PHAVU_004G170800g PE=3 SV=1	PHAVU_004G170800g	165.66	9	3822600	7052800	641100				8254500		818	6	2	4	0	0	0	2	0	4	3	3	3	1	2	0	0	0	3	0	3	Beta-methylthiolation	65351
77	312	V7BTC6	Peptidase A1 domain-containing protein OS=Phaseolus vulgaris OX=3885 GN=PHAVU_005G050500g PE=3 SV=1	PHAVU_005G050500g	165.09	9	2590100	3365700	3434600	941790	1622100	1941300	1662800			9	3	3	3	3	3	3	0	0	2	2	5	5	5	3	1	1	3	0	0	Beta-methylthiolation	48048
134	109	V7BNS3	Uncharacterized protein OS=Phaseolus vulgaris OX=3885 GN=PHAVU_006G061700g PE=3 SV=1	PHAVU_006G061700g	163.35	2					530540	0	0			0	0	0	0	1	1	1	0	0	2	2	0	0	0	0	2	1	1	0	0		202971
45	1126	V7AML9	Ribosomal_S13_N domain-containing protein OS=Phaseolus vulgaris OX=3885 GN=PHAVU_010G082900g PE=3 SV=1	PHAVU_010G082900g	162.9	9	14762000	18923000	16776000	72322000	5900	58538000	4076200	429800	5329600	9	8	8	9	9	9	8	8	8	2	2	5	2	4	11	8	10	1	1	2		17151
45	1129	V7CE67	Ribosomal_S13_N domain-containing protein OS=Phaseolus vulgaris OX=3885 GN=PHAVU_003G214600g PE=3 SV=1	PHAVU_003G214600g	162.9	9	14762000	18923000	16776000	72322000	5900	58538000	4076200	429800	5329600	9	8	8	9	9	9	8	8	8	2	2	5	2	4	11	8	10	1	1	2		17168
47	1143	V7CY37	Uncharacterized protein OS=Phaseolus vulgaris OX=3885 GN=PHAVU_001G200900g PE=3 SV=1	PHAVU_001G200900g	162.58	7	20657000	29305000	28514000	52112000	52357000	53667000	15664000	1693000	19227000	7	7	7	7	7	7	7	7	7	2	2	8	6	3	5	4	3	5	3	4		18663
47	1144	V7D0I8	Uncharacterized protein OS=Phaseolus vulgaris OX=3885 GN=PHAVU_001G201000g PE=3 SV=1	PHAVU_001G201000g	162.58	7	20657000	29305000	28514000	52112000	52357000	53667000	15664000	1693000	19227000	7	7	7	7	7	7	7	7	7	2	2	8	6	3	5	4	3	5	3	4		18663
101	52	V7BUW3	Phosphoenolpyruvate carboxylase OS=Phaseolus vulgaris OX=3885 GN=PHAVU_005G095300g PE=3 SV=1	PHAVU_005G095300g	160.91	2	0	1094900	1120300	0	1691100	3700900		939150	929280	1	1	1	1	1	2	0	1	1	2	2	2	1	1	2	1	2	0	2	1		110681
101	107	V7AHW1	Phosphoenolpyruvate carboxylase OS=Phaseolus vulgaris OX=3885 GN=PHAVU_011G130400g PE=3 SV=1	PHAVU_011G130400g	160.91	2	0	1094900	1120300	0	1691100	3700900		939150	929280	1	1	1	1	1	2	0	1	1	2	2	2	1	1	2	1	2	0	2	1		110311
101	223	V7AM37	Phosphoenolpyruvate carboxylase OS=Phaseolus vulgaris OX=3885 GN=PHAVU_011G160200g PE=3 SV=1	PHAVU_011G160200g	160.91	2	0	1094900	1120300	0	1691100	3700900		939150	929280	1	1	1	1	1	2	0	1	1	2	2	2	1	1	2	1	2	0	2	1		110557
101	297	V7BWG6	Phosphoenolpyruvate carboxylase OS=Phaseolus vulgaris OX=3885 GN=PHAVU_005G066400g PE=3 SV=1	PHAVU_005G066400g	160.91	2	0	1094900	1120300	0	1691100	3700900		939150	929280	1	1	1	1	1	2	0	1	1	2	2	2	1	1	2	1	2	0	2	1		110779
90	382	V7ARA3	PCI domain-containing protein OS=Phaseolus vulgaris OX=3885 GN=PHAVU_009G019100g PE=3 SV=1	PHAVU_009G019100g	159.28	8				1898100	2502400	6286300				0	0	0	8	3	3	0	0	0	2	2	0	0	0	9	3	5	0	0	0		55776
72	91	V7BXI7	Tr-type G domain-containing protein OS=Phaseolus vulgaris OX=3885 GN=PHAVU_005G058100g PE=3 SV=1	PHAVU_005G058100g	157.67	3		466250		4270500	4700800	4759700				0	2	0	3	3	3	0	0	0	2	2	0	1	0	7	10	6	0	0	0		92590
72	92	V7BTG3	Tr-type G domain-containing protein OS=Phaseolus vulgaris OX=3885 GN=PHAVU_005G058100g PE=3 SV=1	PHAVU_005G058100g	157.67	3		466250		4270500	4700800	4759700				0	2	0	3	3	3	0	0	0	2	2	0	1	0	7	10	6	0	0	0		94065
120	612	V7B774	40S ribosomal protein S4 OS=Phaseolus vulgaris OX=3885 GN=PHAVU_008G221000g PE=3 SV=1	PHAVU_008G221000g	157.59	5	0	0	0		0	0				4	4	4	0	5	4	0	0	0	2	2	1	2	1	0	3	1	0	0	0	Beta-methylthiolation	29792
120	613	V7CD96	40S ribosomal protein S4 OS=Phaseolus vulgaris OX=3885 GN=PHAVU_003G261200g PE=3 SV=1	PHAVU_003G261200g	157.59	5	0	0	0		0	0				4	4	4	0	5	4	0	0	0	2	2	1	2	1	0	3	1	0	0	0	Beta-methylthiolation	29913
129	108	V7CYN3	NAC-A/B domain-containing protein OS=Phaseolus vulgaris OX=3885 GN=PHAVU_001G117000g PE=4 SV=1	PHAVU_001G117000g	154.23	25	305700	0	0							6	19	19	0	0	0	0	0	0	2	2	2	2	1	0	0	0	0	0	0		21796
152	611	V7BMZ5	ATP citrate synthase OS=Phaseolus vulgaris OX=3885 GN=PHAVU_006G118100g PE=4 SV=1	PHAVU_006G118100g	153.99	3	0				0					3	0	0	0	3	0	0	0	0	2	2	1	0	0	0	1	0	0	0	0		65890
82	417	V7CGW4	Ubiquitin OS=Phaseolus vulgaris OX=3885 GN=PHAVU_002G065000g PE=3 SV=1	PHAVU_002G065000g	152.94	11	1941700	2779100	3510500	384900	6934200	4962800				6	6	6	5	5	11	0	0	0	2	2	3	3	1	3	5	5	0	0	0		17624
31	415	V7AJR1	Annexin OS=Phaseolus vulgaris OX=3885 GN=PHAVU_011G209300g PE=3 SV=1	PHAVU_011G209300g	152.78	6	1308000	14759000	11888000	5235600	5296700	4051600	4486300	2032900	5722200	6	6	6	4	4	4	6	6	6	2	1	8	5	5	4	4	8	7	5	7		35764
87	80	V7CSW5	Uncharacterized protein OS=Phaseolus vulgaris OX=3885 GN=PHAVU_002G324300g PE=3 SV=1	PHAVU_002G324300g	152.27	20			1069800	2243600	4573400	6961300			805770	0	0	12	12	20	20	0	0	6	3	3	0	0	3	3	6	4	0	0	1	Beta-methylthiolation	16757
34	55	U5U2I1	40S ribosomal protein S3a OS=Phaseolus vulgaris OX=3885 GN=PHAVU_002G044200g PE=2 SV=1	PHAVU_002G044200g	151.97	8	9040100	18003000	607010	16144000	2173000	831800	1002400			5	8	5	5	8	5	5	0	0	2	2	3	10	4	4	11	10	8	0	0	Beta-methylthiolation; Oxidation (M)	29688
34	56	V7BBU7	40S ribosomal protein S3a OS=Phaseolus vulgaris OX=3885 GN=PHAVU_007G060700g PE=3 SV=1	PHAVU_007G060700g	151.97	8	9040100	18003000	607010	16144000	2173000	831800	1002400			5	8	5	5	8	5	5	0	0	2	2	3	10	4	4	11	10	8	0	0	Beta-methylthiolation; Oxidation (M)	29786
132	390	V7B584	Uncharacterized protein OS=Phaseolus vulgaris OX=3885 GN=PHAVU_008G135700g PE=3 SV=1	PHAVU_008G135700g	151.95	18	0				2898800	1468400				9	0	0	0	18	9	0	0	0	2	2	1	0	0	0	3	1	0	0	0	Beta-methylthiolation	21164
132	393	T2DPJ8	40S ribosomal protein S6 OS=Phaseolus vulgaris OX=3885 GN=PHAVU_008G135700g PE=2 SV=1	PHAVU_008G135700g	151.95	13	0				2898800	1468400				7	0	0	0	13	6	0	0	0	2	2	1	0	0	0	3	1	0	0	0	Beta-methylthiolation	28159
58	84	V7B1U2	60S ribosomal protein L27 OS=Phaseolus vulgaris OX=3885 GN=PHAVU_009G241700g PE=3 SV=1	PHAVU_009G241700g	151.34	16	9173400	15974000	14396000	19245000	21943000	23764000	7673400	11017000	1082000	10	16	10	10	10	10	10	10	10	2	2	4	3	4	2	4	1	4	4	6	Beta-methylthiolation	15658
58	85	V7CL69	60S ribosomal protein L27 OS=Phaseolus vulgaris OX=3885 GN=PHAVU_002G190100g PE=3 SV=1	PHAVU_002G190100g	151.34	16	9173400	15974000	14396000	19245000	21943000	23764000	7673400	11017000	1082000	10	16	10	10	10	10	10	10	10	2	2	4	3	4	2	4	1	4	4	6	Beta-methylthiolation	15663
113	153	V7BIL6	Uncharacterized protein OS=Phaseolus vulgaris OX=3885 GN=PHAVU_007G149400g PE=4 SV=1	PHAVU_007G149400g	142.7	2				103580000	83872000	96676000				0	0	0	2	2	2	0	0	0	1	1	0	0	0	3	5	2	0	0	0	Oxidation (M)	89807
113	1103	V7D3U9	Uncharacterized protein OS=Phaseolus vulgaris OX=3885 GN=PHAVU_L002400g PE=3 SV=1	PHAVU_L002400g	142.7	10				103580000	83872000	96676000				0	0	0	10	10	10	0	0	0	1	1	0	0	0	3	5	2	0	0	0	Oxidation (M)	22209
124	398	V7AVU7	NAC-A/B domain-containing protein OS=Phaseolus vulgaris OX=3885 GN=PHAVU_009G038400g PE=4 SV=1	PHAVU_009G038400g	141.41	17	1706900	332210			1895900	1294900				6	11	0	0	11	11	0	0	0	2	2	4	1	0	0	1	1	0	0	0		23997
57	1128	V7AG27	Usp domain-containing protein OS=Phaseolus vulgaris OX=3885 GN=PHAVU_011G106200g PE=4 SV=1	PHAVU_011G106200g	140.92	9	16003000	21181000	17573000	7659100	10001000	687	4909100	11463000	8775200	9	9	9	9	9	9	9	9	9	1	1	2	3	4	6	6	2	4	4	3		15911
57	1131	V7BEM2	Usp domain-containing protein OS=Phaseolus vulgaris OX=3885 GN=PHAVU_007G143000g PE=4 SV=1	PHAVU_007G143000g	140.92	8	16003000	21181000	17573000	7659100	10001000	687	4909100	11463000	8775200	8	8	8	8	8	8	8	8	8	1	1	2	3	4	6	6	2	4	4	3		17094
29	155	V7BL37	Uridine kinase OS=Phaseolus vulgaris OX=3885 GN=PHAVU_006G059500g PE=3 SV=1	PHAVU_006G059500g	139.9	4	3897900	6176600	4183800	4865800	6378800	6450300	615680	1036400	2593200	4	4	4	4	4	4	4	4	4	1	1	10	6	9	2	5	6	4	5	6		42504
29	156	V7BNR6	Uridine kinase OS=Phaseolus vulgaris OX=3885 GN=PHAVU_006G059500g PE=3 SV=1	PHAVU_006G059500g	139.9	3	3897900	6176600	4183800	4865800	6378800	6450300	615680	1036400	2593200	3	3	3	3	3	3	3	3	3	1	1	10	6	9	2	5	6	4	5	6		53851
29	512	V7CXG7	Uridine kinase OS=Phaseolus vulgaris OX=3885 GN=PHAVU_001G114500g PE=3 SV=1	PHAVU_001G114500g	139.9	3	3897900	6176600	4183800	4865800	6378800	6450300	615680	1036400	2593200	3	3	3	3	3	3	3	3	3	1	1	10	6	9	2	5	6	4	5	6		53057
64	424	V7CG35	60S ribosomal protein L13 OS=Phaseolus vulgaris OX=3885 GN=PHAVU_003G276400g PE=3 SV=1	PHAVU_003G276400g	139.89	6	782250	2696200	1443600	10514000	14322000	16091000	2675200	4306500	4878700	6	6	6	6	6	6	6	6	6	1	1	4	3	6	2	1	3	4	4	2		23715
103	60	V7BPD9	AAA domain-containing protein OS=Phaseolus vulgaris OX=3885 GN=PHAVU_006G080300g PE=3 SV=1	PHAVU_006G080300g	136.33	3			0	15217000	18328000	17805000		805160	0	0	0	3	3	3	3	0	3	3	1	1	0	0	1	2	2	3	0	3	1		47086
53	418	V7AKP9	Proteasome subunit beta OS=Phaseolus vulgaris OX=3885 GN=PHAVU_011G213400g PE=3 SV=1	PHAVU_011G213400g	136.25	7	2352200	3314100	4568700	5821200	13806000	13906000	11039000	12896000	6127700	4	4	4	4	7	7	7	7	4	3	3	5	7	2	4	3	5	6	3	2		29404
53	419	V7B996	Proteasome subunit beta OS=Phaseolus vulgaris OX=3885 GN=PHAVU_008G277700g PE=3 SV=1	PHAVU_008G277700g	136.25	7	2352200	3314100	4568700	5821200	13806000	13906000	11039000	12896000	6127700	4	4	4	4	7	7	7	7	4	3	3	5	7	2	4	3	5	6	3	2		29377
89	332	V7AID0	Dolichyl-diphosphooligosaccharide--protein glycosyltransferase 48 kDa subunit OS=Phaseolus vulgaris OX=3885 GN=PHAVU_011G047300g PE=3 SV=1	PHAVU_011G047300g	135.79	3	12003000	16109000	15454000							3	3	3	0	0	0	0	0	0	1	1	8	5	4	0	0	0	0	0	0	Oxidation (M)	48224
100	190	V7C329	Alpha-1 4 glucan phosphorylase OS=Phaseolus vulgaris OX=3885 GN=PHAVU_004G034400g PE=3 SV=1	PHAVU_004G034400g	134.33	3	14952000	1160900		22544000	7138800	32921000		1848000		3	3	0	3	3	3	0	3	0	2	2	2	1	0	3	3	2	0	1	0		111076
52	1110	V7CM84	Clathrin light chain OS=Phaseolus vulgaris OX=3885 GN=PHAVU_002G227200g PE=3 SV=1	PHAVU_002G227200g	132.48	6		191200			509500	6696900	5727600	7774100	9966400	0	6	0	0	6	6	6	6	6	1	1	0	2	0	0	4	5	6	10	11	Oxidation (M)	34597
133	105	V7CXI9	Glutamine amidotransferase type-2 domain-containing protein OS=Phaseolus vulgaris OX=3885 GN=PHAVU_001G123900g PE=3 SV=1	PHAVU_001G123900g	131.76	3	0			680750	79470	0				1	0	0	1	1	2	0	0	0	2	2	1	0	0	1	1	1	0	0	0		176301
60	518	V7CR67	60S ribosomal protein L6 OS=Phaseolus vulgaris OX=3885 GN=PHAVU_002G265000g PE=3 SV=1	PHAVU_002G265000g	130.52	6	1602000	26506000	20016000	28062000	43706000	26939000	7858600	1205000	9202300	6	6	6	6	6	6	6	6	6	1	1	5	4	3	4	4	3	1	4	3		26131
60	1114	V7C7H0	Ribosomal_L6e_N domain-containing protein OS=Phaseolus vulgaris OX=3885 GN=PHAVU_003G025200g PE=3 SV=1	PHAVU_003G025200g	130.52	6	1602000	26506000	20016000	28062000	43706000	26939000	7858600	1205000	9202300	6	6	6	6	6	6	6	6	6	1	1	5	4	3	4	4	3	1	4	3		25846
60	1115	V7BVM7	Ribosomal_L6e_N domain-containing protein OS=Phaseolus vulgaris OX=3885 GN=PHAVU_005G038900g PE=3 SV=1	PHAVU_005G038900g	130.52	6	1602000	26506000	20016000	28062000	43706000	26939000	7858600	1205000	9202300	6	6	6	6	6	6	6	6	6	1	1	5	4	3	4	4	3	1	4	3		26044
75	126	V7CLA3	Tubulin beta chain OS=Phaseolus vulgaris OX=3885 GN=PHAVU_002G198600g PE=3 SV=1	PHAVU_002G198600g	125.66	5	5764300	6507900	5097100							2	5	2	0	0	0	0	0	0	2	2	6	7	10	0	0	0	0	0	0	Oxidation (M)	49768
75	127	V7CTG3	Tubulin beta chain OS=Phaseolus vulgaris OX=3885 GN=PHAVU_001G004800g PE=3 SV=1	PHAVU_001G004800g	125.66	5	5764300	6507900	5097100							2	5	2	0	0	0	0	0	0	2	2	6	7	10	0	0	0	0	0	0	Oxidation (M)	50463
75	137	V7ATZ7	Tubulin beta chain OS=Phaseolus vulgaris OX=3885 GN=PHAVU_009G017300g PE=3 SV=1	PHAVU_009G017300g	125.66	5	5764300	6507900	5097100							2	5	2	0	0	0	0	0	0	2	2	6	7	10	0	0	0	0	0	0	Oxidation (M)	50573
75	172	V7CQY1	Tubulin beta chain OS=Phaseolus vulgaris OX=3885 GN=PHAVU_002G329800g PE=3 SV=1	PHAVU_002G329800g	125.66	5	5764300	6507900	5097100							2	5	2	0	0	0	0	0	0	2	2	6	7	10	0	0	0	0	0	0	Oxidation (M)	49683
75	183	V7AK75	Tubulin beta chain OS=Phaseolus vulgaris OX=3885 GN=PHAVU_010G006400g PE=3 SV=1	PHAVU_010G006400g	125.66	5	5764300	6507900	5097100							2	5	2	0	0	0	0	0	0	2	2	6	7	10	0	0	0	0	0	0	Oxidation (M)	50589
75	185	V7BC53	Tubulin beta chain OS=Phaseolus vulgaris OX=3885 GN=PHAVU_007G070800g PE=3 SV=1	PHAVU_007G070800g	125.66	5	5764300	6507900	5097100							2	5	2	0	0	0	0	0	0	2	2	6	7	10	0	0	0	0	0	0	Oxidation (M)	50523
75	236	V7BQX5	Tubulin beta chain OS=Phaseolus vulgaris OX=3885 GN=PHAVU_006G126100g PE=3 SV=1	PHAVU_006G126100g	125.66	5	5764300	6507900	5097100							2	5	2	0	0	0	0	0	0	2	2	6	7	10	0	0	0	0	0	0	Oxidation (M)	50306
75	411	V7CT13	Tubulin beta chain OS=Phaseolus vulgaris OX=3885 GN=PHAVU_002G289100g PE=3 SV=1	PHAVU_002G289100g	125.66	5	5764300	6507900	5097100							2	5	2	0	0	0	0	0	0	2	2	6	7	10	0	0	0	0	0	0	Oxidation (M)	50040
128	94	V7BP91	Uncharacterized protein OS=Phaseolus vulgaris OX=3885 GN=PHAVU_006G155200g PE=3 SV=1	PHAVU_006G155200g	125.21	14	0	0			684450	0				8	8	0	0	6	6	0	0	0	2	2	1	1	0	0	3	1	0	0	0	Oxidation (M)	20945
128	404	V7C8S3	Uncharacterized protein OS=Phaseolus vulgaris OX=3885 GN=PHAVU_003G132300g PE=3 SV=1	PHAVU_003G132300g	125.21	19	0	0			684450	0				11	11	0	0	8	8	0	0	0	2	2	1	1	0	0	3	1	0	0	0	Oxidation (M)	14814
115	1133	V7BHU1	Ribosomal_L14e domain-containing protein OS=Phaseolus vulgaris OX=3885 GN=PHAVU_007G123700g PE=3 SV=1	PHAVU_007G123700g	124.76	9	12415000	19819000		5123500						9	9	0	9	0	0	0	0	0	1	1	4	4	0	2	0	0	0	0	0		15299
115	1134	V7BLG0	Ribosomal_L14e domain-containing protein OS=Phaseolus vulgaris OX=3885 GN=PHAVU_007G276800g PE=3 SV=1	PHAVU_007G276800g	124.76	9	12415000	19819000		5123500						9	9	0	9	0	0	0	0	0	1	1	4	4	0	2	0	0	0	0	0		15385
67	465	V7BR05	Uncharacterized protein OS=Phaseolus vulgaris OX=3885 GN=PHAVU_006G128500g PE=3 SV=1	PHAVU_006G128500g	123.3	6		6099200	1680300		719600	5402500	0	2989200	2265900	0	6	6	0	6	6	6	6	6	1	1	0	6	5	0	5	5	1	4	2	Oxidation (M)	23619
67	945	T2DNF1	60S ribosomal protein L13a OS=Phaseolus vulgaris OX=3885 GN=PHAVU_008G125900g PE=2 SV=1	PHAVU_008G125900g	123.3	6		6099200	1680300		719600	5402500	0	2989200	2265900	0	6	6	0	6	6	6	6	6	1	1	0	6	5	0	5	5	1	4	2	Oxidation (M)	23691
118	93	V7C335	Elongation factor 1-alpha OS=Phaseolus vulgaris OX=3885 GN=PHAVU_004G075100g PE=3 SV=1	PHAVU_004G075100g	121.64	3	3493100	8007400								3	3	0	0	0	0	0	0	0	1	1	7	1	0	0	0	0	0	0	0		49331
136	1111	V7BPK8	Pyruvate dehydrogenase E1 component subunit beta OS=Phaseolus vulgaris OX=3885 GN=PHAVU_006G165600g PE=4 SV=1	PHAVU_006G165600g	120.97	4				0		0				0	0	0	4	0	4	0	0	0	1	1	0	0	0	1	0	3	0	0	0		43633
106	755	V7C7X4	Uncharacterized protein OS=Phaseolus vulgaris OX=3885 GN=PHAVU_003G040000g PE=4 SV=1	PHAVU_003G040000g	119.76	6	0	0	0	3680900	10779000	8740200				6	6	6	6	6	6	0	0	0	1	1	1	4	1	1	2	3	0	0	0		49859
98	1121	V7BF74	Uncharacterized protein OS=Phaseolus vulgaris OX=3885 GN=PHAVU_007G159800g PE=3 SV=1	PHAVU_007G159800g	119.43	12	2524600	4348600	2196100	5727400	11042000	5091700	1474700	2567200	2106400	12	12	12	12	12	12	12	12	12	1	1	1	1	1	2	3	2	1	1	1		12769
98	1123	V7BWF1	Uncharacterized protein OS=Phaseolus vulgaris OX=3885 GN=PHAVU_005G140200g PE=3 SV=1	PHAVU_005G140200g	119.43	11	2524600	4348600	2196100	5727400	11042000	5091700	1474700	2567200	2106400	11	11	11	11	11	11	11	11	11	1	1	1	1	1	2	3	2	1	1	1		14272
98	1124	V7BIW6	Uncharacterized protein OS=Phaseolus vulgaris OX=3885 GN=PHAVU_007G159800g PE=3 SV=1	PHAVU_007G159800g	119.43	11	2524600	4348600	2196100	5727400	11042000	5091700	1474700	2567200	2106400	11	11	11	11	11	11	11	11	11	1	1	1	1	1	2	3	2	1	1	1		14311
98	1125	V7BCS8	Uncharacterized protein OS=Phaseolus vulgaris OX=3885 GN=PHAVU_007G009400g PE=3 SV=1	PHAVU_007G009400g	119.43	11	2524600	4348600	2196100	5727400	11042000	5091700	1474700	2567200	2106400	11	11	11	11	11	11	11	11	11	1	1	1	1	1	2	3	2	1	1	1		14314
148	206	V7BAZ0	ATP synthase subunit beta OS=Phaseolus vulgaris OX=3885 GN=PHAVU_007G034800g PE=3 SV=1	PHAVU_007G034800g	119.32	3				0		0				0	0	0	3	0	3	0	0	0	1	1	0	0	0	1	0	1	0	0	0	Beta-methylthiolation	59734
121	525	V7BBA6	Uncharacterized protein OS=Phaseolus vulgaris OX=3885 GN=PHAVU_007G048200g PE=4 SV=1	PHAVU_007G048200g	118.4	4						0		0	0	0	0	0	0	0	4	0	4	4	1	1	0	0	0	0	0	1	0	4	2		59687
117	187	V7BWU5	Uncharacterized protein (Fragment) OS=Phaseolus vulgaris OX=3885 GN=PHAVU_005G1568000g PE=3 SV=1	PHAVU_005G1568000g	117.47	4	1246600	3338100	3508900							4	4	4	0	0	0	0	0	0	1	1	2	1	6	0	0	0	0	0	0		46213
131	198	V7C144	Tubulin alpha chain OS=Phaseolus vulgaris OX=3885 GN=PHAVU_004G081100g PE=3 SV=1	PHAVU_004G081100g	117.45	3	2137600	409400	274300	0	687620					3	3	3	3	3	0	0	0	0	1	1	1	1	1	1	1	0	0	0	0		50539
131	555	V7CMK3	Tubulin alpha chain OS=Phaseolus vulgaris OX=3885 GN=PHAVU_002G237400g PE=3 SV=1	PHAVU_002G237400g	117.45	3	2137600	409400	274300	0	687620					3	3	3	3	3	0	0	0	0	1	1	1	1	1	1	1	0	0	0	0		49615
131	558	V7CUY9	Tubulin alpha chain OS=Phaseolus vulgaris OX=3885 GN=PHAVU_001G111700g PE=3 SV=1	PHAVU_001G111700g	117.45	3	2137600	409400	274300	0	687620					3	3	3	3	3	0	0	0	0	1	1	1	1	1	1	1	0	0	0	0		49494
108	1146	T2DN52	Phytohemagglutinin OS=Phaseolus vulgaris OX=3885 GN=PHAVU_007G239800g PE=2 SV=1	PHAVU_007G239800g	116.77	4				1133600	1091600	267				0	0	0	4	4	4	0	0	0	2	2	0	0	0	7	2	2	0	0	0		29369
141	83	V7AV18	Protein disulfide-isomerase OS=Phaseolus vulgaris OX=3885 GN=PHAVU_009G126800g PE=3 SV=1	PHAVU_009G126800g	114.07	6	348360	2189700	1473600							3	3	3	0	0	0	0	0	0	2	2	1	1	1	0	0	0	0	0	0		57515
94	889	V7BCC6	Uncharacterized protein OS=Phaseolus vulgaris OX=3885 GN=PHAVU_008G288800g PE=3 SV=1	PHAVU_008G288800g	112.88	5	1171800			1268300	3936500	1403600				5	0	0	5	5	5	0	0	0	1	1	5	0	0	4	6	1	0	0	0	Oxidation (M)	43073
139	101	V7CRB4	HATPase_c domain-containing protein OS=Phaseolus vulgaris OX=3885 GN=PHAVU_001G005200g PE=3 SV=1	PHAVU_001G005200g	112.23	2					445900	3778200				0	0	0	0	2	2	0	0	0	1	1	0	0	0	0	2	1	0	0	0		93840
135	414	V7C6J2	Proteasome subunit beta OS=Phaseolus vulgaris OX=3885 GN=PHAVU_003G061000g PE=3 SV=1	PHAVU_003G061000g	111.88	14		2272200			0			2585600	2386400	0	5	0	0	9	0	0	5	5	2	2	0	1	0	0	1	0	0	1	1	Beta-methylthiolation; Oxidation (M)	21153
123	115	V7CZL3	Phosphopyruvate hydratase OS=Phaseolus vulgaris OX=3885 GN=PHAVU_001G186100g PE=3 SV=1	PHAVU_001G186100g	111.53	3	1501500	0		724660	523460		940740		0	3	3	0	3	3	0	3	0	3	1	1	1	2	0	1	1	0	1	0	1	Beta-methylthiolation	47661
123	189	V7C660	Phosphopyruvate hydratase OS=Phaseolus vulgaris OX=3885 GN=PHAVU_004G127500g PE=3 SV=1	PHAVU_004G127500g	111.53	3	1501500	0		724660	523460		940740		0	3	3	0	3	3	0	3	0	3	1	1	1	2	0	1	1	0	1	0	1	Beta-methylthiolation	47945
163	1104	V7C8K4	S5 DRBM domain-containing protein OS=Phaseolus vulgaris OX=3885 GN=PHAVU_003G018300g PE=3 SV=1	PHAVU_003G018300g	110.34	6						0				0	0	0	0	0	6	0	0	0	1	1	0	0	0	0	0	1	0	0	0		29804
163	1109	V7CT27	S5 DRBM domain-containing protein OS=Phaseolus vulgaris OX=3885 GN=PHAVU_002G321400g PE=3 SV=1	PHAVU_002G321400g	110.34	6						0				0	0	0	0	0	6	0	0	0	1	1	0	0	0	0	0	1	0	0	0		29807
38	795	V7CLG1	Uncharacterized protein OS=Phaseolus vulgaris OX=3885 GN=PHAVU_002G204800g PE=4 SV=1	PHAVU_002G204800g	109.96	13		6240600	3703900		2198000	21225000	19602000	4015000	34494000	0	13	13	0	13	13	13	13	13	1	1	0	7	8	0	4	8	11	5	6	Oxidation (M)	12241
81	855	T2DNR2	L-ascorbate peroxidase OS=Phaseolus vulgaris OX=3885 GN=PHAVU_011G071300g PE=2 SV=1	PHAVU_011G071300g	109.08	4		851430					7002600	4604200	3688800	0	4	0	0	0	0	4	4	4	1	1	0	1	0	0	0	0	7	4	10		27076
162	519	V7AYA6	CYTOSOL_AP domain-containing protein OS=Phaseolus vulgaris OX=3885 GN=PHAVU_009G195000g PE=3 SV=1	PHAVU_009G195000g	107.58	3	2214400									3	0	0	0	0	0	0	0	0	1	1	1	0	0	0	0	0	0	0	0		60064
86	1162	V7BR52	Peroxidase OS=Phaseolus vulgaris OX=3885 GN=PHAVU_006G129700g PE=3 SV=1	PHAVU_006G129700g	106.37	3	1820200		3726400	7949400	7705900	8518900	3105100		3685900	3	0	3	3	3	3	3	0	3	1	1	2	0	5	5	1	3	1	0	1	Beta-methylthiolation	38522
164	1105	V7CPL4	6 7-dimethyl-8-ribityllumazine synthase OS=Phaseolus vulgaris OX=3885 GN=PHAVU_002G189800g PE=3 SV=1	PHAVU_002G189800g	105.22	9	0									9	0	0	0	0	0	0	0	0	1	1	1	0	0	0	0	0	0	0	0		23929
137	1112	V7AFC8	Uncharacterized protein OS=Phaseolus vulgaris OX=3885 GN=PHAVU_011G082600g PE=3 SV=1	PHAVU_011G082600g	104.29	3		848780	886780		840770	1431900				0	3	3	0	3	3	0	0	0	1	1	0	1	1	0	1	1	0	0	0		61580
71	1135	V7BME5	40S ribosomal protein S24 OS=Phaseolus vulgaris OX=3885 GN=PHAVU_006G099500g PE=3 SV=1	PHAVU_006G099500g	102.69	9		633160	1701600	2999500	6073200	6667200	0		1117600	0	9	9	9	9	9	9	0	9	1	1	0	3	1	7	5	5	1	0	3		15747
71	1136	V7BG07	40S ribosomal protein S24 OS=Phaseolus vulgaris OX=3885 GN=PHAVU_007G185800g PE=3 SV=1	PHAVU_007G185800g	102.69	9		633160	1701600	2999500	6073200	6667200	0		1117600	0	9	9	9	9	9	9	0	9	1	1	0	3	1	7	5	5	1	0	3		15765
88	1116	V7BKJ4	Uncharacterized protein OS=Phaseolus vulgaris OX=3885 GN=PHAVU_007G250200g PE=4 SV=1	PHAVU_007G250200g	101.66	5	0	3567700	3794600		0		740950	5362500	5069300	5	5	5	0	5	0	5	5	5	1	1	1	3	5	0	1	0	2	3	2	Oxidation (M)	29726
122	104	V7BSE7	Serine hydroxymethyltransferase OS=Phaseolus vulgaris OX=3885 GN=PHAVU_006G168300g PE=3 SV=1	PHAVU_006G168300g	101.39	5				0	0	0				0	0	0	5	5	5	0	0	0	1	1	0	0	0	3	3	1	0	0	0		57172
149	119	V7C9M2	CYTOSOL_AP domain-containing protein OS=Phaseolus vulgaris OX=3885 GN=PHAVU_003G156100g PE=3 SV=1	PHAVU_003G156100g	100.77	2	0									2	0	0	0	0	0	0	0	0	1	1	2	0	0	0	0	0	0	0	0		59534
140	169	V7C3I3	Uncharacterized protein OS=Phaseolus vulgaris OX=3885 GN=PHAVU_004G150100g PE=3 SV=1	PHAVU_004G150100g	99.65	2	0			0						2	0	0	2	0	0	0	0	0	1	1	2	0	0	1	0	0	0	0	0	Oxidation (M)	148084
125	462	V7CQT2	Usp domain-containing protein OS=Phaseolus vulgaris OX=3885 GN=PHAVU_002G333200g PE=4 SV=1	PHAVU_002G333200g	98.55	9		1395600	5608700		0	1098700				0	9	9	0	9	9	0	0	0	1	1	0	1	3	0	1	2	0	0	0		17739
151	506	V7ALW0	Uncharacterized protein OS=Phaseolus vulgaris OX=3885 GN=PHAVU_010G053100g PE=3 SV=1	PHAVU_010G053100g	98.19	2	82520									2	0	0	0	0	0	0	0	0	1	1	2	0	0	0	0	0	0	0	0		55384
83	1156	V7BF61	Uncharacterized protein OS=Phaseolus vulgaris OX=3885 GN=PHAVU_007G080500g PE=3 SV=1	PHAVU_007G080500g	97.63	6	1310400	4022500	3490600	3026200	4248500	5005600				6	6	6	6	6	6	0	0	0	1	1	4	3	1	4	4	4	0	0	0	Oxidation (M)	17567
126	1025	V7AF97	Uncharacterized protein OS=Phaseolus vulgaris OX=3885 GN=PHAVU_011G079400g PE=3 SV=1	PHAVU_011G079400g	97.51	8	7519900	8984400	8284200							8	8	8	0	0	0	0	0	0	1	1	1	3	3	0	0	0	0	0	0		17850
126	1026	V7BJJ6	Uncharacterized protein OS=Phaseolus vulgaris OX=3885 GN=PHAVU_007G220300g PE=3 SV=1	PHAVU_007G220300g	97.51	6	7519900	8984400	8284200							6	6	6	0	0	0	0	0	0	1	1	1	3	3	0	0	0	0	0	0		21816
130	192	V7BHN3	Gln-synt_C domain-containing protein OS=Phaseolus vulgaris OX=3885 GN=PHAVU_007G152500g PE=3 SV=1	PHAVU_007G152500g	97.26	1			0		643490		0		750050	0	0	1	0	1	0	1	0	1	1	1	0	0	1	0	1	0	1	0	2		94176
69	614	V7CZB7	Uncharacterized protein OS=Phaseolus vulgaris OX=3885 GN=PHAVU_001G241200g PE=3 SV=1	PHAVU_001G241200g	97.13	3	1425400	2859600	2758300		2137100	2558800	1920600	1881300	2791800	3	3	3	0	3	3	3	3	3	1	1	4	5	5	0	2	1	6	2	1		30790
69	1150	V7B887	Uncharacterized protein OS=Phaseolus vulgaris OX=3885 GN=PHAVU_008G226000g PE=3 SV=1	PHAVU_008G226000g	97.13	3	1425400	2859600	2758300		2137100	2558800	1920600	1881300	2791800	3	3	3	0	3	3	3	3	3	1	1	4	5	5	0	2	1	6	2	1		30765
74	442	V7AR26	Proteasome subunit alpha type OS=Phaseolus vulgaris OX=3885 GN=PHAVU_010G065200g PE=3 SV=1	PHAVU_010G065200g	97.05	4			3165900				1705200	3543900	5318700	0	0	4	0	0	0	4	4	4	1	1	0	0	1	0	0	0	3	9	10		27345
74	443	V7B315	Proteasome subunit alpha type OS=Phaseolus vulgaris OX=3885 GN=PHAVU_008G093300g PE=3 SV=1	PHAVU_008G093300g	97.05	4			3165900				1705200	3543900	5318700	0	0	4	0	0	0	4	4	4	1	1	0	0	1	0	0	0	3	9	10		27269
119	565	V7CBD0	Ribosomal_L18e/L15P domain-containing protein OS=Phaseolus vulgaris OX=3885 GN=PHAVU_003G204100g PE=3 SV=1	PHAVU_003G204100g	96.89	9				0	673530	3655900			1094900	0	0	0	9	9	9	0	0	9	1	1	0	0	0	3	1	2	0	0	2		16360
119	566	V7AWJ1	Ribosomal_L18e/L15P domain-containing protein OS=Phaseolus vulgaris OX=3885 GN=PHAVU_009G174700g PE=3 SV=1	PHAVU_009G174700g	96.89	9				0	673530	3655900			1094900	0	0	0	9	9	9	0	0	9	1	1	0	0	0	3	1	2	0	0	2		16570
119	567	V7CNA2	Ribosomal_L18e/L15P domain-containing protein OS=Phaseolus vulgaris OX=3885 GN=PHAVU_002G150100g PE=3 SV=1	PHAVU_002G150100g	96.89	9				0	673530	3655900			1094900	0	0	0	9	9	9	0	0	9	1	1	0	0	0	3	1	2	0	0	2		16620
159	184	V7B3E5	Uncharacterized protein OS=Phaseolus vulgaris OX=3885 GN=PHAVU_009G254900g PE=3 SV=1	PHAVU_009G254900g	96.57	3					0					0	0	0	0	3	0	0	0	0	1	1	0	0	0	0	1	0	0	0	0		59472
159	215	V7CAG9	Uncharacterized protein OS=Phaseolus vulgaris OX=3885 GN=PHAVU_003G112300g PE=3 SV=1	PHAVU_003G112300g	96.57	3					0					0	0	0	0	3	0	0	0	0	1	1	0	0	0	0	1	0	0	0	0		60304
96	168	V7CZ43	Pro-apoptotic serine protease NMA111 OS=Phaseolus vulgaris OX=3885 GN=PHAVU_001G231700g PE=3 SV=1	PHAVU_001G231700g	92.9	1	2505600	3518400	3311900				2401500		4253900	1	1	1	0	0	0	1	0	1	1	1	6	3	1	0	0	0	3	0	1		122478
153	1145	V7AGN9	Usp domain-containing protein OS=Phaseolus vulgaris OX=3885 GN=PHAVU_011G060700g PE=4 SV=1	PHAVU_011G060700g	91.37	7					0					0	0	0	0	7	0	0	0	0	1	1	0	0	0	0	2	0	0	0	0		18072
165	1113	Q41111	Dehydrin OS=Phaseolus vulgaris OX=3885 GN=PHAVU_009G004400g PE=2 SV=1	PHAVU_009G004400g	90.36	12					442810					0	0	0	0	12	0	0	0	0	1	1	0	0	0	0	1	0	0	0	0		22973
49	504	V7C0L6	40S ribosomal protein S7 OS=Phaseolus vulgaris OX=3885 GN=PHAVU_004G065700g PE=3 SV=1	PHAVU_004G065700g	88.37	5	3459200	3381900	4355700	1606100	2939200	2232900		2168300	2755800	5	5	5	5	5	5	0	5	5	1	1	6	10	7	3	4	3	0	2	4		22266
92	1117	V7C0G8	60S ribosomal protein L36 OS=Phaseolus vulgaris OX=3885 GN=PHAVU_004G065100g PE=3 SV=1	PHAVU_004G065100g	87.71	14		774610		0	2782600	2919300				0	14	0	14	14	14	0	0	0	1	1	0	1	0	4	7	4	0	0	0		12394
92	1118	V7BC32	60S ribosomal protein L36 OS=Phaseolus vulgaris OX=3885 GN=PHAVU_007G072100g PE=3 SV=1	PHAVU_007G072100g	87.71	14		774610		0	2782600	2919300				0	14	0	14	14	14	0	0	0	1	1	0	1	0	4	7	4	0	0	0		12408
138	197	V7CT40	Uncharacterized protein (Fragment) OS=Phaseolus vulgaris OX=3885 GN=PHAVU_002G2910000g PE=3 SV=1	PHAVU_002G2910000g	86.26	2								784870		0	0	0	0	0	0	0	2	0	1	1	0	0	0	0	0	0	0	3	0		82396
166	1122	V7D1H0	Glutamine synthetase OS=Phaseolus vulgaris OX=3885 GN=PHAVU_001G229500g PE=3 SV=1	PHAVU_001G229500g	84.21	5				0						0	0	0	5	0	0	0	0	0	1	1	0	0	0	1	0	0	0	0	0		39108
116	273	V7CD28	Xylose isomerase OS=Phaseolus vulgaris OX=3885 GN=PHAVU_003G148700g PE=3 SV=1	PHAVU_003G148700g	80.95	2	0	1620700								2	2	0	0	0	0	0	0	0	1	1	4	5	0	0	0	0	0	0	0		53898
167	1132	V7CXG5	Uncharacterized protein (Fragment) OS=Phaseolus vulgaris OX=3885 GN=PHAVU_001G1882000g PE=3 SV=1	PHAVU_001G1882000g	80.85	12	0									12	0	0	0	0	0	0	0	0	1	1	1	0	0	0	0	0	0	0	0		18432
143	449	V7D0C3	Uncharacterized protein OS=Phaseolus vulgaris OX=3885 GN=PHAVU_001G206600g PE=4 SV=1	PHAVU_001G206600g	80.84	1	201850	1137600	724740							1	1	1	0	0	0	0	0	0	1	1	1	1	1	0	0	0	0	0	0		133749
143	779	V7BFG5	Uncharacterized protein OS=Phaseolus vulgaris OX=3885 GN=PHAVU_007G143900g PE=4 SV=1	PHAVU_007G143900g	80.84	1	201850	1137600	724740							1	1	1	0	0	0	0	0	0	1	1	1	1	1	0	0	0	0	0	0		168127
143	887	V7CYA2	Uncharacterized protein OS=Phaseolus vulgaris OX=3885 GN=PHAVU_001G206700g PE=4 SV=1	PHAVU_001G206700g	80.84	1	201850	1137600	724740							1	1	1	0	0	0	0	0	0	1	1	1	1	1	0	0	0	0	0	0		169501
127	225	V7AQB2	Phospholipase D OS=Phaseolus vulgaris OX=3885 GN=PHAVU_010G155000g PE=3 SV=1	PHAVU_010G155000g	79.59	2				4828400	6504300	6018400				0	0	0	2	2	2	0	0	0	1	1	0	0	0	2	2	2	0	0	0		91526
168	1140	V7BIJ9	Cysteine synthase OS=Phaseolus vulgaris OX=3885 GN=PHAVU_007G185200g PE=3 SV=1	PHAVU_007G185200g	77.67	4	0									4	0	0	0	0	0	0	0	0	1	1	1	0	0	0	0	0	0	0	0		34514
168	1141	V7BCG5	Cysteine synthase OS=Phaseolus vulgaris OX=3885 GN=PHAVU_007G057600g PE=3 SV=1	PHAVU_007G057600g	77.67	4	0									4	0	0	0	0	0	0	0	0	1	1	1	0	0	0	0	0	0	0	0		34062
160	123	V7CP66	Uncharacterized protein OS=Phaseolus vulgaris OX=3885 GN=PHAVU_002G280200g PE=3 SV=1	PHAVU_002G280200g	75.91	2		1298100								0	2	0	0	0	0	0	0	0	1	1	0	1	0	0	0	0	0	0	0		61419
160	544	V7CSN5	Uncharacterized protein OS=Phaseolus vulgaris OX=3885 GN=PHAVU_002G280300g PE=3 SV=1	PHAVU_002G280300g	75.91	2		1298100								0	2	0	0	0	0	0	0	0	1	1	0	1	0	0	0	0	0	0	0		62361
160	545	V7CRP2	Uncharacterized protein OS=Phaseolus vulgaris OX=3885 GN=PHAVU_002G280300g PE=3 SV=1	PHAVU_002G280300g	75.91	2		1298100								0	2	0	0	0	0	0	0	0	1	1	0	1	0	0	0	0	0	0	0		62489
161	451	V7CCI0	Sucrose-phosphate synthase OS=Phaseolus vulgaris OX=3885 GN=PHAVU_003G170100g PE=3 SV=1	PHAVU_003G170100g	75.35	2		1876200								0	2	0	0	0	0	0	0	0	1	1	0	1	0	0	0	0	0	0	0	Oxidation (M)	117544
111	626	V7CCS1	Homeobox domain-containing protein OS=Phaseolus vulgaris OX=3885 GN=PHAVU_003G250500g PE=3 SV=1	PHAVU_003G250500g	75.15	2	3653800		6375200							2	0	2	0	0	0	0	0	0	1	1	5	0	5	0	0	0	0	0	0	Oxidation (M)	84399
145	1147	V7AUA3	PCI domain-containing protein OS=Phaseolus vulgaris OX=3885 GN=PHAVU_009G104000g PE=3 SV=1	PHAVU_009G104000g	68.78	4					0	0				0	0	0	0	4	4	0	0	0	1	1	0	0	0	0	1	2	0	0	0		46983
150	1182	V7B7Q6	Glutamine synthetase OS=Phaseolus vulgaris OX=3885 GN=PHAVU_008G237400g PE=3 SV=1	PHAVU_008G237400g	68.77	2			1762400			1647900				0	0	2	0	0	2	0	0	0	1	1	0	0	1	0	0	1	0	0	0		39341
144	627	V7CPX5	Nucleoside diphosphate kinase OS=Phaseolus vulgaris OX=3885 GN=PHAVU_002G297900g PE=3 SV=1	PHAVU_002G297900g	68.72	7					39630	0				0	0	0	0	7	7	0	0	0	1	1	0	0	0	0	1	2	0	0	0		25590
158	1149	V7ASW6	NAC-A/B domain-containing protein OS=Phaseolus vulgaris OX=3885 GN=PHAVU_009G044200g PE=4 SV=1	PHAVU_009G044200g	66.74	14					1561300					0	0	0	0	14	0	0	0	0	1	1	0	0	0	0	1	0	0	0	0		24046
110	438	V7BH47	Uncharacterized protein OS=Phaseolus vulgaris OX=3885 GN=PHAVU_001G164200g PE=3 SV=1	PHAVU_001G164200g	66.23	6			1289500	483900	4941900	4968100				0	0	6	6	6	6	0	0	0	1	1	0	0	1	3	2	4	0	0	0		14997
155	135	V7AGV1	Uncharacterized protein OS=Phaseolus vulgaris OX=3885 GN=PHAVU_011G002100g PE=3 SV=1	PHAVU_011G002100g	63.98	9					0					0	0	0	0	9	0	0	0	0	1	1	0	0	0	0	1	0	0	0	0		69741
156	759	V7C4E6	NB-ARC domain-containing protein OS=Phaseolus vulgaris OX=3885 GN=PHAVU_003G003000g PE=4 SV=1	PHAVU_003G003000g	63.16	1					2641400					0	0	0	0	1	0	0	0	0	1	1	0	0	0	0	1	0	0	0	0	Oxidation (M)	205203
147	750	V7D015	Uncharacterized protein OS=Phaseolus vulgaris OX=3885 GN=PHAVU_001G261000g PE=3 SV=1	PHAVU_001G261000g	62.99	10				566550	1176400					0	0	0	10	10	0	0	0	0	1	1	0	0	0	1	2	0	0	0	0	Beta-methylthiolation; Oxidation (M)	20521
147	751	V7CP60	Uncharacterized protein OS=Phaseolus vulgaris OX=3885 GN=PHAVU_002G174200g PE=3 SV=1	PHAVU_002G174200g	62.99	10				566550	1176400					0	0	0	10	10	0	0	0	0	1	1	0	0	0	1	2	0	0	0	0	Beta-methylthiolation; Oxidation (M)	20578
169	1151	V7CRX4	Reticulon-like protein OS=Phaseolus vulgaris OX=3885 GN=PHAVU_002G294100g PE=4 SV=1	PHAVU_002G294100g	60.63	7					0					0	0	0	0	7	0	0	0	0	1	1	0	0	0	0	1	0	0	0	0		28592
157	568	V7C0S8	Uncharacterized protein (Fragment) OS=Phaseolus vulgaris OX=3885 GN=PHAVU_004G0707001g PE=4 SV=1	PHAVU_004G0707001g	60.59	2								1145700		0	0	0	0	0	0	0	2	0	1	1	0	0	0	0	0	0	0	1	0		49554
