# Supplementary material for: Extracellular Vesicle-Driven Crosstalk between Legume Plants and Rhizobia: The Peribacteroid Space of Symbiosomes as a Protein Trafficking Interface
Source: J Proteome Res. 2024 Dec 12;24(1):94–110. doi: 10.1021/acs.jproteome.4c00444 (PMC11705226; doi:10.1021/acs.jproteome.4c00444)
Supplement: Supplementary file 7 — pr4c00444_si_007.xlsx [file pr4c00444_si_007.xlsx]

## Sheet: S. fredii HH103
Protein Group	Protein ID	Accession	Description	Gene	KEGG Pathway	-10lgP	HH103 soybean 1 (sample 1)	HH103 soybean 2 (sample 2)	HH103 soybean 3 (sample 3)	HH103 L burttii 1 (sample 4)	HH103 L burttii 2 (sample 5)	HH103 L burttii 3 (sample 6)	Coverage (%)	Coverage (%) Sample 1	Coverage (%) Sample 2	Coverage (%) Sample 3	Coverage (%) Sample 4	Coverage (%) Sample 5	Coverage (%) Sample 6	#Peptides	#Unique	#Spec Sample 1	#Spec Sample 2	#Spec Sample 3	#Spec Sample 4	#Spec Sample 5	#Spec Sample 6	PTM	Avg. Mass
1139	532	G9AAJ4	Putative AMP-binding protein AcsA-like OS=Rhizobium fredii (strain HH103) OX=1117943 GN=acsa3 PE=4 SV=1	acsa3		26.84			24963000				2	0	0	2	0	0	0	1	1	0	0	1	0	0	0	Oxidation (M)	59344
1141	546	G9A273	Alcohol dehydrogenase OS=Rhizobium fredii (strain HH103) OX=1117943 GN=adh1 PE=3 SV=1	adh1		31.77		166730000					6	0	6	0	0	0	0	1	1	0	1	0	0	0	0		37076
1596	1128	G9A146	Alcohol dehydrogenase zinc-containing OS=Rhizobium fredii (strain HH103) OX=1117943 GN=adha1 PE=3 SV=1	adha1		25.35		6711300					2	0	2	0	0	0	0	1	1	0	1	0	0	0	0		36336
1199	837	G9A0V1	Alpha-glucosides-binding periplasmic protein aglE OS=Rhizobium fredii (strain HH103) OX=1117943 GN=aglE PE=3 SV=1	aglE		22.44				48393000			4	0	0	0	4	0	0	1	1	0	0	0	1	0	0		49024
155	99	G9A700	Alanine--tRNA ligase OS=Rhizobium fredii (strain HH103) OX=1117943 GN=alas3 PE=3 SV=1	alas3		32.9					0	4792100	5	0	0	0	0	4	5	2	2	0	0	0	0	1	2		95611
521	711	G9AGH2	PS_pyruv_trans domain-containing protein OS=Rhizobium fredii (strain HH103) OX=1117943 GN=amsJ PE=4 SV=1	amsJ		28.48		0		0			11	0	2	0	9	0	0	2	2	0	1	0	1	0	0	Beta-methylthiolation; Oxidation (M)	41830
1238	1040	G9AAN7	3-dehydroquinate synthase OS=Rhizobium fredii (strain HH103) OX=1117943 GN=aroB PE=3 SV=1	aroB		21.25	0						7	7	0	0	0	0	0	1	1	1	0	0	0	0	0		40325
530	964	G9A0X7	AsmA_2 domain-containing protein OS=Rhizobium fredii (strain HH103) OX=1117943 GN=asmA PE=4 SV=1	asmA		20.89					120380000		3	0	0	0	0	3	0	1	1	0	0	0	0	2	0		68241
445	282	G9A1Q6	ATP synthase subunit alpha OS=Rhizobium fredii (strain HH103) OX=1117943 GN=atpA PE=3 SV=1	atpA		33.04					0		13	0	0	0	0	13	0	2	2	0	0	0	0	2	0	Beta-methylthiolation; Oxidation (M)	54792
20	82	G9A1Q4	ATP synthase subunit beta OS=Rhizobium fredii (strain HH103) OX=1117943 GN=atpD PE=3 SV=1	atpD		38.78	17315000	36066000	1861000	57059000	818360	3645000	7	3	4	3	3	3	3	2	2	1	1	1	3	1	1		53449
1554	965	G9AI18	Putative glutamate-1-semialdehyde 2 1-aminomutase OS=Rhizobium fredii (strain HH103) OX=1117943 GN=atrB PE=3 SV=1	atrB		20.87					3361600		4	0	0	0	0	4	0	1	1	0	0	0	0	1	0	Oxidation (M)	48846
128	449	G9A247	Oxygen-dependent choline dehydrogenase OS=Rhizobium fredii (strain HH103) OX=1117943 GN=betA PE=3 SV=1	betA		28.83	12504000					1336700	9	2	0	0	0	0	6	2	2	3	0	0	0	0	1	Oxidation (M)	63766
1598	1133	G9AJ47	HTH-type transcriptional regulator BetI OS=Rhizobium fredii (strain HH103) OX=1117943 GN=betI PE=3 SV=1	betI		23.78		2095700					7	0	7	0	0	0	0	1	1	0	1	0	0	0	0		22536
32	4	G9AEX1	Methylmalonyl-CoA mutase OS=Rhizobium fredii (strain HH103) OX=1117943 GN=bhbA PE=4 SV=1	bhbA		53.39	5648500	12757000	136100		0		9	2	5	2	0	5	0	4	4	1	4	1	0	1	0	Oxidation (M)	81107
676	165	G9A9E6	Adenosylmethionine-8-amino-7-oxononanoate aminotransferase OS=Rhizobium fredii (strain HH103) OX=1117943 GN=bioA PE=3 SV=1	bioA		35.61			0				11	0	0	11	0	0	0	1	1	0	0	1	0	0	0	Beta-methylthiolation	45962
374	596	G9A6T4	Carbamoyl-phosphate synthase large chain OS=Rhizobium fredii (strain HH103) OX=1117943 GN=carB PE=3 SV=1	carB		27.39			4220200				3	0	0	3	0	0	0	2	2	0	0	2	0	0	0	Beta-methylthiolation; Oxidation (M)	124113
30	302	G9AH09	Fructose-1 6-bisphosphatase class 1 OS=Rhizobium fredii (strain HH103) OX=1117943 GN=cbbF PE=3 SV=1	cbbF		51.53					3057600		3	0	0	0	0	3	0	1	1	0	0	0	0	8	0		37602
1610	1193	G9AH08	Putative transcriptional regulatory protein LysR family OS=Rhizobium fredii (strain HH103) OX=1117943 GN=cbbR PE=3 SV=1	cbbR		22.79		0					3	0	3	0	0	0	0	1	1	0	1	0	0	0	0		34415
806	403	G9AB16	Histidine kinase OS=Rhizobium fredii (strain HH103) OX=1117943 GN=cheA PE=4 SV=1	cheA		28.55		0					1	0	1	0	0	0	0	1	1	0	1	0	0	0	0	Oxidation (M)	81754
111	6	G9AB19	Protein-glutamate methylesterase/protein-glutamine glutaminase OS=Rhizobium fredii (strain HH103) OX=1117943 GN=cheB PE=3 SV=1	cheB		53.49		1353900		0	848490	1127900	24	0	5	0	8	5	7	4	4	0	1	0	1	1	1	Beta-methylthiolation; Oxidation (M)	37017
515	488	G9AB21	Probable chemoreceptor glutamine deamidase CheD OS=Rhizobium fredii (strain HH103) OX=1117943 GN=cheD PE=3 SV=1	cheD		32.75						44580	5	0	0	0	0	0	5	1	1	0	0	0	0	0	2	Oxidation (M)	19828
390	1595	G9A9P8	Probable beta subunit of citrate lyase OS=Rhizobium fredii (strain HH103) OX=1117943 GN=cite1 PE=3 SV=1	cite1		25.23						12811000	12	0	0	0	0	0	12	2	2	0	0	0	0	0	2	Oxidation (M)	33967
570	509	G9A2B3	Citrate lyase beta chain OS=Rhizobium fredii (strain HH103) OX=1117943 GN=cite3 PE=3 SV=1	cite3		27.45			2885200	1154800			10	0	0	4	6	0	0	2	2	0	0	1	1	0	0	Oxidation (M)	35276
238	441	G9A417	ATP-dependent Clp protease ATP-binding subunit ClpX OS=Rhizobium fredii (strain HH103) OX=1117943 GN=clpX PE=3 SV=1	clpX		30.54	1790500						3	3	0	0	0	0	0	1	1	3	0	0	0	0	0		46970
663	1173	G9AFY6	Cytosine deaminase OS=Rhizobium fredii (strain HH103) OX=1117943 GN=codA PE=4 SV=1	codA		21			2818000				3	0	0	3	0	0	0	1	1	0	0	1	0	0	0		46844
1152	613	G9A2D4	Carboxyl-terminal protease OS=Rhizobium fredii (strain HH103) OX=1117943 GN=ctpA PE=3 SV=1	ctpA		30.36			7101400				7	0	0	7	0	0	0	1	1	0	0	1	0	0	0		47005
438	182	G9AJ55	Adenylate cyclase OS=Rhizobium fredii (strain HH103) OX=1117943 GN=cya3 PE=4 SV=1	cya3		31.66				417810		0	9	0	0	0	5	0	3	2	2	0	0	0	1	0	1	Beta-methylthiolation	65201
636	929	G9A608	Adenylate cyclase OS=Rhizobium fredii (strain HH103) OX=1117943 GN=cyaa3 PE=4 SV=1	cyaa3		26.84		36066000					3	0	3	0	0	0	0	1	1	0	1	0	0	0	0	Oxidation (M)	70411
1166	688	G9AA14	Putative adenylate cyclase transmembrane protein OS=Rhizobium fredii (strain HH103) OX=1117943 GN=cyaD1 PE=4 SV=1	cyaD1		44431						0	2	0	0	0	0	0	2	1	1	0	0	0	0	0	1		66084
1149	604	G9A2T9	Cytochrome c-type biogenesis protein cycH OS=Rhizobium fredii (strain HH103) OX=1117943 GN=cycH PE=4 SV=1	cycH		30.33		10775000					3	0	3	0	0	0	0	1	1	0	1	0	0	0	0		39900
625	1048	G9A2U1	Cytochrome c-type biogenesis protein cycK OS=Rhizobium fredii (strain HH103) OX=1117943 GN=cycK PE=3 SV=1	cycK		20.84	5490400						3	3	0	0	0	0	0	1	1	1	0	0	0	0	0		70782
98	218	G9A243	Sulfate adenylyltransferase subunit 2 OS=Rhizobium fredii (strain HH103) OX=1117943 GN=cysd1 PE=3 SV=1	cysd1		36.53		123020000	4614100				8	0	4	8	0	0	0	2	2	0	2	2	0	0	0		36572
995	1014	G9A410	O-acetylhomoserine (Thiol)-lyase OS=Rhizobium fredii (strain HH103) OX=1117943 GN=cysd3 PE=3 SV=1	cysd3		21.95	0						5	5	0	0	0	0	0	1	1	1	0	0	0	0	0		45734
1234	1027	G9AHE9	Precorrin-2 dehydrogenase OS=Rhizobium fredii (strain HH103) OX=1117943 GN=cysG PE=3 SV=1	cysG		20.99				3221500			5	0	0	0	5	0	0	1	1	0	0	0	1	0	0	Oxidation (M)	41998
202	260	G9A244	Phosphoadenosine phosphosulfate reductase OS=Rhizobium fredii (strain HH103) OX=1117943 GN=cysH PE=3 SV=1	cysH		34		429060				11727000	4	0	4	0	0	0	4	1	1	0	2	0	0	0	1		27509
41	148	G9AFY2	Putative dihydrodipicolinate synthase OS=Rhizobium fredii (strain HH103) OX=1117943 GN=dapA PE=3 SV=1	dapA		53.7	923650	64386000	547900				8	4	4	4	0	0	0	2	2	1	4	2	0	0	0		31818
1482	581	G9AEL9	C4-dicarboxylate transport sensor protein OS=Rhizobium fredii (strain HH103) OX=1117943 GN=dctB PE=4 SV=1	dctB		27.71	0						2	2	0	0	0	0	0	1	1	1	0	0	0	0	0		69628
918	274	G9A9X9	Putative ATP-dependent RNA helicase protein OS=Rhizobium fredii (strain HH103) OX=1117943 GN=deaD PE=3 SV=1	deaD		40.31						0	4	0	0	0	0	0	4	1	1	0	0	0	0	0	1	Oxidation (M)	69752
1703	1555	G9A873	Periplasmic serine endoprotease DegP-like OS=Rhizobium fredii (strain HH103) OX=1117943 GN=degP PE=3 SV=1	degP		21.87		1808200					5	0	5	0	0	0	0	1	1	0	1	0	0	0	0		52981
1580	1042	G9A4L6	DNA polymerase IV OS=Rhizobium fredii (strain HH103) OX=1117943 GN=dinP PE=3 SV=1	dinP		20.54				182920			3	0	0	0	3	0	0	1	1	0	0	0	1	0	0	Oxidation (M)	47783
1535	896	G9A338	Replicative DNA helicase OS=Rhizobium fredii (strain HH103) OX=1117943 GN=dnaB PE=3 SV=1	dnaB		21.46						9899600	4	0	0	0	0	0	4	1	1	0	0	0	0	0	1		55392
933	467	G9A4L4	DNA polymerase III subunit alpha OS=Rhizobium fredii (strain HH103) OX=1117943 GN=dnaE PE=4 SV=1	dnaE		35.87					0		3	0	0	0	0	3	0	1	1	0	0	0	0	1	0	Oxidation (M)	128587
56	25	G9A391	Error-prone DNA polymerase OS=Rhizobium fredii (strain HH103) OX=1117943 GN=dnaE2 PE=3 SV=1	dnaE2		57.49	4199700	0	4222300				2	1	1	2	0	0	0	3	3	1	1	4	0	0	0		121566
1167	689	G9A7A1	Chaperone protein dnaJ 2 OS=Rhizobium fredii (strain HH103) OX=1117943 GN=dnaJ PE=4 SV=1	dnaJ		24.57					0		14	0	0	0	0	14	0	1	1	0	0	0	0	1	0	Oxidation (M)	30890
923	340	G9A7D7	Beta sliding clamp OS=Rhizobium fredii (strain HH103) OX=1117943 GN=dnan1 PE=3 SV=1	dnan1		25.31						0	7	0	0	0	0	0	7	1	1	0	0	0	0	0	1	Oxidation (M)	39959
997	1026	G9A460	DNA polymerase III subunit epsilon OS=Rhizobium fredii (strain HH103) OX=1117943 GN=dnaQ PE=4 SV=1	dnaQ		21.71	0						7	7	0	0	0	0	0	1	1	1	0	0	0	0	0	Oxidation (M)	25567
426	971	G9A973	Putative periplasmic solute-binding protein ABC transporter OS=Rhizobium fredii (strain HH103) OX=1117943 GN=dppa3 PE=3 SV=1	dppa3		26.84		464340000			837860		7	0	4	0	0	3	0	2	2	0	1	0	0	1	0		60148
47	743	G9A970	Putative ATP-binding protein ABC transporter OS=Rhizobium fredii (strain HH103) OX=1117943 GN=dppd3 PE=4 SV=1	dppd3		25.5	7457900			6030700	3697900	1465000	7	7	0	0	7	7	7	1	1	1	0	0	1	1	3		30304
708	1675	G9AAC2	Putative peptide ABC transporter ATP-binding protein OS=Rhizobium fredii (strain HH103) OX=1117943 GN=dppd5 PE=3 SV=1	dppd5		20.41		89486000					4	0	4	0	0	0	0	1	1	0	1	0	0	0	0	Oxidation (M)	62752
1195	827	G9A2Q9	DnaK suppressor protein homolog OS=Rhizobium fredii (strain HH103) OX=1117943 GN=dskA PE=4 SV=1	dskA		23.29			0				10	0	0	10	0	0	0	1	1	0	0	1	0	0	0	Beta-methylthiolation	12683
1308	1332	G9A1K6	1-deoxy-D-xylulose 5-phosphate reductoisomerase OS=Rhizobium fredii (strain HH103) OX=1117943 GN=dxr PE=3 SV=1	dxr		21.91		20494000					5	0	5	0	0	0	0	1	1	0	1	0	0	0	0		41716
491	105	G9A520	Enolase OS=Rhizobium fredii (strain HH103) OX=1117943 GN=eno PE=3 SV=1	eno		80.81		16471000		616580			9	0	5	0	4	0	0	2	2	0	1	0	1	0	0	Beta-methylthiolation	44982
1454	422	G9AGE8	EpsB protein OS=Rhizobium fredii (strain HH103) OX=1117943 GN=epsB PE=4 SV=1	epsB		33.44	912220						2	2	0	0	0	0	0	1	1	1	0	0	0	0	0		68481
219	156	G9A3Z4	Succinoglycan biosynthesis transport protein exoP OS=Rhizobium fredii (strain HH103) OX=1117943 GN=exoP PE=4 SV=1	exoP		34.18		45176000		0			9	0	5	0	4	0	0	3	3	0	2	0	1	0	0		76010
493	141	G9AFK5	ExoP OS=Rhizobium fredii (strain HH103) OX=1117943 GN=exoP PE=4 SV=1	exoP		50.62		8670900	139200				5	0	3	2	0	0	0	2	2	0	1	1	0	0	0	Beta-methylthiolation	86208
822	619	G9A348	3-oxoacyl-[acyl-carrier-protein] synthase 2 OS=Rhizobium fredii (strain HH103) OX=1117943 GN=fabf1 PE=3 SV=1	fabf1		24.31			1917800				3	0	0	3	0	0	0	1	1	0	0	1	0	0	0		45169
364	219	G9AAR2	3-hydroxyacyl-CoA dehydrogenase OS=Rhizobium fredii (strain HH103) OX=1117943 GN=fadb1 PE=4 SV=1	fadb1		28.5		5251600			0		5	0	3	0	0	2	0	2	2	0	1	0	0	1	0	Beta-methylthiolation	79656
53	2	G9A7I8	Nitrogen fixation protein fixI OS=Rhizobium fredii (strain HH103) OX=1117943 GN=fixi1 PE=3 SV=1	fixi1		74.05	1803400	908230		13526000			7	3	2	0	2	0	0	3	3	1	2	0	3	0	0	Oxidation (M)	79788
416	657	G9A9L0	Nitrogen fixation protein fixI OS=Rhizobium fredii (strain HH103) OX=1117943 GN=fixi3 PE=3 SV=1	fixi3		29.23			10395000			0	1	0	0	1	0	0	1	1	1	0	0	1	0	0	1	Oxidation (M)	78547
1494	656	G9AB36	Flagellar basal body rod protein FlgB OS=Rhizobium fredii (strain HH103) OX=1117943 GN=flgB PE=3 SV=1	flgB		25.99			0				34	0	0	34	0	0	0	1	1	0	0	1	0	0	0	Oxidation (M)	14103
1737	1637	G9A7K6	Probable transcriptional activator ORF-240 OS=Rhizobium fredii (strain HH103) OX=1117943 GN=fnrN PE=4 SV=1	fnrN		20.94		2476900					4	0	4	0	0	0	0	1	1	0	1	0	0	0	0		27244
140	131	G9A8I6	FoxA protein OS=Rhizobium fredii (strain HH103) OX=1117943 GN=foxA PE=3 SV=1	foxA		39.68	21922000		2746400	0			7	2	0	2	5	0	0	2	2	1	0	1	1	0	0		79324
914	143	G9AA24	Probable fructokinase protein OS=Rhizobium fredii (strain HH103) OX=1117943 GN=frk PE=4 SV=1	frk		23.95			759900				3	0	0	3	0	0	0	1	1	0	0	1	0	0	0		33011
462	582	G9A8B6	Cell division protein FtsA OS=Rhizobium fredii (strain HH103) OX=1117943 GN=ftsA PE=3 SV=1	ftsA		31.94	0	1508500					10	4	6	0	0	0	0	2	2	1	1	0	0	0	0	Oxidation (M)	46694
731	564	G9A753	Fumarate hydratase class II OS=Rhizobium fredii (strain HH103) OX=1117943 GN=fumC PE=3 SV=1	fumC		20.17	0						5	5	0	0	0	0	0	1	1	1	0	0	0	0	0		49228
281	86	G9A4S7	Elongation factor G OS=Rhizobium fredii (strain HH103) OX=1117943 GN=fusA PE=3 SV=1	fusA		36.98	5299500	1707900					4	3	1	0	0	0	0	2	2	1	1	0	0	0	0		77830
1564	1002	G9AJ02	Putative succinate-semialdehyde dehydrogenase OS=Rhizobium fredii (strain HH103) OX=1117943 GN=gabD PE=3 SV=1	gabD		22.33				461810			7	0	0	0	7	0	0	1	1	0	0	0	1	0	0		52492
466	702	G9AEG4	5-keto-4-deoxy-D-glucarate aldolase OS=Rhizobium fredii (strain HH103) OX=1117943 GN=garL PE=3 SV=1	garL		44464						5691500	4	0	0	0	0	0	4	1	1	0	0	0	0	0	2		28983
214	29	G9A4B6	Malate synthase G OS=Rhizobium fredii (strain HH103) OX=1117943 GN=glcB PE=3 SV=1	glcB		48.39		1407300	8988200	3079900			8	0	3	3	2	0	0	3	3	0	1	1	1	0	0	Oxidation (M)	78753
637	1140	G9A0J9	Glucose-1-phosphate adenylyltransferase OS=Rhizobium fredii (strain HH103) OX=1117943 GN=glgC PE=3 SV=1	glgC		23.38		409360000					5	0	5	0	0	0	0	1	1	0	1	0	0	0	0		47172
51	49	G9AHH1	Glycogen debranching enzyme OS=Rhizobium fredii (strain HH103) OX=1117943 GN=glgX PE=3 SV=1	glgX		45.54		34345000	0	0			11	0	3	3	5	0	0	3	3	0	4	1	1	0	0	Oxidation (M)	82671
283	144	G9A0K2	Glycosyl hydrolase OS=Rhizobium fredii (strain HH103) OX=1117943 GN=glgX1 PE=3 SV=1	glgX1		26.79		45176000					5	0	5	0	0	0	0	2	2	0	2	0	0	0	0	Oxidation (M)	71800
725	409	G9A0W3	Glutamine synthetase protein OS=Rhizobium fredii (strain HH103) OX=1117943 GN=glnA1 PE=3 SV=1	glnA1		28.84			1277400				4	0	0	4	0	0	0	1	1	0	0	1	0	0	0	Beta-methylthiolation	53018
1202	849	G9AEZ6	Glutamine synthetase OS=Rhizobium fredii (strain HH103) OX=1117943 GN=glnII PE=3 SV=1	glnII		22.3						0	8	0	0	0	0	0	8	1	1	0	0	0	0	0	1		38539
285	152	G9A0H5	Glutamate synthase [NADPH] large chain OS=Rhizobium fredii (strain HH103) OX=1117943 GN=gltB1 PE=3 SV=1	gltB1		28.93			0	1646400			1	0	0	1	1	0	0	2	2	0	0	1	1	0	0		172334
163	1123	G9A1U3	Glycine--tRNA ligase beta subunit OS=Rhizobium fredii (strain HH103) OX=1117943 GN=glyS PE=3 SV=1	glyS		31.4		52288000					4	0	4	0	0	0	0	3	3	0	3	0	0	0	0		79278
106	96	G9AC36	60 kDa chaperonin OS=Rhizobium fredii (strain HH103) OX=1117943 GN=groEL PE=3 SV=1	groEL		41.49		0		2699200		0	8	0	4	0	4	0	4	2	2	0	1	0	2	0	1		58013
22	16	G9A3S0	60 kDa chaperonin OS=Rhizobium fredii (strain HH103) OX=1117943 GN=groL PE=3 SV=1	groL		55.17	3322600		759900	0	0		5	5	0	1	4	4	0	2	2	2	0	2	2	2	0		57779
812	458	G9AF94	60 kDa chaperonin OS=Rhizobium fredii (strain HH103) OX=1117943 GN=groL PE=3 SV=1	groL		30.18					3906800		4	0	0	0	0	4	0	1	1	0	0	0	0	1	0	Oxidation (M)	58353
148	615	G9A695	Glutathione synthetase OS=Rhizobium fredii (strain HH103) OX=1117943 GN=gshB2 PE=3 SV=1	gshB2		29.96				12491000	9193000	30736000	5	0	0	0	5	5	5	1	1	0	0	0	1	1	1		35255
1586	1064	G9A925	Guanine deaminase OS=Rhizobium fredii (strain HH103) OX=1117943 GN=guaD PE=3 SV=1	guaD		44275				6223500			5	0	0	0	5	0	0	1	1	0	0	0	1	0	0		48181
195	742	G9A467	DNA gyrase subunit B OS=Rhizobium fredii (strain HH103) OX=1117943 GN=gyrB PE=3 SV=1	gyrB		22.61		18027000					1	0	1	0	0	0	0	1	1	0	3	0	0	0	0		88675
457	462	G9A1K7	5-aminolevulinate synthase OS=Rhizobium fredii (strain HH103) OX=1117943 GN=hemA PE=3 SV=1	hemA		32.53					19649000	7008100	5	0	0	0	0	5	5	1	1	0	0	0	0	1	1	Beta-methylthiolation	44131
19	505	G9A455	Uroporphyrinogen decarboxylase OS=Rhizobium fredii (strain HH103) OX=1117943 GN=hemE PE=3 SV=1	hemE		33.7			0		2018700	3403500	2	0	0	2	0	2	2	1	1	0	0	1	0	5	3		37505
23	782	G9AF57	4-hydroxyphenylacetate catabolism regulatory protein AraC family OS=Rhizobium fredii (strain HH103) OX=1117943 GN=HpaA PE=4 SV=1	HpaA		28		28739000					6	0	6	0	0	0	0	1	1	0	8	0	0	0	0	Oxidation (M)	32204
137	20	G9AF53	5-carboxymethyl-2-hydroxymuconate semialdehyde dehydrogenase OS=Rhizobium fredii (strain HH103) OX=1117943 GN=hpaE PE=3 SV=1	hpaE		56.45	2083800	2974700			5559500		8	4	4	0	0	4	0	2	2	1	1	0	0	1	0	Oxidation (M)	54412
1187	774	G9AGG5	Chaperone protein HtpG OS=Rhizobium fredii (strain HH103) OX=1117943 GN=htpG PE=3 SV=1	htpG		22.73						1327400	4	0	0	0	0	0	4	1	1	0	0	0	0	0	1	Oxidation (M)	69484
562	407	G9AIN2	N-methylhydantoinase A OS=Rhizobium fredii (strain HH103) OX=1117943 GN=hyuA PE=4 SV=1	hyuA		30.89					778390		5	0	0	0	0	5	0	2	2	0	0	0	0	2	0	Oxidation (M)	73831
359	162	G9AHW2	Putative hydantoin utilization protein B OS=Rhizobium fredii (strain HH103) OX=1117943 GN=hyuB PE=4 SV=1	hyuB		29.75				0	3656700		9	0	0	0	6	3	0	2	2	0	0	0	1	1	0	Beta-methylthiolation; Oxidation (M)	70968
1456	436	G9AEJ1	IdnD OS=Rhizobium fredii (strain HH103) OX=1117943 GN=idnD PE=4 SV=1	idnD		30.86	0						4	4	0	0	0	0	0	1	1	1	0	0	0	0	0	Oxidation (M)	36123
48	157	A0A0B7MJJ3	Threonine dehydratase OS=Rhizobium fredii (strain HH103) OX=1117943 GN=ilvA PE=4 SV=1	ilvA		34.35	3603300	8984200	2188200		3697900		10	4	4	4	0	6	0	2	2	3	1	1	0	1	0	Oxidation (M)	34625
1225	982	G9A5V3	Acetolactate synthase large chain related protein OS=Rhizobium fredii (strain HH103) OX=1117943 GN=ilvB2 PE=3 SV=1	ilvB2		22.82		5194600					2	0	2	0	0	0	0	1	1	0	1	0	0	0	0		64535
560	368	G9AIN7	Putative acetolactate synthase II large subunit OS=Rhizobium fredii (strain HH103) OX=1117943 GN=ilvG PE=3 SV=1	ilvG		35.39		25428000		915510			9	0	4	0	6	0	0	2	2	0	1	0	1	0	0	Beta-methylthiolation	60757
287	177	G9A5H2	Translation initiation factor IF-2 OS=Rhizobium fredii (strain HH103) OX=1117943 GN=infB PE=3 SV=1	infB		31.74			0			0	7	0	0	3	0	0	4	2	2	0	0	1	0	0	1	Beta-methylthiolation; Oxidation (M)	96732
832	736	G9A1G4	Tyrosine recombinase xerD OS=Rhizobium fredii (strain HH103) OX=1117943 GN=int9 PE=4 SV=1	int9		26.79		27108000					2	0	2	0	0	0	0	1	1	0	1	0	0	0	0		45859
1322	1375	G9A9M7	Protein iolH OS=Rhizobium fredii (strain HH103) OX=1117943 GN=iolH PE=4 SV=1	iolH		22.27		552380000					3	0	3	0	0	0	0	1	1	0	1	0	0	0	0		34344
357	121	G9AGS6	Catalase-peroxidase OS=Rhizobium fredii (strain HH103) OX=1117943 GN=katG PE=3 SV=1	katG		32.52						0	8	0	0	0	0	0	8	2	2	0	0	0	0	0	2		80706
849	972	G9A8P3	2-amino-3-ketobutyrate coenzyme A ligase OS=Rhizobium fredii (strain HH103) OX=1117943 GN=kbl PE=3 SV=1	kbl		23.16				570700			5	0	0	0	5	0	0	1	1	0	0	0	1	0	0	Oxidation (M)	42446
1472	528	G9AA28	Histidine kinase OS=Rhizobium fredii (strain HH103) OX=1117943 GN=kdpD PE=4 SV=1	kdpD		35.46		5881500					3	0	3	0	0	0	0	1	1	0	1	0	0	0	0		97471
948	644	G9A5F6	3-deoxy-manno-octulosonate cytidylyltransferase OS=Rhizobium fredii (strain HH103) OX=1117943 GN=kdsB PE=3 SV=1	kdsB		44404					11286000		5	0	0	0	0	5	0	1	1	0	0	0	0	1	0	Oxidation (M)	45454
1229	999	G9A7R1	KefA protein OS=Rhizobium fredii (strain HH103) OX=1117943 GN=kefA PE=3 SV=1	kefA		21.2	0						4	4	0	0	0	0	0	1	1	1	0	0	0	0	0		91243
121	95	G9A2Y5	Signal peptidase I OS=Rhizobium fredii (strain HH103) OX=1117943 GN=lebB PE=3 SV=1	lebB		45.99	1814000						11	11	0	0	0	0	0	2	2	4	0	0	0	0	0	Oxidation (M)	33180
8	391	G9A323	(R)-citramalate synthase OS=Rhizobium fredii (strain HH103) OX=1117943 GN=leua1 PE=3 SV=1	leua1		36	3552800	889910	1473500		0	0	1	1	1	1	0	1	1	1	1	4	1	8	0	1	1		57960
631	551	G9A3K9	3-isopropylmalate dehydrogenase OS=Rhizobium fredii (strain HH103) OX=1117943 GN=leuB PE=3 SV=1	leuB		44560		166730000					5	0	5	0	0	0	0	1	1	0	1	0	0	0	0		39527
355	116	G9A3N1	Leucine--tRNA ligase OS=Rhizobium fredii (strain HH103) OX=1117943 GN=leuS PE=3 SV=1	leuS		34.94		4717200	0				4	0	1	3	0	0	0	2	2	0	1	1	0	0	0	Oxidation (M)	98028
551	243	G9AAS0	Putative ATP-dependent helicase protein OS=Rhizobium fredii (strain HH103) OX=1117943 GN=lhr PE=4 SV=1	lhr		38.87		3911700				0	4	0	1	0	0	0	3	2	2	0	1	0	0	0	1	Oxidation (M)	95359
1556	976	G9AHI1	DNA ligase (ATP) OS=Rhizobium fredii (strain HH103) OX=1117943 GN=ligC PE=4 SV=1	ligC		26.24		0					2	0	2	0	0	0	0	1	1	0	1	0	0	0	0		40170
1734	1622	G9A9F2	ATP-binding ABC transporter protein OS=Rhizobium fredii (strain HH103) OX=1117943 GN=livF PE=3 SV=1	livF		21.19		0					5	0	5	0	0	0	0	1	1	0	1	0	0	0	0		26483
446	307	G9AIN1	Putative branched-chain amino acid ABC transporter OS=Rhizobium fredii (strain HH103) OX=1117943 GN=livK PE=3 SV=1	livK		32.22					0	6847500	11	0	0	0	0	4	6	2	2	0	0	0	0	1	1		39355
484	1430	G9A211	Leucine-specific-binding protein OS=Rhizobium fredii (strain HH103) OX=1117943 GN=livk1 PE=3 SV=1	livk1		27.37				0		4726200	12	0	0	0	12	0	11	2	2	0	0	0	1	0	1	Oxidation (M)	37905
231	107	G9A926	Putative L-lactate dehydrogenase OS=Rhizobium fredii (strain HH103) OX=1117943 GN=lldD PE=3 SV=1	lldD		66.91				1075700	189400		6	0	0	0	3	3	0	2	2	0	0	0	1	2	0	Beta-methylthiolation; Oxidation (M)	41995
492	114	G9A193	Tetraacyldisaccharide 4'-kinase OS=Rhizobium fredii (strain HH103) OX=1117943 GN=lpxK PE=3 SV=1	lpxK		40.86			1110100			0	8	0	0	3	0	0	5	2	2	0	0	1	0	0	1		37241
179	342	G9AAL2	Diaminopimelate decarboxylase OS=Rhizobium fredii (strain HH103) OX=1117943 GN=lysA PE=3 SV=1	lysA		33.77		539400					2	0	2	0	0	0	0	1	1	0	3	0	0	0	0		46110
934	475	G9A236	Alpha-1 4 glucan phosphorylase OS=Rhizobium fredii (strain HH103) OX=1117943 GN=malP PE=3 SV=1	malP		27.7			0				5	0	0	5	0	0	0	1	1	0	0	1	0	0	0	Oxidation (M)	94304
939	521	G9AHC0	Putative 3-methylcrotonoyl-CoA carboxylase alpha subunit OS=Rhizobium fredii (strain HH103) OX=1117943 GN=mccA PE=4 SV=1	mccA		24.37					0		7	0	0	0	0	7	0	1	1	0	0	0	0	1	0	Oxidation (M)	71444
316	207	G9AFJ9	Chemoreceptor McpA OS=Rhizobium fredii (strain HH103) OX=1117943 GN=mcpA PE=4 SV=1	mcpA		29.72	2198100			0			6	3	0	0	3	0	0	2	2	1	0	0	1	0	0		70253
503	276	G9A0W6	Methyl-accepting chemotaxis sensory transducer OS=Rhizobium fredii (strain HH103) OX=1117943 GN=mcpu1 PE=4 SV=1	mcpu1		35.7			0	0			8	0	0	4	4	0	0	2	2	0	0	1	1	0	0	Oxidation (M)	90492
112	35	G9A9W6	Chemoreceptor mcpA Methyl-accepting chemotaxis protein OS=Rhizobium fredii (strain HH103) OX=1117943 GN=mcpX PE=4 SV=1	mcpX		44.51			1918500	0		0	9	0	0	3	5	0	7	3	3	0	0	1	1	0	2	Oxidation (M)	85259
728	537	G9A8E3	Methylenetetrahydrofolate reductase OS=Rhizobium fredii (strain HH103) OX=1117943 GN=metf3 PE=3 SV=1	metf3		32.56				39370			7	0	0	0	7	0	0	1	1	0	0	0	1	0	0	Beta-methylthiolation; Oxidation (M)	33821
566	453	G9A0P9	D-methionine transport system permease protein MetI OS=Rhizobium fredii (strain HH103) OX=1117943 GN=metI PE=3 SV=1	metI		30.5	3322600						3	3	0	0	0	0	0	1	1	2	0	0	0	0	0		23342
1455	425	G9ABL1	Efflux pump membrane transporter OS=Rhizobium fredii (strain HH103) OX=1117943 GN=mexf3 PE=3 SV=1	mexf3		31.99	2519100						3	3	0	0	0	0	0	1	1	1	0	0	0	0	0		114282
404	359	G9A6I2	Transcription-repair-coupling factor OS=Rhizobium fredii (strain HH103) OX=1117943 GN=mfd PE=3 SV=1	mfd		30.7		0				0	2	0	1	0	0	0	1	2	2	0	1	0	0	0	1		128889
984	918	G9A759	GTP 3' 8-cyclase OS=Rhizobium fredii (strain HH103) OX=1117943 GN=moaA PE=3 SV=1	moaA		44521						0	3	0	0	0	0	0	3	1	1	0	0	0	0	0	1		39020
1609	1191	G9A814	Putative oxidoreductase protein OS=Rhizobium fredii (strain HH103) OX=1117943 GN=moca1 PE=4 SV=1	moca1		20.4			0				5	0	0	5	0	0	0	1	1	0	0	1	0	0	0	Oxidation (M)	38542
1560	994	G9A0J2	Oxidoreductase MocA OS=Rhizobium fredii (strain HH103) OX=1117943 GN=moca3 PE=4 SV=1	moca3		22.79				5352500			9	0	0	0	9	0	0	1	1	0	0	0	1	0	0	Oxidation (M)	37517
331	446	G9AFZ7	Putative hydrocarbon oxygenase protein OS=Rhizobium fredii (strain HH103) OX=1117943 GN=mocD PE=4 SV=1	mocD		29.47		11658000					7	0	7	0	0	0	0	1	1	0	2	0	0	0	0	Oxidation (M)	41405
1537	900	G9AE64	Ferredoxin reductase MocF OS=Rhizobium fredii (strain HH103) OX=1117943 GN=mocF PE=4 SV=1	mocF		23					0		10	0	0	0	0	10	0	1	1	0	0	0	0	1	0		41368
632	555	G9AB53	Chemotaxis protein MotD OS=Rhizobium fredii (strain HH103) OX=1117943 GN=motD PE=4 SV=1	motD		25.59			969310				4	0	0	4	0	0	0	1	1	0	0	1	0	0	0	Oxidation (M)	49961
789	178	G9A2R3	Na(+)/H(+) antiporter subunit A Multiple resistance and pH homeostasis protein A Mrp complex subunit A OS=Rhizobium fredii (strain HH103) OX=1117943 GN=mrpA PE=4 SV=1	mrpA		31.4					1830400		2	0	0	0	0	2	0	1	1	0	0	0	0	1	0		83998
171	770	G9A7K0	Lipid A biosynthesis lauroyl acyltransferase OS=Rhizobium fredii (strain HH103) OX=1117943 GN=msbB PE=4 SV=1	msbB		22.31		18695000		2885900	4912900		6	0	6	0	6	6	0	1	1	0	1	0	1	1	0	Oxidation (M)	35127
1122	372	G9A585	Peptide methionine sulfoxide reductase MsrA OS=Rhizobium fredii (strain HH103) OX=1117943 GN=msra3 PE=3 SV=1	msra3		27.84					0		16	0	0	0	0	16	0	1	1	0	0	0	0	1	0	Oxidation (M)	23743
309	62	G9A7N4	Methyltransferase OS=Rhizobium fredii (strain HH103) OX=1117943 GN=mttb1 PE=3 SV=1	mttb1		35.79	114380000	6927700					5	3	2	0	0	0	0	2	2	1	1	0	0	0	0	Oxidation (M)	57008
1204	856	G9A8B9	UDP-N-acetylenolpyruvoylglucosamine reductase OS=Rhizobium fredii (strain HH103) OX=1117943 GN=murB PE=3 SV=1	murB		23.44	0						14	14	0	0	0	0	0	1	1	1	0	0	0	0	0	Beta-methylthiolation; Oxidation (M)	35196
256	43	G9A3H9	NdvB OS=Rhizobium fredii (strain HH103) OX=1117943 GN=ndvb3 PE=4 SV=1	ndvb3		40.15				1756300			2	0	0	0	2	0	0	2	2	0	0	0	2	0	0	Beta-methylthiolation	320644
735	706	G9AH93	Multifunctional fusion protein OS=Rhizobium fredii (strain HH103) OX=1117943 GN=nodQ PE=3 SV=1	nodQ		21.94						9098400	4	0	0	0	0	0	4	1	1	0	0	0	0	0	1	Beta-methylthiolation; Oxidation (M)	69493
951	678	G9AJF1	Ribonucleoside-diphosphate reductase OS=Rhizobium fredii (strain HH103) OX=1117943 GN=nrdE PE=3 SV=1	nrdE		24.21					0		4	0	0	0	0	4	0	1	1	0	0	0	0	1	0		84045
261	147	G9A6R7	Vitamin B12-dependent ribonucleotide reductase OS=Rhizobium fredii (strain HH103) OX=1117943 GN=nrdJ PE=3 SV=1	nrdJ		24.74	54072000		7931400				1	1	0	1	0	0	0	1	1	1	0	1	0	0	0	Oxidation (M)	137914
275	186	G9AG83	NrtA ABC transporter nitrate-binding protein NrtA OS=Rhizobium fredii (strain HH103) OX=1117943 GN=nrtA PE=3 SV=1	nrtA		29.97					925760	3799900	9	0	0	0	0	3	6	2	2	0	0	0	0	1	1	Beta-methylthiolation; Oxidation (M)	46580
582	852	G9AHE4	Putative nitrate transport protein OS=Rhizobium fredii (strain HH103) OX=1117943 GN=nrtA PE=4 SV=1	nrtA		26.19			1524300		0		15	0	0	7	0	8	0	2	2	0	0	1	0	1	0	Beta-methylthiolation; Oxidation (M)	46727
572	562	G9A5K2	Histidine kinase OS=Rhizobium fredii (strain HH103) OX=1117943 GN=ntrB PE=4 SV=1	ntrB		30.27				0	0		5	0	0	0	5	5	0	1	1	0	0	0	1	1	0	Beta-methylthiolation	41567
581	848	G9A5K4	Nitrogen regulation protein OS=Rhizobium fredii (strain HH103) OX=1117943 GN=ntrY PE=4 SV=1	ntrY		25.31	2817300			0			6	2	0	0	4	0	0	2	2	1	0	0	1	0	0	Oxidation (M)	82444
1525	823	G9A442	NADH-quinone oxidoreductase subunit N OS=Rhizobium fredii (strain HH103) OX=1117943 GN=nuon1 PE=3 SV=1	nuon1		22.81						1423200	5	0	0	0	0	0	5	1	1	0	0	0	0	0	1	Beta-methylthiolation; Oxidation (M)	50978
1114	213	G9AGF2	Oligopeptide ABC transporter periplasmic oligopeptide-binding protein OS=Rhizobium fredii (strain HH103) OX=1117943 GN=oppA PE=3 SV=1	oppA		35.83				611520			6	0	0	0	6	0	0	1	1	0	0	0	1	0	0		58786
1171	725	G9A148	Hydrogen peroxide-inducible genes activator OS=Rhizobium fredii (strain HH103) OX=1117943 GN=oxyr1 PE=3 SV=1	oxyr1		28.19				2274300			10	0	0	0	10	0	0	1	1	0	0	0	1	0	0	Oxidation (M)	33124
1526	847	G9A3N4	ParB-like partition protein OS=Rhizobium fredii (strain HH103) OX=1117943 GN=parB PE=3 SV=1	parB		22.33						8932900	3	0	0	0	0	0	3	1	1	0	0	0	0	0	1		32723
444	258	G9A2T1	Penicillin-insensitive transglycosylase OS=Rhizobium fredii (strain HH103) OX=1117943 GN=pbp PE=3 SV=1	pbp		36.03				0		0	5	0	0	0	5	0	5	1	1	0	0	0	1	0	1	Oxidation (M)	81141
1175	733	G9AHE1	Alpha-ketoglutarate dehydrogenase OS=Rhizobium fredii (strain HH103) OX=1117943 GN=pdh PE=4 SV=1	pdh		27.27						0	6	0	0	0	0	0	6	1	1	0	0	0	0	0	1	Beta-methylthiolation	75969
215	31	G9A2U8	Aminopeptidase N OS=Rhizobium fredii (strain HH103) OX=1117943 GN=pepN PE=3 SV=1	pepN		42.39		559170	345880	4491700			6	0	1	1	3	0	0	3	3	0	1	1	1	0	0		97683
1211	906	G9A2L8	Polyhydroxyalkanoate synthesis regulator PhaR OS=Rhizobium fredii (strain HH103) OX=1117943 GN=phaR PE=4 SV=1	phaR		22.79	775930						11	11	0	0	0	0	0	1	1	1	0	0	0	0	0		21911
27	426	G9A645	Phenylalanine--tRNA ligase beta subunit OS=Rhizobium fredii (strain HH103) OX=1117943 GN=pheT PE=3 SV=1	pheT		32.21	2994300	136420000	30077000				4	4	4	4	0	0	0	1	1	3	2	3	0	0	0	Beta-methylthiolation; Oxidation (M)	86187
526	785	G9AEW0	Phosphonate metabolism protein OS=Rhizobium fredii (strain HH103) OX=1117943 GN=phnH PE=4 SV=1	phnH		24.44	516300		2822800				10	10	0	10	0	0	0	1	1	1	0	1	0	0	0	Beta-methylthiolation	21090
115	940	G9AEV9	Phosphonate metabolism protein PhnI OS=Rhizobium fredii (strain HH103) OX=1117943 GN=phnI PE=4 SV=1	phnI		24.27				1753000	44654000		5	0	0	0	5	5	0	1	1	0	0	0	2	2	0		40503
490	103	G9A5D8	Alkaline phosphatase III OS=Rhizobium fredii (strain HH103) OX=1117943 GN=phob3 PE=3 SV=1	phob3		46.58		3533000	0				8	0	2	6	0	0	0	2	2	0	1	1	0	0	0	Oxidation (M)	62868
1161	664	G9AGK1	Putative phosphate/phosphonate ABC transporter permease protein OS=Rhizobium fredii (strain HH103) OX=1117943 GN=phoT PE=3 SV=1	phoT		25.72			1503500				7	0	0	7	0	0	0	1	1	0	0	1	0	0	0	Beta-methylthiolation; Oxidation (M)	55354
135	765	G9A154	Phosphate transporter OS=Rhizobium fredii (strain HH103) OX=1117943 GN=pit PE=3 SV=1	pit		44401						11597000	2	0	0	0	0	0	2	1	1	0	0	0	0	0	4		53338
197	34	G9A5H7	Polyribonucleotide nucleotidyltransferase OS=Rhizobium fredii (strain HH103) OX=1117943 GN=pnp PE=3 SV=1	pnp		44.17	19036000	223				1794900	8	1	1	0	0	0	5	3	3	1	1	0	0	0	1	Oxidation (M)	77822
821	606	G9A227	Pyruvate phosphate dikinase OS=Rhizobium fredii (strain HH103) OX=1117943 GN=ppdK PE=3 SV=1	ppdK		21.57	0						3	3	0	0	0	0	0	1	1	1	0	0	0	0	0	Oxidation (M)	97351
589	1022	G9AAJ0	Parvulin-like PPIase OS=Rhizobium fredii (strain HH103) OX=1117943 GN=ppid3 PE=3 SV=1	ppid3		21.77	3274600						6	6	0	0	0	0	0	1	1	2	0	0	0	0	0	Oxidation (M)	31332
162	576	G9A3Q7	Polyphosphate kinase OS=Rhizobium fredii (strain HH103) OX=1117943 GN=ppk PE=3 SV=1	ppk		26.9			0		6637800	2105100	5	0	0	5	0	5	5	1	1	0	0	1	0	1	1	Beta-methylthiolation	82221
360	176	G9A139	Ppx1 protein OS=Rhizobium fredii (strain HH103) OX=1117943 GN=ppx1 PE=4 SV=1	ppx1		44497	0	0					6	3	3	0	0	0	0	2	2	1	1	0	0	0	0	Beta-methylthiolation; Oxidation (M)	53919
298	113	G9A447	Proline--tRNA ligase OS=Rhizobium fredii (strain HH103) OX=1117943 GN=proS PE=3 SV=1	proS		31.84		0				7275700	7	0	3	0	0	0	4	2	2	0	1	0	0	0	1	Oxidation (M)	49459
332	447	G9A900	Prox1 protein OS=Rhizobium fredii (strain HH103) OX=1117943 GN=prox1 PE=4 SV=1	prox1		25.59		347960000					8	0	8	0	0	0	0	1	1	0	2	0	0	0	0		34019
125	93	G9AI07	Putative type I secretion system ATPase OS=Rhizobium fredii (strain HH103) OX=1117943 GN=prsD PE=3 SV=1	prsD		58.57		0		7363700			6	0	2	0	4	0	0	2	2	0	1	0	3	0	0	Oxidation (M)	62526
284	149	G9A328	Phosphatidylserine decarboxylase proenzyme OS=Rhizobium fredii (strain HH103) OX=1117943 GN=psdA PE=3 SV=1	psdA		50.14		0				1899300	15	0	7	0	0	0	8	2	2	0	1	0	0	0	1		25525
494	146	G9A2Q6	PtrB protein OS=Rhizobium fredii (strain HH103) OX=1117943 GN=ptrB PE=3 SV=1	ptrB		40.41	1460100				3746800		8	3	0	0	0	5	0	2	2	1	0	0	0	1	0	Beta-methylthiolation; Oxidation (M)	78059
559	361	G9A6X8	Phosphoribosylaminoimidazole-succinocarboxamide synthase OS=Rhizobium fredii (strain HH103) OX=1117943 GN=purC PE=3 SV=1	purC		39.74	840900					397500	8	8	0	0	0	0	8	1	1	1	0	0	0	0	1	Beta-methylthiolation; Oxidation (M)	29022
109	30	G9A2N2	Pyruvate carboxylase OS=Rhizobium fredii (strain HH103) OX=1117943 GN=pycA PE=4 SV=1	pycA		67.46	8747400	3000900	0			20514000	6	2	1	3	0	0	2	3	3	1	1	1	0	0	1	Oxidation (M)	126087
145	246	G9AA23	Orotate phosphoribosyltransferase OS=Rhizobium fredii (strain HH103) OX=1117943 GN=pyrE PE=3 SV=1	pyrE		58.38		29048000	2281100				6	0	6	6	0	0	0	1	1	0	1	2	0	0	0	Oxidation (M)	25290
946	627	G9A784	HTH-type transcriptional repressor purR Purine nucleotide synthesis repressor Pur regulon repressor OS=Rhizobium fredii (strain HH103) OX=1117943 GN=rbsB PE=4 SV=1	rbsB		44342			0				12	0	0	12	0	0	0	1	1	0	0	1	0	0	0		32241
554	290	G9A7A4	Shufflon-specific DNA recombinase OS=Rhizobium fredii (strain HH103) OX=1117943 GN=rci PE=4 SV=1	rci		32.81					0	0	10	0	0	0	0	5	6	2	2	0	0	0	0	1	1	Beta-methylthiolation; Oxidation (M)	41684
418	671	G9A701	Protein RecA OS=Rhizobium fredii (strain HH103) OX=1117943 GN=recA PE=3 SV=1	recA		27.49		24385000				0	12	0	7	0	0	0	6	2	2	0	1	0	0	0	1	Beta-methylthiolation; Oxidation (M)	38849
926	363	G9A8B2	DNA repair protein RecN OS=Rhizobium fredii (strain HH103) OX=1117943 GN=recN PE=3 SV=1	recN		23.28						0	3	0	0	0	0	0	3	1	1	0	0	0	0	0	1	Oxidation (M)	60059
936	489	G9A3G5	Putative replication protein A OS=Rhizobium fredii (strain HH103) OX=1117943 GN=repA PE=4 SV=1	repA		25.6	0						4	4	0	0	0	0	0	1	1	1	0	0	0	0	0		44704
203	265	G9AB08	Ribose import ATP-binding protein RbsA OS=Rhizobium fredii (strain HH103) OX=1117943 GN=rhaT PE=3 SV=1	rhaT		39.11			492190		3476700	0	11	0	0	4	0	6	7	3	3	0	0	1	0	1	1	Oxidation (M)	55958
266	150	G9AAV1	Type I polyketide synthase RkpA OS=Rhizobium fredii (strain HH103) OX=1117943 GN=rkpA PE=3 SV=1	rkpA		27.79		1029900				0	2	0	1	0	0	0	1	2	2	0	1	0	0	0	1	Oxidation (M)	265753
960	787	G9A6W4	Endolytic peptidoglycan transglycosylase RlpA OS=Rhizobium fredii (strain HH103) OX=1117943 GN=rlpA PE=3 SV=1	rlpA		23.35					0		6	0	0	0	0	6	0	1	1	0	0	0	0	1	0	Beta-methylthiolation	40282
264	75	G9A4S2	DNA-directed RNA polymerase subunit beta OS=Rhizobium fredii (strain HH103) OX=1117943 GN=rpoB PE=3 SV=1	rpoB		31.62	0			5411600			4	3	0	0	2	0	0	2	2	1	0	0	1	0	0	Oxidation (M)	153360
621	417	G9A4S3	DNA-directed RNA polymerase subunit beta' OS=Rhizobium fredii (strain HH103) OX=1117943 GN=rpoC PE=3 SV=1	rpoC		27.23		4764700					1	0	1	0	0	0	0	1	1	0	1	0	0	0	0		155163
1126	419	G9A8P1	RNA polymerase sigma factor RpoD OS=Rhizobium fredii (strain HH103) OX=1117943 GN=rpoD PE=3 SV=1	rpoD		34.67	0						1	1	0	0	0	0	0	1	1	1	0	0	0	0	0		77311
1451	343	G9A604	30S ribosomal protein S1 OS=Rhizobium fredii (strain HH103) OX=1117943 GN=rpsA PE=3 SV=1	rpsA		42.02		3599600					3	0	3	0	0	0	0	1	1	0	1	0	0	0	0		62543
1364	1589	G9A997	Putative RNA polymerase sigma-70 factor OS=Rhizobium fredii (strain HH103) OX=1117943 GN=SFHH103_00002 PE=4 SV=1	SFHH103_00002		21.28		6849300					4	0	4	0	0	0	0	1	1	0	1	0	0	0	0		47089
431	1154	G9A9T9	Histidine kinase OS=Rhizobium fredii (strain HH103) OX=1117943 GN=SFHH103_00026 PE=4 SV=1	SFHH103_00026		21.95			33828000		29317000		2	0	0	2	0	2	0	1	1	0	0	1	0	1	0		80970
259	78	G9A9V6	Putative hemolysin-related protein OS=Rhizobium fredii (strain HH103) OX=1117943 GN=SFHH103_00043 PE=3 SV=1	SFHH103_00043		40.43		994490	115760000				8	0	2	6	0	0	0	2	2	0	1	1	0	0	0	Oxidation (M)	42471
980	882	G9A9W5	Transposase for transposon Tn5 Tnp OS=Rhizobium fredii (strain HH103) OX=1117943 GN=SFHH103_00052 PE=3 SV=1	SFHH103_00052		23.71					6612500		4	0	0	0	0	4	0	1	1	0	0	0	0	1	0	Beta-methylthiolation	48203
831	723	G9A9W8	DNA recombination protein RmuC homolog OS=Rhizobium fredii (strain HH103) OX=1117943 GN=SFHH103_00055 PE=3 SV=1	SFHH103_00055		20.81						21349000	5	0	0	0	0	0	5	1	1	0	0	0	0	0	1		44547
67	777	G9AAS1	Putative transposase OS=Rhizobium fredii (strain HH103) OX=1117943 GN=SFHH103_00074 PE=4 SV=1	SFHH103_00074		26.37		562410000	11273000				3	0	3	3	0	0	0	1	1	0	4	1	0	0	0	Beta-methylthiolation; Oxidation (M)	43645
518	579	G9AA01	Histidine kinase OS=Rhizobium fredii (strain HH103) OX=1117943 GN=SFHH103_00088 PE=4 SV=1	SFHH103_00088		28.51		1621900			3162700		5	0	2	0	0	3	0	2	2	0	1	0	0	1	0	Oxidation (M)	53648
1381	1691	G9AA45	Uncharacterized protein OS=Rhizobium fredii (strain HH103) OX=1117943 GN=SFHH103_00132 PE=4 SV=1	SFHH103_00132		44459		2423900					2	0	2	0	0	0	0	1	1	0	1	0	0	0	0		77059
71	91	G9AA61	Phage_lysozyme2 domain-containing protein OS=Rhizobium fredii (strain HH103) OX=1117943 GN=SFHH103_00148 PE=4 SV=1	SFHH103_00148		32.77			3498500			1282500	9	0	0	6	0	0	3	3	3	0	0	4	0	0	1		90233
818	565	G9AA63	Uncharacterized protein OS=Rhizobium fredii (strain HH103) OX=1117943 GN=SFHH103_00150 PE=4 SV=1	SFHH103_00150		31.37						2221500	3	0	0	0	0	0	3	1	1	0	0	0	0	0	1		36460
46	478	G9AA64	Uncharacterized protein OS=Rhizobium fredii (strain HH103) OX=1117943 GN=SFHH103_00151 PE=4 SV=1	SFHH103_00151		26.35	42114000		55975000		4913100		9	9	0	9	0	9	0	1	1	3	0	2	0	1	0		17739
1487	614	G9AA65	N-acetylmuramoyl-L-alanine amidase domain-containing protein OS=Rhizobium fredii (strain HH103) OX=1117943 GN=SFHH103_00152 PE=4 SV=1	SFHH103_00152		28.75				2951500			7	0	0	0	7	0	0	1	1	0	0	0	1	0	0	Beta-methylthiolation	25603
1183	759	G9AA68	Hypothetical transmembrane protein OS=Rhizobium fredii (strain HH103) OX=1117943 GN=SFHH103_00155 PE=4 SV=1	SFHH103_00155		24.18						0	11	0	0	0	0	0	11	1	1	0	0	0	0	0	1	Oxidation (M)	23606
930	399	G9AAR4	Acyl-CoA dehydrogenase OS=Rhizobium fredii (strain HH103) OX=1117943 GN=SFHH103_00190 PE=3 SV=1	SFHH103_00190		30.85			8898500				2	0	0	2	0	0	0	1	1	0	0	1	0	0	0	Oxidation (M)	64726
394	74	G9AAR5	PG_binding_1 domain-containing protein OS=Rhizobium fredii (strain HH103) OX=1117943 GN=SFHH103_00191 PE=4 SV=1	SFHH103_00191		37.61				0	214400		4	0	0	0	3	1	0	2	2	0	0	0	1	1	0	Oxidation (M)	131499
1557	983	G9AAS5	SCP domain-containing protein OS=Rhizobium fredii (strain HH103) OX=1117943 GN=SFHH103_00201 PE=4 SV=1	SFHH103_00201		44310				0			14	0	0	0	14	0	0	1	1	0	0	0	1	0	0		17909
55	529	G9AAV6	Uncharacterized protein OS=Rhizobium fredii (strain HH103) OX=1117943 GN=SFHH103_00232 PE=4 SV=1	SFHH103_00232		50.01		566090000	6258300				30	0	30	9	0	0	0	3	3	0	5	1	0	0	0	Beta-methylthiolation; Oxidation (M)	11372
653	600	G9AAV7	Lectin-like protein BA14k OS=Rhizobium fredii (strain HH103) OX=1117943 GN=SFHH103_00233 PE=3 SV=1	SFHH103_00233	Metabolic pathways	27.27		1447900					2	0	2	0	0	0	0	1	1	0	1	0	0	0	0		80710
1260	1144	G9A3F9	Putative insertion sequence ATP-binding protein y4bM/y4kI/y4tA OS=Rhizobium fredii (strain HH103) OX=1117943 GN=SFHH103_00239 PE=4 SV=1	SFHH103_00239		23.23		2451700					4	0	4	0	0	0	0	1	1	0	1	0	0	0	0		27576
652	527	G9AAW8	Uncharacterized protein OS=Rhizobium fredii (strain HH103) OX=1117943 GN=SFHH103_00244 PE=4 SV=1	SFHH103_00244		22.47					5081200		1	0	0	0	0	1	0	1	1	0	0	0	0	1	0		161188
1749	1684	G9AAZ2	Putative transcriptional regulatory protein LysR-family OS=Rhizobium fredii (strain HH103) OX=1117943 GN=SFHH103_00270 PE=3 SV=1	SFHH103_00270		20.28		4115900					7	0	7	0	0	0	0	1	1	0	1	0	0	0	0		33329
1014	1153	G9A0X2	DUF4375 domain-containing protein OS=Rhizobium fredii (strain HH103) OX=1117943 GN=SFHH103_00373 PE=4 SV=1	SFHH103_00373		21.97			2165700				3	0	0	3	0	0	0	1	1	0	0	1	0	0	0		41670
276	201	G9A0Y0	Histidine kinase OS=Rhizobium fredii (strain HH103) OX=1117943 GN=SFHH103_00381 PE=4 SV=1	SFHH103_00381		33.42				3331700		1141200	3	0	0	0	1	0	3	2	2	0	0	0	1	0	1		119445
1314	1354	G9A0Y2	HTH lysR-type domain-containing protein OS=Rhizobium fredii (strain HH103) OX=1117943 GN=SFHH103_00383 PE=3 SV=1	SFHH103_00383		22.17		61674000					5	0	5	0	0	0	0	1	1	0	1	0	0	0	0	Oxidation (M)	32884
1750	1689	G9A0Z5	Inner membrane protein yhhT OS=Rhizobium fredii (strain HH103) OX=1117943 GN=SFHH103_00396 PE=3 SV=1	SFHH103_00396		20.13		0					3	0	3	0	0	0	0	1	1	0	1	0	0	0	0		40144
409	517	G9A106	Peptidase_M10_C domain-containing protein OS=Rhizobium fredii (strain HH103) OX=1117943 GN=SFHH103_00407 PE=4 SV=1	SFHH103_00407		27.22				0		1228900	4	0	0	0	3	0	1	2	2	0	0	0	1	0	1		99732
239	586	G9A110	Adenylate cyclase OS=Rhizobium fredii (strain HH103) OX=1117943 GN=SFHH103_00411 PE=4 SV=1	SFHH103_00411	Metabolic pathways	44377				0			1	0	0	0	1	0	0	1	1	0	0	0	3	0	0		65277
982	907	G9A116	ParB domain-containing protein OS=Rhizobium fredii (strain HH103) OX=1117943 GN=SFHH103_00417 PE=4 SV=1	SFHH103_00417		27.24		13263000					4	0	4	0	0	0	0	1	1	0	1	0	0	0	0	Beta-methylthiolation	34929
361	188	G9A128	Uncharacterized protein OS=Rhizobium fredii (strain HH103) OX=1117943 GN=SFHH103_00429 PE=4 SV=1	SFHH103_00429		33.65			110400			10252000	6	0	0	2	0	0	4	2	2	0	0	1	0	0	1	Beta-methylthiolation	53588
289	205	G9A132	TMP_2 domain-containing protein OS=Rhizobium fredii (strain HH103) OX=1117943 GN=SFHH103_00433 PE=4 SV=1	SFHH103_00433		40.95				6673900			4	0	0	0	4	0	0	2	2	0	0	0	2	0	0		95714
1189	796	G9A136	Uncharacterized protein OS=Rhizobium fredii (strain HH103) OX=1117943 GN=SFHH103_00437 PE=4 SV=1	SFHH103_00437		24.21			2880700				34	0	0	34	0	0	0	1	1	0	0	1	0	0	0	Oxidation (M)	7285
967	819	G9A151	Uncharacterized protein OS=Rhizobium fredii (strain HH103) OX=1117943 GN=SFHH103_00452 PE=4 SV=1	SFHH103_00452		23.52			2306600				4	0	0	4	0	0	0	1	1	0	0	1	0	0	0		29843
1299	1299	G9A164	Uncharacterized protein ynhG OS=Rhizobium fredii (strain HH103) OX=1117943 GN=SFHH103_00465 PE=3 SV=1	SFHH103_00465		44336					0		6	0	0	0	0	6	0	1	1	0	0	0	0	1	0	Oxidation (M)	27439
953	685	G9A1T3	Tetratricopeptide region OS=Rhizobium fredii (strain HH103) OX=1117943 GN=SFHH103_00523 PE=4 SV=1	SFHH103_00523		22.31						1729900	5	0	0	0	0	0	5	1	1	0	0	0	0	0	1		67161
116	72	G9A1V6	Uncharacterized protein OS=Rhizobium fredii (strain HH103) OX=1117943 GN=SFHH103_00546 PE=4 SV=1	SFHH103_00546		46.08	0	50829000			5294500		8	3	5	0	0	3	0	3	3	1	2	0	0	1	0	Oxidation (M)	85734
823	621	G9A1W1	Oxidoreductase OS=Rhizobium fredii (strain HH103) OX=1117943 GN=SFHH103_00551 PE=4 SV=1	SFHH103_00551		29.02			1069100				7	0	0	7	0	0	0	1	1	0	0	1	0	0	0	Beta-methylthiolation	39866
337	662	G9A1X3	Uncharacterized protein OS=Rhizobium fredii (strain HH103) OX=1117943 GN=SFHH103_00563 PE=3 SV=1	SFHH103_00563	Metabolic pathways	28.99						11008000	7	0	0	0	0	0	7	1	1	0	0	0	0	0	2	Beta-methylthiolation; Oxidation (M)	41242
420	789	G9A2V4	Electron transfer flavoprotein-ubiquinone oxidoreductase OS=Rhizobium fredii (strain HH103) OX=1117943 GN=SFHH103_00729 PE=4 SV=1	SFHH103_00729		21.21					8510500		4	0	0	0	0	4	0	1	1	0	0	0	0	2	0	Oxidation (M)	60410
61	347	G9A2W4	Uncharacterized protein OS=Rhizobium fredii (strain HH103) OX=1117943 GN=SFHH103_00739 PE=4 SV=1	SFHH103_00739		39.22		4383100					23	0	23	0	0	0	0	1	1	0	6	0	0	0	0	Oxidation (M)	5697
139	748	G9A2W8	Uncharacterized protein OS=Rhizobium fredii (strain HH103) OX=1117943 GN=SFHH103_00743 PE=4 SV=1	SFHH103_00743		25.15	44515000	1355900000	0				17	17	17	17	0	0	0	1	1	1	1	1	0	0	0	Beta-methylthiolation	9406
591	1089	G9A2X1	Uncharacterized protein OS=Rhizobium fredii (strain HH103) OX=1117943 GN=SFHH103_00746 PE=4 SV=1	SFHH103_00746		27.85		26167000				1384200	23	0	18	0	0	0	23	2	2	0	1	0	0	0	1	Beta-methylthiolation	12909
182	580	G9A304	Monocarboxylate transporter 12 MCT 12 Solute carrier family 16 member 12 OS=Rhizobium fredii (strain HH103) OX=1117943 GN=SFHH103_00779 PE=4 SV=1	SFHH103_00779		27.74	21922000	12485000	1993500				4	4	4	4	0	0	0	1	1	1	1	1	0	0	0	Oxidation (M)	43848
940	568	G9A362	ABC transporter ATP-binding protein OS=Rhizobium fredii (strain HH103) OX=1117943 GN=SFHH103_00837 PE=3 SV=1	SFHH103_00837		29.42					3656700		3	0	0	0	0	3	0	1	1	0	0	0	0	1	0	Oxidation (M)	68507
70	166	G9A3R4	Uncharacterized protein y4sN OS=Rhizobium fredii (strain HH103) OX=1117943 GN=SFHH103_00871 PE=4 SV=1	SFHH103_00871		41.79				8892100	13677000	10156000	3	0	0	0	3	3	3	1	1	0	0	0	1	2	2		31698
242	1009	G9A3Z5	Acetyltransf_6 domain-containing protein OS=Rhizobium fredii (strain HH103) OX=1117943 GN=SFHH103_00952 PE=4 SV=1	SFHH103_00952		21.76	39242000			12502000			4	4	0	0	4	0	0	1	1	1	0	0	2	0	0		46728
1163	674	G9A434	Uncharacterized protein OS=Rhizobium fredii (strain HH103) OX=1117943 GN=SFHH103_00991 PE=4 SV=1	SFHH103_00991	Metabolic pathways	25.87						0	20	0	0	0	0	0	20	1	1	0	0	0	0	0	1	Oxidation (M)	24007
413	554	G9A4Z7	NifU_N domain-containing protein OS=Rhizobium fredii (strain HH103) OX=1117943 GN=SFHH103_01143 PE=4 SV=1	SFHH103_01143		31.33		57534000					14	0	14	0	0	0	0	1	1	0	2	0	0	0	0		16121
399	278	G9A524	Acetyltransferase component of pyruvate dehydrogenase complex OS=Rhizobium fredii (strain HH103) OX=1117943 GN=SFHH103_01170 PE=3 SV=1	SFHH103_01170	Metabolic pathways	26.88			823930			539340	8	0	0	4	0	0	4	2	2	0	0	1	0	0	1		45583
1159	648	G9A5J2	Acetyltransferase GNAT family OS=Rhizobium fredii (strain HH103) OX=1117943 GN=SFHH103_01172 PE=4 SV=1	SFHH103_01172		23.3	7045300						6	6	0	0	0	0	0	1	1	1	0	0	0	0	0		21190
1235	1029	G9A5Q9	Putative outer membrane transport protein OS=Rhizobium fredii (strain HH103) OX=1117943 GN=SFHH103_01239 PE=3 SV=1	SFHH103_01239		20.89				0			10	0	0	0	10	0	0	1	1	0	0	0	1	0	0	Beta-methylthiolation; Oxidation (M)	44515
302	312	G9A5R6	SPOR domain-containing protein OS=Rhizobium fredii (strain HH103) OX=1117943 GN=SFHH103_01246 PE=4 SV=1	SFHH103_01246		28.24	0			0			6	4	0	0	2	0	0	2	2	1	0	0	1	0	0		100278
223	530	G9A5Y2	ABC transporter nucleotide binding/ATPase protein OS=Rhizobium fredii (strain HH103) OX=1117943 GN=SFHH103_01312 PE=3 SV=1	SFHH103_01312		37.18		4037000	1123500				5	0	3	3	0	0	0	3	3	0	2	1	0	0	0	Oxidation (M)	64047
505	315	G9A5Y5	STN domain-containing protein OS=Rhizobium fredii (strain HH103) OX=1117943 GN=SFHH103_01315 PE=3 SV=1	SFHH103_01315		44561				0	762780		6	0	0	0	3	2	0	2	2	0	0	0	1	1	0		81444
523	732	G9A5Y9	Carrier domain-containing protein OS=Rhizobium fredii (strain HH103) OX=1117943 GN=SFHH103_01319 PE=4 SV=1	SFHH103_01319	Biosynthesis of siderophore group nonribosomal peptides	24.5				241030	595670		3	0	0	0	3	3	0	1	1	0	0	0	1	1	0		50416
1147	597	G9A6F3	Putative transcriptional regulator OS=Rhizobium fredii (strain HH103) OX=1117943 GN=SFHH103_01335 PE=3 SV=1	SFHH103_01335		26.3			0				3	0	0	3	0	0	0	1	1	0	0	1	0	0	0	Beta-methylthiolation	51602
691	713	G9A6G4	Putative ABC transporter ATP-binding protein OS=Rhizobium fredii (strain HH103) OX=1117943 GN=SFHH103_01346 PE=3 SV=1	SFHH103_01346	ABC transporters	23.93	8518800						2	2	0	0	0	0	0	1	1	1	0	0	0	0	0		55642
536	1172	G9A6G7	Putative ABC transporter OS=Rhizobium fredii (strain HH103) OX=1117943 GN=SFHH103_01349 PE=4 SV=1	SFHH103_01349	ABC transporters	24.58		0				5600600	13	0	6	0	0	0	7	2	2	0	1	0	0	0	1		38493
227	24	G9A6L9	Uncharacterized protein OS=Rhizobium fredii (strain HH103) OX=1117943 GN=SFHH103_01401 PE=4 SV=1	SFHH103_01401		48.1		7101900		4890100	34486000		10	0	3	0	3	4	0	3	3	0	1	0	1	1	0	Beta-methylthiolation; Oxidation (M)	68908
511	438	G9A6M3	Uncharacterized protein OS=Rhizobium fredii (strain HH103) OX=1117943 GN=SFHH103_01405 PE=4 SV=1	SFHH103_01405		34.8				755380			8	0	0	0	8	0	0	1	1	0	0	0	2	0	0		29040
1049	1381	G9A6N5	XdhC/CoxF family protein OS=Rhizobium fredii (strain HH103) OX=1117943 GN=SFHH103_01417 PE=4 SV=1	SFHH103_01417		20.23		1893200					8	0	8	0	0	0	0	1	1	0	1	0	0	0	0		25357
580	805	G9A6P2	ATP-dependent RNA helicase OS=Rhizobium fredii (strain HH103) OX=1117943 GN=SFHH103_01424 PE=3 SV=1	SFHH103_01424		28.2			2629900			0	8	0	0	5	0	0	3	2	2	0	0	1	0	0	1	Oxidation (M)	55797
1027	1244	G9A6Q7	Putative HesB nitrogen fixation family protein OS=Rhizobium fredii (strain HH103) OX=1117943 GN=SFHH103_01439 PE=3 SV=1	SFHH103_01439		22.4		2317100					14	0	14	0	0	0	0	1	1	0	1	0	0	0	0	Oxidation (M)	13791
234	291	G9A6T6	Uncharacterized protein ypfJ OS=Rhizobium fredii (strain HH103) OX=1117943 GN=SFHH103_01468 PE=4 SV=1	SFHH103_01468		26.83	0					0	6	6	0	0	0	0	6	1	1	1	0	0	0	0	2		39871
848	968	G9A6W3	Serine-type D-Ala-D-Ala carboxypeptidase OS=Rhizobium fredii (strain HH103) OX=1117943 GN=SFHH103_01495 PE=3 SV=1	SFHH103_01495	Metabolic pathways	20.74					0		10	0	0	0	0	10	0	1	1	0	0	0	0	1	0	Beta-methylthiolation; Oxidation (M)	41532
1128	427	G9A6Y5	Uncharacterized protein OS=Rhizobium fredii (strain HH103) OX=1117943 GN=SFHH103_01518 PE=4 SV=1	SFHH103_01518		31.85	0						15	15	0	0	0	0	0	1	1	1	0	0	0	0	0		8900
10	13	G9A704	Histidine kinase OS=Rhizobium fredii (strain HH103) OX=1117943 GN=SFHH103_01537 PE=4 SV=1	SFHH103_01537	Two-component system	57.33		8223200	1723500	8423000			6	0	4	1	2	0	0	4	4	0	8	4	1	0	0		94129
66	18	G9A716	Putative kinesin-like protein OS=Rhizobium fredii (strain HH103) OX=1117943 GN=SFHH103_01549 PE=4 SV=1	SFHH103_01549		43.69	0		0		0		3	1	0	1	0	1	0	4	4	2	0	2	0	1	0	Oxidation (M)	224985
328	257	G9A733	UPF0393 membrane protein Slr1045 OS=Rhizobium fredii (strain HH103) OX=1117943 GN=SFHH103_01566 PE=3 SV=1	SFHH103_01566	ABC transporters	38.02		399800		116850000			11	0	5	0	5	0	0	2	2	0	1	0	1	0	0	Oxidation (M)	40845
33	209	G9A734	Dipeptide epimerase OS=Rhizobium fredii (strain HH103) OX=1117943 GN=SFHH103_01567 PE=3 SV=1	SFHH103_01567		39.42		489110000	1112000	0			19	0	6	6	13	0	0	2	2	0	4	2	1	0	0	Beta-methylthiolation; Oxidation (M)	34547
1233	1017	G9A765	Uncharacterized protein OS=Rhizobium fredii (strain HH103) OX=1117943 GN=SFHH103_01598 PE=3 SV=1	SFHH103_01598		20.39					1290500		13	0	0	0	0	13	0	1	1	0	0	0	0	1	0		28033
52	480	G9A780	Uncharacterized protein ydhL OS=Rhizobium fredii (strain HH103) OX=1117943 GN=SFHH103_01613 PE=4 SV=1	SFHH103_01613		32.43	1031700	6674200	1751300				14	14	14	14	0	0	0	1	1	1	2	3	0	0	0		8462
147	362	G9A7B4	Uncharacterized protein OS=Rhizobium fredii (strain HH103) OX=1117943 GN=SFHH103_01647 PE=4 SV=1	SFHH103_01647		26.79		350690000					4	0	4	0	0	0	0	2	2	0	3	0	0	0	0	Beta-methylthiolation	108196
1279	1223	G9A7B7	Could be an antifreeze protein OS=Rhizobium fredii (strain HH103) OX=1117943 GN=SFHH103_01650 PE=4 SV=1	SFHH103_01650		20		6849300					3	0	3	0	0	0	0	1	1	0	1	0	0	0	0		81165
16	311	G9A7B8	Uncharacterized protein OS=Rhizobium fredii (strain HH103) OX=1117943 GN=SFHH103_01651 PE=4 SV=1	SFHH103_01651		53.16				0		273200	4	0	0	0	4	0	4	1	1	0	0	0	2	0	8		21714
305	969	G9A7B9	Uncharacterized protein OS=Rhizobium fredii (strain HH103) OX=1117943 GN=SFHH103_01652 PE=4 SV=1	SFHH103_01652		20.71					21055000		9	0	0	0	0	9	0	1	1	0	0	0	0	2	0		25768
310	67	G9A7D0	Portal protein GP3 OS=Rhizobium fredii (strain HH103) OX=1117943 GN=SFHH103_01663 PE=4 SV=1	SFHH103_01663		33.57				0	0		13	0	0	0	9	4	0	2	2	0	0	0	1	1	0		44655
211	705	G9A7D1	Putative terminase large subunit OS=Rhizobium fredii (strain HH103) OX=1117943 GN=SFHH103_01664 PE=4 SV=1	SFHH103_01664		26.56	441820		0				8	8	0	3	0	0	0	2	2	2	0	1	0	0	0	Oxidation (M)	65867
40	237	G9A7D2	Uncharacterized protein OS=Rhizobium fredii (strain HH103) OX=1117943 GN=SFHH103_01665 PE=4 SV=1	SFHH103_01665		34.28	2389800	117280000	9301200				14	8	7	7	0	0	0	2	2	1	1	5	0	0	0	Oxidation (M)	22814
1551	959	G9A7N8	Lectin-like protein BA14k OS=Rhizobium fredii (strain HH103) OX=1117943 GN=SFHH103_01771 PE=3 SV=1	SFHH103_01771		44521					6876100		7	0	0	0	0	7	0	1	1	0	0	0	0	1	0		27608
95	309	G9A7P3	Na(+)-translocating NADH-quinone reductase subunit F Na(+)-translocating NQR subunit F Na(+)-NQR subunit F NQR complex subunit F NQR-1 subunit F OS=Rhizobium fredii (strain HH103) OX=1117943 GN=SFHH103_01776 PE=4 SV=1	SFHH103_01776		22.39			0		3349700		1	0	0	1	0	1	0	1	1	0	0	1	0	3	0		74620
1230	1007	G9A7T4	Peptidase S74 domain-containing protein OS=Rhizobium fredii (strain HH103) OX=1117943 GN=SFHH103_01819 PE=4 SV=1	SFHH103_01819		21.95				0			6	0	0	0	6	0	0	1	1	0	0	0	1	0	0	Oxidation (M)	48759
659	991	G9A7W9	Tim44 domain-containing protein OS=Rhizobium fredii (strain HH103) OX=1117943 GN=SFHH103_01854 PE=4 SV=1	SFHH103_01854		20.63						2474100	10	0	0	0	0	0	10	1	1	0	0	0	0	0	1	Oxidation (M)	34994
1555	967	G9A7X4	Uncharacterized protein OS=Rhizobium fredii (strain HH103) OX=1117943 GN=SFHH103_01859 PE=4 SV=1	SFHH103_01859		20.76					591700		5	0	0	0	0	5	0	1	1	0	0	0	0	1	0	Beta-methylthiolation; Oxidation (M)	45480
1600	1143	G9A7Y6	Uncharacterized protein OS=Rhizobium fredii (strain HH103) OX=1117943 GN=SFHH103_01871 PE=4 SV=1	SFHH103_01871		23.2		3076400					4	0	4	0	0	0	0	1	1	0	1	0	0	0	0		41331
294	853	G9A7Z4	Sarcoplasmic/endoplasmic reticulum calcium ATPase 3 ChkSERCA3 SERCA3 Calcium pump 3 SR Ca(2+)-ATPase 3 OS=Rhizobium fredii (strain HH103) OX=1117943 GN=SFHH103_01879 PE=4 SV=1	SFHH103_01879		24.61				2951500		2492200	6	0	0	0	3	0	4	2	2	0	0	0	1	0	1	Beta-methylthiolation; Oxidation (M)	68001
278	632	G9A805	Transposase OS=Rhizobium fredii (strain HH103) OX=1117943 GN=SFHH103_01890 PE=4 SV=1	SFHH103_01890		23.78			3981600		4190100		4	0	0	4	0	4	0	1	1	0	0	1	0	1	0		59040
101	439	G9A844	Putative calcium-binding protein OS=Rhizobium fredii (strain HH103) OX=1117943 GN=SFHH103_01929 PE=4 SV=1	SFHH103_01929		31.89	64433000				8182100		20	20	0	0	0	20	0	1	1	2	0	0	0	2	0		12661
579	794	G9A894	Predicted phosphoribosyltransferase OS=Rhizobium fredii (strain HH103) OX=1117943 GN=SFHH103_01979 PE=4 SV=1	SFHH103_01979		26.21	0						27	27	0	0	0	0	0	2	2	2	0	0	0	0	0	Beta-methylthiolation	25150
887	1641	G9A8E7	Hydrolase_4 domain-containing protein OS=Rhizobium fredii (strain HH103) OX=1117943 GN=SFHH103_02032 PE=4 SV=1	SFHH103_02032		20.89		29458000					3	0	3	0	0	0	0	1	1	0	1	0	0	0	0		34498
57	225	G9A8F2	YkuD domain-containing protein OS=Rhizobium fredii (strain HH103) OX=1117943 GN=SFHH103_02037 PE=3 SV=1	SFHH103_02037		46.43			3493200	3296600			2	0	0	2	2	0	0	1	1	0	0	2	4	0	0		50889
5	283	G9A8I2	Polyamine ABC transporter ATP-binding protein OS=Rhizobium fredii (strain HH103) OX=1117943 GN=SFHH103_02067 PE=3 SV=1	SFHH103_02067	Quorum sensing	59.26	0	5516700	3897600	672600			5	5	5	5	5	0	0	1	1	5	2	5	6	0	0		39035
92	52	G9A8K5	Glycoamylase domain-containing protein OS=Rhizobium fredii (strain HH103) OX=1117943 GN=SFHH103_02090 PE=4 SV=1	SFHH103_02090		37.96		27321000		739950			4	0	2	0	2	0	0	2	2	0	3	0	1	0	0	Oxidation (M)	49755
497	179	G9A8L0	TPR_REGION domain-containing protein OS=Rhizobium fredii (strain HH103) OX=1117943 GN=SFHH103_02095 PE=4 SV=1	SFHH103_02095		54.59		3810400	1704400				4	0	2	3	0	0	0	2	2	0	1	1	0	0	0		75011
1120	364	G9A8M9	Aldo-keto reductase family 1 member C1 homolog OS=Rhizobium fredii (strain HH103) OX=1117943 GN=SFHH103_02114 PE=4 SV=1	SFHH103_02114		24.84	1134400						2	2	0	0	0	0	0	1	1	1	0	0	0	0	0		73646
1549	947	G9A8Q0	Putative dehydrogenasereductase short-chain dehydrogenase/reductase protein OS=Rhizobium fredii (strain HH103) OX=1117943 GN=SFHH103_02135 PE=4 SV=1	SFHH103_02135		26.4		8156700					4	0	4	0	0	0	0	1	1	0	1	0	0	0	0		26220
14	94	G9A8R7	Histidine kinase OS=Rhizobium fredii (strain HH103) OX=1117943 GN=SFHH103_02152 PE=4 SV=1	SFHH103_02152	Two-component system	66.73		6491100	2165700				5	0	2	3	0	0	0	2	2	0	9	2	0	0	0		51538
1221	957	G9A8U6	FAD-dependent pyridine nucleotide-disulphide oxidoreductase OS=Rhizobium fredii (strain HH103) OX=1117943 GN=SFHH103_02181 PE=4 SV=1	SFHH103_02181		20.4				77120			4	0	0	0	4	0	0	1	1	0	0	0	1	0	0	Oxidation (M)	55742
534	1126	G9A8U8	Aldehyde dehydrogenase OS=Rhizobium fredii (strain HH103) OX=1117943 GN=SFHH103_02183 PE=3 SV=1	SFHH103_02183	Metabolic pathways	24.39		4041800					2	0	2	0	0	0	0	1	1	0	2	0	0	0	0		55306
170	262	G9A8V7	Uncharacterized protein OS=Rhizobium fredii (strain HH103) OX=1117943 GN=SFHH103_02192 PE=4 SV=1	SFHH103_02192		36.52			642100				1	0	0	1	0	0	0	1	1	0	0	3	0	0	0		99926
1550	951	G9A8W8	Uncharacterized protein OS=Rhizobium fredii (strain HH103) OX=1117943 GN=SFHH103_02203 PE=4 SV=1	SFHH103_02203		26.35		559170					3	0	3	0	0	0	0	1	1	0	1	0	0	0	0		36065
741	885	G9A8X0	Uncharacterized protein OS=Rhizobium fredii (strain HH103) OX=1117943 GN=SFHH103_02205 PE=4 SV=1	SFHH103_02205		20.44			601590				2	0	0	2	0	0	0	1	1	0	0	1	0	0	0		100315
1127	424	G9A903	DUF2470 domain-containing protein OS=Rhizobium fredii (strain HH103) OX=1117943 GN=SFHH103_02238 PE=4 SV=1	SFHH103_02238	Porphyrin and chlorophyll metabolism	32.8	0						9	9	0	0	0	0	0	1	1	1	0	0	0	0	0		26996
1265	1136	G9A924	Cytochrome c domain-containing protein OS=Rhizobium fredii (strain HH103) OX=1117943 GN=SFHH103_02259 PE=4 SV=1	SFHH103_02259		23.46		188010000					4	0	4	0	0	0	0	1	1	0	1	0	0	0	0		45600
352	92	G9A931	Uncharacterized protein OS=Rhizobium fredii (strain HH103) OX=1117943 GN=SFHH103_02266 PE=4 SV=1	SFHH103_02266		35.43		8562800	0				12	0	6	6	0	0	0	2	2	0	1	1	0	0	0		29374
114	192	G9A940	Alpha-E domain-containing protein OS=Rhizobium fredii (strain HH103) OX=1117943 GN=SFHH103_02275 PE=4 SV=1	SFHH103_02275		26.98	0	0	0				6	3	3	3	0	0	0	2	2	1	1	2	0	0	0		35614
798	348	G9A951	Putative dehydrogenase OS=Rhizobium fredii (strain HH103) OX=1117943 GN=SFHH103_02286 PE=4 SV=1	SFHH103_02286	Metabolic pathways	34.42			0				11	0	0	11	0	0	0	1	1	0	0	1	0	0	0	Beta-methylthiolation	34945
514	479	G9A978	Putative globin-like protein OS=Rhizobium fredii (strain HH103) OX=1117943 GN=SFHH103_02313 PE=4 SV=1	SFHH103_02313		33.65						878560	10	0	0	0	0	0	10	1	1	0	0	0	0	0	2		14940
100	230	G9A9B3	Putative periplasmic binding protein OS=Rhizobium fredii (strain HH103) OX=1117943 GN=SFHH103_02339 PE=3 SV=1	SFHH103_02339	ABC transporters	44376			2853300				3	0	0	3	0	0	0	1	1	0	0	4	0	0	0	Beta-methylthiolation	47626
343	973	G9A9K1	Dimethylglycine dehydrogenase OS=Rhizobium fredii (strain HH103) OX=1117943 GN=SFHH103_02427 PE=3 SV=1	SFHH103_02427		44373		2487100				618310	4	0	2	0	0	0	2	2	2	0	1	0	0	0	1	Beta-methylthiolation; Oxidation (M)	95537
1261	1116	G9A9L7	Isochorismatase hydrolase OS=Rhizobium fredii (strain HH103) OX=1117943 GN=SFHH103_02443 PE=4 SV=1	SFHH103_02443		24.84		11507000					5	0	5	0	0	0	0	1	1	0	1	0	0	0	0		21612
154	57	G9A9M4	Xylose isomerase-like OS=Rhizobium fredii (strain HH103) OX=1117943 GN=SFHH103_02450 PE=4 SV=1	SFHH103_02450		40.56		0	0		1761300		29	0	11	13	0	6	0	3	3	0	1	1	0	1	0	Beta-methylthiolation; Oxidation (M)	35028
1473	531	G9A9M5	Inositol 2-dehydrogenase/D-chiro-inositol 3-dehydrogenase family OS=Rhizobium fredii (strain HH103) OX=1117943 GN=SFHH103_02451 PE=4 SV=1	SFHH103_02451		32.01						0	11	0	0	0	0	0	11	1	1	0	0	0	0	0	1		43373
1378	1678	G9A9Q4	HTH-type transcriptional regulator glxA OS=Rhizobium fredii (strain HH103) OX=1117943 GN=SFHH103_02480 PE=4 SV=1	SFHH103_02480		20.34		3005900					3	0	3	0	0	0	0	1	1	0	1	0	0	0	0	Beta-methylthiolation	37913
35	3	G9A9R7	Multi-sensor signal transduction multi-kinase OS=Rhizobium fredii (strain HH103) OX=1117943 GN=SFHH103_02493 PE=4 SV=1	SFHH103_02493		70.64		17996000	8920100	6449200			4	0	3	2	1	0	0	5	5	0	4	2	1	0	0	Beta-methylthiolation; Oxidation (M)	232954
1112	170	G9AAC5	SBP_bac_5 domain-containing protein OS=Rhizobium fredii (strain HH103) OX=1117943 GN=SFHH103_02534 PE=3 SV=1	SFHH103_02534	Quorum sensing	53.07		0					2	0	2	0	0	0	0	1	1	0	1	0	0	0	0		56448
1566	1004	G9AAF3	Putative hydrolase OS=Rhizobium fredii (strain HH103) OX=1117943 GN=SFHH103_02562 PE=4 SV=1	SFHH103_02562		22.2				8262700			6	0	0	0	6	0	0	1	1	0	0	0	1	0	0		38704
1232	1015	G9AAF4	AB hydrolase-1 domain-containing protein OS=Rhizobium fredii (strain HH103) OX=1117943 GN=SFHH103_02563 PE=4 SV=1	SFHH103_02563		21.53				1199500			7	0	0	0	7	0	0	1	1	0	0	0	1	0	0		38921
931	401	G9AAG9	Putative peptidase OS=Rhizobium fredii (strain HH103) OX=1117943 GN=SFHH103_02578 PE=4 SV=1	SFHH103_02578		28.31			596300				3	0	0	3	0	0	0	1	1	0	0	1	0	0	0		70426
957	737	G9AAH1	DUF4167 domain-containing protein OS=Rhizobium fredii (strain HH103) OX=1117943 GN=SFHH103_02580 PE=4 SV=1	SFHH103_02580		23.46				815020			7	0	0	0	7	0	0	1	1	0	0	0	1	0	0		23115
1544	920	G9AAJ2	Polysacc_synt_C domain-containing protein OS=Rhizobium fredii (strain HH103) OX=1117943 GN=SFHH103_02601 PE=4 SV=1	SFHH103_02601		22.71	284110						3	3	0	0	0	0	0	1	1	1	0	0	0	0	0	Oxidation (M)	50178
819	567	G9AAK1	Short chain dehydrogenase OS=Rhizobium fredii (strain HH103) OX=1117943 GN=SFHH103_02610 PE=3 SV=1	SFHH103_02610		24.38						8487600	8	0	0	0	0	0	8	1	1	0	0	0	0	0	1	Beta-methylthiolation; Oxidation (M)	30533
1208	888	G9AAK3	Corrinoid adenosyltransferase OS=Rhizobium fredii (strain HH103) OX=1117943 GN=SFHH103_02612 PE=3 SV=1	SFHH103_02612	Metabolic pathways	21.63						1719700	10	0	0	0	0	0	10	1	1	0	0	0	0	0	1		21134
1382	1692	G9AAL0	Uncharacterized protein OS=Rhizobium fredii (strain HH103) OX=1117943 GN=SFHH103_02619 PE=4 SV=1	SFHH103_02619		44459		220120					24	0	24	0	0	0	0	1	1	0	1	0	0	0	0	Oxidation (M)	4013
964	802	G9AAL3	Uncharacterized protein OS=Rhizobium fredii (strain HH103) OX=1117943 GN=SFHH103_02622 PE=4 SV=1	SFHH103_02622		25.65		213400					1	0	1	0	0	0	0	1	1	0	1	0	0	0	0		97190
1484	590	G9AAM5	Methyltransf_11 domain-containing protein OS=Rhizobium fredii (strain HH103) OX=1117943 GN=SFHH103_02634 PE=4 SV=1	SFHH103_02634		27.19	1888400						11	11	0	0	0	0	0	1	1	1	0	0	0	0	0	Oxidation (M)	39181
532	1104	G9AB71	Uncharacterized conserved protein OS=Rhizobium fredii (strain HH103) OX=1117943 GN=SFHH103_02667 PE=4 SV=1	SFHH103_02667		22.33			403610				11	0	0	11	0	0	0	1	1	0	0	2	0	0	0		20578
1569	1018	G9AB82	Uncharacterized protein OS=Rhizobium fredii (strain HH103) OX=1117943 GN=SFHH103_02678 PE=4 SV=1	SFHH103_02678		21.4				0			14	0	0	0	14	0	0	1	1	0	0	0	1	0	0	Oxidation (M)	25406
1471	516	G9AB88	Putative general secretion pathway protein L OS=Rhizobium fredii (strain HH103) OX=1117943 GN=SFHH103_02684 PE=4 SV=1	SFHH103_02684	Bacterial secretion system	28.48	0						6	6	0	0	0	0	0	1	1	1	0	0	0	0	0		38562
84	12	G9AB92	TcdB_toxin_midN domain-containing protein OS=Rhizobium fredii (strain HH103) OX=1117943 GN=SFHH103_02688 PE=4 SV=1	SFHH103_02688		60.06	0	92821000		3296600			3	1	2	0	1	0	0	4	4	1	2	0	1	0	0		220340
1469	502	G9AB96	ABC transporter ATP-binding protein OS=Rhizobium fredii (strain HH103) OX=1117943 GN=SFHH103_02692 PE=3 SV=1	SFHH103_02692	ABC transporters	29.16	0						5	5	0	0	0	0	0	1	1	1	0	0	0	0	0		38668
152	10	G9AB99	Putative periplasmic binding ABC transporter protein OS=Rhizobium fredii (strain HH103) OX=1117943 GN=SFHH103_02695 PE=3 SV=1	SFHH103_02695	ABC transporters	47.15				0	14204000		15	0	0	0	5	11	0	3	3	0	0	0	1	2	0	Oxidation (M)	46939
291	411	G9ABE7	Putative phosphoketolase OS=Rhizobium fredii (strain HH103) OX=1117943 GN=SFHH103_02744 PE=3 SV=1	SFHH103_02744	Metabolic pathways	44521	4868200						2	2	0	0	0	0	0	1	1	2	0	0	0	0	0	Beta-methylthiolation	86962
353	111	G9ABG3	Histidine kinase OS=Rhizobium fredii (strain HH103) OX=1117943 GN=SFHH103_02760 PE=4 SV=1	SFHH103_02760		31.36						0	11	0	0	0	0	0	11	2	2	0	0	0	0	0	2	Oxidation (M)	57752
1468	491	G9ABH6	Putative cation transport P-type ATPase OS=Rhizobium fredii (strain HH103) OX=1117943 GN=SFHH103_02773 PE=3 SV=1	SFHH103_02773		31.46			0				1	0	0	1	0	0	0	1	1	0	0	1	0	0	0		83141
981	894	G9A0C6	Putative ABC transporter ATP-binding protein ATPase OS=Rhizobium fredii (strain HH103) OX=1117943 GN=SFHH103_02830 PE=3 SV=1	SFHH103_02830		21.44					0		2	0	0	0	0	2	0	1	1	0	0	0	0	1	0		64144
1518	771	G9A0D2	Putative Sel1 domain protein repeat-containing protein OS=Rhizobium fredii (strain HH103) OX=1117943 GN=SFHH103_02836 PE=4 SV=1	SFHH103_02836		24.78			1184700				7	0	0	7	0	0	0	1	1	0	0	1	0	0	0		40665
303	757	G9A0D4	Probable membrane transporter protein OS=Rhizobium fredii (strain HH103) OX=1117943 GN=SFHH103_02838 PE=3 SV=1	SFHH103_02838		24.44				1713400		2592800	8	0	0	0	8	0	8	1	1	0	0	0	1	0	1	Oxidation (M)	27882
715	138	G9A0F5	Putative 5'-nucleotidase OS=Rhizobium fredii (strain HH103) OX=1117943 GN=SFHH103_02859 PE=3 SV=1	SFHH103_02859	Metabolic pathways	21.51						0	2	0	0	0	0	0	2	1	1	0	0	0	0	0	1	Beta-methylthiolation	65980
979	875	G9A0G8	Uncharacterized protein OS=Rhizobium fredii (strain HH103) OX=1117943 GN=SFHH103_02872 PE=4 SV=1	SFHH103_02872		22.65					1463200		5	0	0	0	0	5	0	1	1	0	0	0	0	1	0		51448
1275	1197	G9A0J0	Putative glyoxylase OS=Rhizobium fredii (strain HH103) OX=1117943 GN=SFHH103_02894 PE=4 SV=1	SFHH103_02894		20.17			0				15	0	0	15	0	0	0	1	1	0	0	1	0	0	0		27304
644	60	G9A0J3	Putative transglutaminase domain protein OS=Rhizobium fredii (strain HH103) OX=1117943 GN=SFHH103_02897 PE=4 SV=1	SFHH103_02897		31.36	321400						2	2	0	0	0	0	0	1	1	1	0	0	0	0	0	Oxidation (M)	124375
502	234	G9A0J4	Alpha-E domain-containing protein OS=Rhizobium fredii (strain HH103) OX=1117943 GN=SFHH103_02898 PE=4 SV=1	SFHH103_02898		30.32		4537700		0			6	0	2	0	4	0	0	2	2	0	1	0	1	0	0	Oxidation (M)	88411
956	727	G9A0M0	Uncharacterized protein OS=Rhizobium fredii (strain HH103) OX=1117943 GN=SFHH103_02924 PE=4 SV=1	SFHH103_02924		22.36			1543900				7	0	0	7	0	0	0	1	1	0	0	1	0	0	0	Oxidation (M)	29030
721	334	G9A0M1	Putative transmembrane sensory box GGDEF/EAL protein OS=Rhizobium fredii (strain HH103) OX=1117943 GN=SFHH103_02925 PE=4 SV=1	SFHH103_02925		29.26						29772000	2	0	0	0	0	0	2	1	1	0	0	0	0	0	1		85357
938	497	G9A0P5	AcnX domain-containing protein OS=Rhizobium fredii (strain HH103) OX=1117943 GN=SFHH103_02949 PE=4 SV=1	SFHH103_02949		30.87			0				9	0	0	9	0	0	0	1	1	0	0	1	0	0	0	Beta-methylthiolation; Oxidation (M)	44161
1259	1113	G9A0Q2	Putative oxidoreductase /dehydrogenase protein OS=Rhizobium fredii (strain HH103) OX=1117943 GN=SFHH103_02956 PE=4 SV=1	SFHH103_02956		44341		0					3	0	3	0	0	0	0	1	1	0	1	0	0	0	0	Oxidation (M)	42803
1231	1013	G9A0R0	Putative transcriptional regulator TetR family OS=Rhizobium fredii (strain HH103) OX=1117943 GN=SFHH103_02964 PE=4 SV=1	SFHH103_02964		21.85	8683200						6	6	0	0	0	0	0	1	1	1	0	0	0	0	0		25444
980	883	G9A3I6	Transposase for transposon Tn5 Tnp OS=Rhizobium fredii (strain HH103) OX=1117943 GN=SFHH103_02973 PE=3 SV=1	SFHH103_02973		23.71					6612500		4	0	0	0	0	4	0	1	1	0	0	0	0	1	0	Beta-methylthiolation	48247
341	855	G9A1C1	Putative 4-hydroxyphenylpyruvate dioxygenase OS=Rhizobium fredii (strain HH103) OX=1117943 GN=SFHH103_03009 PE=3 SV=1	SFHH103_03009	Metabolic pathways	20.8		15238000				0	5	0	5	0	0	0	5	1	1	0	1	0	0	0	1		41669
509	374	G9A1C2	Putative transcriptional regulator LuxR family OS=Rhizobium fredii (strain HH103) OX=1117943 GN=SFHH103_03010 PE=4 SV=1	SFHH103_03010		37.5				4948400			4	0	0	0	4	0	0	1	1	0	0	0	2	0	0		28420
124	7	G9A1C8	Membrane fusion protein (MFP) family protein OS=Rhizobium fredii (strain HH103) OX=1117943 GN=SFHH103_03016 PE=3 SV=1	SFHH103_03016		59.09	0		759900	811180	107200		9	4	0	2	4	4	0	3	3	1	0	1	1	1	0	Oxidation (M)	49288
1000	1054	G9A1D8	Putative betaine aldehyde dehydrogenase OS=Rhizobium fredii (strain HH103) OX=1117943 GN=SFHH103_03026 PE=3 SV=1	SFHH103_03026	Metabolic pathways	20.47	268500						3	3	0	0	0	0	0	1	1	1	0	0	0	0	0		53022
464	598	G9A1D9	Putative D-amino-acid dehydrogenase FAD dependent OS=Rhizobium fredii (strain HH103) OX=1117943 GN=SFHH103_03027 PE=4 SV=1	SFHH103_03027	Metabolic pathways	29.14						7333900	4	0	0	0	0	0	4	1	1	0	0	0	0	0	2	Beta-methylthiolation	46989
739	810	G9A1E8	Putative two component transcriptional regulator OS=Rhizobium fredii (strain HH103) OX=1117943 GN=SFHH103_03036 PE=4 SV=1	SFHH103_03036	Two-component system	44309						4225200	9	0	0	0	0	0	9	1	1	0	0	0	0	0	1	Beta-methylthiolation	25789
315	202	G9A1J3	Oxidoreductase GMC family OS=Rhizobium fredii (strain HH103) OX=1117943 GN=SFHH103_03081 PE=3 SV=1	SFHH103_03081		30.45					9193000		11	0	0	0	0	11	0	2	2	0	0	0	0	2	0	Beta-methylthiolation	58597
1612	1199	G9A1L5	Thioredoxin_like OS=Rhizobium fredii (strain HH103) OX=1117943 GN=SFHH103_03103 PE=4 SV=1	SFHH103_03103		20.15			0				4	0	0	4	0	0	0	1	1	0	0	1	0	0	0	Beta-methylthiolation	40020
441	235	G9A1L6	Putative acetolactate synthase large subunit IlvX OS=Rhizobium fredii (strain HH103) OX=1117943 GN=SFHH103_03104 PE=4 SV=1	SFHH103_03104	Metabolic pathways	26.65		55348000	3340100				11	0	4	7	0	0	0	2	2	0	1	1	0	0	0	Beta-methylthiolation; Oxidation (M)	54803
980	880	G9A1M5	Transposase OS=Rhizobium fredii (strain HH103) OX=1117943 GN=SFHH103_03113 PE=3 SV=1	SFHH103_03113		23.71					6612500		4	0	0	0	0	4	0	1	1	0	0	0	0	1	0	Beta-methylthiolation	43693
1272	1176	G9A1P0	Sugar ABC transporter periplasmic-binding protein OS=Rhizobium fredii (strain HH103) OX=1117943 GN=SFHH103_03128 PE=3 SV=1	SFHH103_03128	ABC transporters	20.88			1727900				4	0	0	4	0	0	0	1	1	0	0	1	0	0	0		64161
980	879	G9AF29	Transposase OS=Rhizobium fredii (strain HH103) OX=1117943 GN=SFHH103_03136 PE=3 SV=1	SFHH103_03136		23.71					6612500		4	0	0	0	0	4	0	1	1	0	0	0	0	1	0	Beta-methylthiolation	41011
67	778	G9A1R1	Putative transposase y4zB OS=Rhizobium fredii (strain HH103) OX=1117943 GN=SFHH103_03149 PE=4 SV=1	SFHH103_03149		26.37		562410000	11273000				3	0	3	3	0	0	0	1	1	0	4	1	0	0	0	Beta-methylthiolation; Oxidation (M)	50091
557	325	G9A298	Uncharacterized protein OS=Rhizobium fredii (strain HH103) OX=1117943 GN=SFHH103_03171 PE=4 SV=1	SFHH103_03171		45.03		917740					4	0	4	0	0	0	0	1	1	0	2	0	0	0	0		23569
1172	728	G9A2D3	Peptidase_M23 domain-containing protein OS=Rhizobium fredii (strain HH103) OX=1117943 GN=SFHH103_03206 PE=4 SV=1	SFHH103_03206		28.74						1675200	9	0	0	0	0	0	9	1	1	0	0	0	0	0	1	Oxidation (M)	50119
11	259	G9A2F8	HemY_N domain-containing protein OS=Rhizobium fredii (strain HH103) OX=1117943 GN=SFHH103_03231 PE=4 SV=1	SFHH103_03231		45.45	1035100	744470	923820	0		7809400	2	2	2	2	2	0	2	1	1	6	1	1	1	0	3		59451
929	398	G9A2H6	Beta-lactamase-like OS=Rhizobium fredii (strain HH103) OX=1117943 GN=SFHH103_03249 PE=4 SV=1	SFHH103_03249		32.48						19476000	4	0	0	0	0	0	4	1	1	0	0	0	0	0	1		37088
520	647	G9A2I8	Uncharacterized protein OS=Rhizobium fredii (strain HH103) OX=1117943 GN=SFHH103_03261 PE=4 SV=1	SFHH103_03261		26.38			3128900		0		25	0	0	25	0	25	0	1	1	0	0	1	0	1	0	Oxidation (M)	15513
38	168	G9A2L5	ATP-dependent DNA or RNA helicase OS=Rhizobium fredii (strain HH103) OX=1117943 GN=SFHH103_03288 PE=4 SV=1	SFHH103_03288		32.8	1469500	1607400			8558500		1	1	1	0	0	1	0	1	1	3	2	0	0	2	0		110675
1539	904	G9A2N1	Putative amino-acid ABC transporter ATP-binding protein OS=Rhizobium fredii (strain HH103) OX=1117943 GN=SFHH103_03304 PE=3 SV=1	SFHH103_03304	ABC transporters	21.28						0	14	0	0	0	0	0	14	1	1	0	0	0	0	0	1	Oxidation (M)	27586
451	369	G9A2P8	Cytochrome c domain-containing protein OS=Rhizobium fredii (strain HH103) OX=1117943 GN=SFHH103_03321 PE=4 SV=1	SFHH103_03321		25.79		796520				0	5	0	1	0	0	0	4	2	2	0	1	0	0	0	1		100352
649	365	G9A369	NADH:flavin oxidoreductase OS=Rhizobium fredii (strain HH103) OX=1117943 GN=SFHH103_03325 PE=4 SV=1	SFHH103_03325		39.56				3079900			3	0	0	0	3	0	0	1	1	0	0	0	1	0	0		52336
747	1033	G9A393	Uncharacterized protein OS=Rhizobium fredii (strain HH103) OX=1117943 GN=SFHH103_03349 PE=4 SV=1	SFHH103_03349		21.5	2053500						5	5	0	0	0	0	0	1	1	1	0	0	0	0	0	Beta-methylthiolation	33392
36	486	G9A3A3	Uncharacterized protein OS=Rhizobium fredii (strain HH103) OX=1117943 GN=SFHH103_03359 PE=4 SV=1	SFHH103_03359		31.87	4199700		7075700		0		4	4	0	4	0	4	0	1	1	3	0	3	0	1	0		26938
937	496	G9A3B5	Uncharacterized protein OS=Rhizobium fredii (strain HH103) OX=1117943 GN=SFHH103_03371 PE=4 SV=1	SFHH103_03371		31.44			16965000				2	0	0	2	0	0	0	1	1	0	0	1	0	0	0		57153
1260	1115	G9A3C6	Chromosomal replication initiator protein dnaA OS=Rhizobium fredii (strain HH103) OX=1117943 GN=SFHH103_03382 PE=4 SV=1	SFHH103_03382		23.23		2451700					4	0	4	0	0	0	0	1	1	0	1	0	0	0	0		27605
808	414	G9A3E2	Putative integrase family protein OS=Rhizobium fredii (strain HH103) OX=1117943 GN=SFHH103_03398 PE=4 SV=1	SFHH103_03398		28.86	0						4	4	0	0	0	0	0	1	1	1	0	0	0	0	0		42205
1246	1066	G9A3I4	Aldehyde dehydrogenase (NAD(+)) OS=Rhizobium fredii (strain HH103) OX=1117943 GN=SFHH103_03441 PE=3 SV=1	SFHH103_03441	Metabolic pathways	20.14	2465700						4	4	0	0	0	0	0	1	1	1	0	0	0	0	0	Beta-methylthiolation; Oxidation (M)	54187
21	21	G9A3J6	Predicted bacterial extracellular solute-binding protein OS=Rhizobium fredii (strain HH103) OX=1117943 GN=SFHH103_03453 PE=3 SV=1	SFHH103_03453	ABC transporters	52.11	1297500	1864800000			3728100		28	10	18	0	0	5	0	5	5	2	5	0	0	1	0	Beta-methylthiolation; Oxidation (M)	44592
247	216	G9A3J8	Aldehyde dehydrogenase OS=Rhizobium fredii (strain HH103) OX=1117943 GN=SFHH103_03455 PE=3 SV=1	SFHH103_03455		35.12	19337000						7	7	0	0	0	0	0	2	2	3	0	0	0	0	0		53319
980	881	G9A3K5	Transposase for transposon Tn5 Tnp OS=Rhizobium fredii (strain HH103) OX=1117943 GN=SFHH103_03462 PE=3 SV=1	SFHH103_03462		23.71					6612500		4	0	0	0	0	4	0	1	1	0	0	0	0	1	0	Beta-methylthiolation	48231
522	722	G9A3L6	Glutamate dehydrogenase OS=Rhizobium fredii (strain HH103) OX=1117943 GN=SFHH103_03473 PE=4 SV=1	SFHH103_03473	Metabolic pathways	27.89		4595100	1993500				2	0	1	1	0	0	0	2	2	0	1	1	0	0	0	Oxidation (M)	176279
1513	746	G9A3L9	Putative heparinase II/III-like protein OS=Rhizobium fredii (strain HH103) OX=1117943 GN=SFHH103_03476 PE=4 SV=1	SFHH103_03476		27.47				0			4	0	0	0	4	0	0	1	1	0	0	0	1	0	0		62106
1021	1208	G9A3M0	Putative Fmu (Sun) domain protein OS=Rhizobium fredii (strain HH103) OX=1117943 GN=SFHH103_03477 PE=3 SV=1	SFHH103_03477		20.56		2216700					2	0	2	0	0	0	0	1	1	0	1	0	0	0	0	Beta-methylthiolation	51064
1258	1112	G9A3N0	Pyridoxal phosphate homeostasis protein OS=Rhizobium fredii (strain HH103) OX=1117943 GN=SFHH103_03487 PE=3 SV=1	SFHH103_03487		25.21		1821100					10	0	10	0	0	0	0	1	1	0	1	0	0	0	0		23589
183	33	G9A489	DNA helicase OS=Rhizobium fredii (strain HH103) OX=1117943 GN=SFHH103_03532 PE=4 SV=1	SFHH103_03532		42.74		1724000		0		0	7	0	2	0	2	0	4	3	3	0	1	0	1	0	1		130092
1503	692	G9A492	t(6)A37 threonylcarbamoyladenosine biosynthesis protein TsaE OS=Rhizobium fredii (strain HH103) OX=1117943 GN=SFHH103_03535 PE=3 SV=1	SFHH103_03535	Metabolic pathways	24.47					1545400		6	0	0	0	0	6	0	1	1	0	0	0	0	1	0		55864
682	450	G9A493	Histidine kinase OS=Rhizobium fredii (strain HH103) OX=1117943 GN=SFHH103_03536 PE=4 SV=1	SFHH103_03536		25.56			1473700				1	0	0	1	0	0	0	1	1	0	0	1	0	0	0		91176
607	108	G9A4B5	5-oxoprolinase 5-oxo-L-prolinase 5-OPase Pyroglutamase OS=Rhizobium fredii (strain HH103) OX=1117943 GN=SFHH103_03558 PE=4 SV=1	SFHH103_03558		27.19	0						2	2	0	0	0	0	0	1	1	1	0	0	0	0	0		95047
1497	663	G9A4B7	YkuD domain-containing protein OS=Rhizobium fredii (strain HH103) OX=1117943 GN=SFHH103_03560 PE=3 SV=1	SFHH103_03560		25.93					3221100		5	0	0	0	0	5	0	1	1	0	0	0	0	1	0		32305
658	933	G9A4C1	Putative ATP-dependent helicase protein OS=Rhizobium fredii (strain HH103) OX=1117943 GN=SFHH103_03564 PE=4 SV=1	SFHH103_03564		20.93						12715000	3	0	0	0	0	0	3	1	1	0	0	0	0	0	1	Oxidation (M)	88592
72	22	G9A4C4	Uncharacterized protein OS=Rhizobium fredii (strain HH103) OX=1117943 GN=SFHH103_03567 PE=3 SV=1	SFHH103_03567		46.64	432500	0	74466000				16	6	2	8	0	0	0	4	4	1	1	3	0	0	0	Oxidation (M)	44283
324	80	G9A4D2	Putative mandelate racemase/muconate lactonizing enzyme OS=Rhizobium fredii (strain HH103) OX=1117943 GN=SFHH103_03575 PE=3 SV=1	SFHH103_03575	Metabolic pathways	55.34	9235900					0	6	4	0	0	0	0	2	2	2	1	0	0	0	0	1		41279
961	788	G9A4D4	Catechol 1 2-dioxygenase OS=Rhizobium fredii (strain HH103) OX=1117943 GN=SFHH103_03577 PE=3 SV=1	SFHH103_03577	Metabolic pathways	23.3			0				9	0	0	9	0	0	0	1	1	0	0	1	0	0	0	Oxidation (M)	36401
59	327	G9A4F7	Lysozyme OS=Rhizobium fredii (strain HH103) OX=1117943 GN=SFHH103_03600 PE=3 SV=1	SFHH103_03600		35.44	3393800						3	3	0	0	0	0	0	1	1	6	0	0	0	0	0		62386
500	214	G9A4G7	Hydantoinase/oxoprolinase family protein OS=Rhizobium fredii (strain HH103) OX=1117943 GN=SFHH103_03610 PE=4 SV=1	SFHH103_03610	Metabolic pathways	41.3	2780200	1083200					4	1	2	0	0	0	0	2	2	1	1	0	0	0	0	Oxidation (M)	73452
153	47	G9A4H3	Histidine kinase OS=Rhizobium fredii (strain HH103) OX=1117943 GN=SFHH103_03616 PE=4 SV=1	SFHH103_03616		40.48					1366000	10811000	4	0	0	0	0	2	4	2	2	0	0	0	0	1	2		100155
1462	466	G9A4K1	Components of type IV pilus TadC OS=Rhizobium fredii (strain HH103) OX=1117943 GN=SFHH103_03644 PE=4 SV=1	SFHH103_03644		36.08					0		8	0	0	0	0	8	0	1	1	0	0	0	0	1	0	Beta-methylthiolation; Oxidation (M)	36288
1226	984	G9A4K9	ABC transporter related OS=Rhizobium fredii (strain HH103) OX=1117943 GN=SFHH103_03652 PE=3 SV=1	SFHH103_03652	ABC transporters	44220				459580			4	0	0	0	4	0	0	1	1	0	0	0	1	0	0		59259
295	1166	G9A525	Extracellular solute-binding protein family 5 OS=Rhizobium fredii (strain HH103) OX=1117943 GN=SFHH103_03655 PE=3 SV=1	SFHH103_03655	ABC transporters	21.17			0	1084200			3	0	0	3	3	0	0	1	1	0	0	1	1	0	0	Oxidation (M)	69631
994	1006	G9A533	Putative transposase for insertion sequence IS408 OS=Rhizobium fredii (strain HH103) OX=1117943 GN=SFHH103_03663 PE=4 SV=1	SFHH103_03663		21.66				181500			5	0	0	0	5	0	0	1	1	0	0	0	1	0	0	Beta-methylthiolation	57105
180	514	G9A568	Efflux pump membrane transporter OS=Rhizobium fredii (strain HH103) OX=1117943 GN=SFHH103_03698 PE=3 SV=1	SFHH103_03698	beta-Lactam resistance	32.8	406980	3229400			44654000		4	2	2	0	0	2	0	2	2	1	1	0	0	1	0	Oxidation (M)	111824
177	268	G9A596	K03760 phosphoethanolamine transferase OS=Rhizobium fredii (strain HH103) OX=1117943 GN=SFHH103_03726 PE=4 SV=1	SFHH103_03726	Metabolic pathways	29.84	3594400	59804000		2016000			3	3	3	0	3	0	0	1	1	1	1	0	1	0	0	Oxidation (M)	65427
427	978	G9A5C9	Putative acyl-coenzyme A synthetase OS=Rhizobium fredii (strain HH103) OX=1117943 GN=SFHH103_03759 PE=4 SV=1	SFHH103_03759		20.56					110580000	106460000	4	0	0	0	0	4	4	1	1	0	0	0	0	1	1	Beta-methylthiolation	68823
313	130	G9A5D2	Molybdopterin oxidoreductase OS=Rhizobium fredii (strain HH103) OX=1117943 GN=SFHH103_03762 PE=4 SV=1	SFHH103_03762		29.2		0				4200300	5	0	2	0	0	0	3	2	2	0	1	0	0	0	1	Beta-methylthiolation; Oxidation (M)	112427
241	915	G9A5D3	Uncharacterized protein OS=Rhizobium fredii (strain HH103) OX=1117943 GN=SFHH103_03763 PE=4 SV=1	SFHH103_03763		29.79	3106200					6723100	18	10	0	0	0	0	18	2	2	1	0	0	0	0	2	Beta-methylthiolation; Oxidation (M)	24297
495	154	G9A5E1	Uncharacterized protein OS=Rhizobium fredii (strain HH103) OX=1117943 GN=SFHH103_03771 PE=4 SV=1	SFHH103_03771	Two-component system	29.73		0		0			4	0	2	0	2	0	0	2	2	0	1	0	1	0	0		81525
537	1192	G9A5E2	Polyphosphate kinase OS=Rhizobium fredii (strain HH103) OX=1117943 GN=SFHH103_03772 PE=3 SV=1	SFHH103_03772	Oxidative phosphorylation	20.35			26169000				4	0	0	4	0	0	0	1	1	0	0	2	0	0	0		36243
165	11	G9A5E9	Putative ABC transporter-like ATP-binding protein OS=Rhizobium fredii (strain HH103) OX=1117943 GN=SFHH103_03779 PE=3 SV=1	SFHH103_03779		52.56			979200		4773100		10	0	0	6	0	4	0	3	3	0	0	2	0	1	0	Beta-methylthiolation; Oxidation (M)	60129
150	635	G9A5F3	Putative auxin efflux carrier component 8 AtPIN8 OS=Rhizobium fredii (strain HH103) OX=1117943 GN=SFHH103_03783 PE=3 SV=1	SFHH103_03783		27.92	10337000				21196000	397500	5	5	0	0	0	5	5	1	1	1	0	0	0	1	1	Beta-methylthiolation; Oxidation (M)	42171
67	776	G9A5F4	Putative transposase y4zB OS=Rhizobium fredii (strain HH103) OX=1117943 GN=SFHH103_03784 PE=4 SV=1	SFHH103_03784		26.37		562410000	11273000				4	0	4	4	0	0	0	1	1	0	4	1	0	0	0	Beta-methylthiolation; Oxidation (M)	34131
1206	867	G9A629	Lysine 2 3-aminomutase YodO family protein OS=Rhizobium fredii (strain HH103) OX=1117943 GN=SFHH103_03848 PE=4 SV=1	SFHH103_03848	Metabolic pathways	28.42		1263300					6	0	6	0	0	0	0	1	1	0	1	0	0	0	0	Beta-methylthiolation	37650
1255	1108	G9A652	Oxidoreductase OS=Rhizobium fredii (strain HH103) OX=1117943 GN=SFHH103_03871 PE=4 SV=1	SFHH103_03871		25.61		2413500					2	0	2	0	0	0	0	1	1	0	1	0	0	0	0		36549
1185	768	G9A694	Uncharacterized protein OS=Rhizobium fredii (strain HH103) OX=1117943 GN=SFHH103_03913 PE=4 SV=1	SFHH103_03913		24.92				0			5	0	0	0	5	0	0	1	1	0	0	0	1	0	0		35451
1168	696	G9A6A4	DUF4268 domain-containing protein OS=Rhizobium fredii (strain HH103) OX=1117943 GN=SFHH103_03923 PE=4 SV=1	SFHH103_03923		25.18	1515900						8	8	0	0	0	0	0	1	1	1	0	0	0	0	0	Oxidation (M)	38405
816	541	G9A6B1	AAA domain-containing protein OS=Rhizobium fredii (strain HH103) OX=1117943 GN=SFHH103_03930 PE=4 SV=1	SFHH103_03930		29.66					1101800		6	0	0	0	0	6	0	1	1	0	0	0	0	1	0		68863
487	1625	G9ABP7	DLH domain-containing protein OS=Rhizobium fredii (strain HH103) OX=1117943 GN=SFHH103_03985 PE=4 SV=1	SFHH103_03985		21.18		288050000					7	0	7	0	0	0	0	1	1	0	2	0	0	0	0		40802
1476	559	G9ABR2	Uncharacterized protein OS=Rhizobium fredii (strain HH103) OX=1117943 GN=SFHH103_04000 PE=4 SV=1	SFHH103_04000		31.24		6933200					3	0	3	0	0	0	0	1	1	0	1	0	0	0	0		26851
272	128	G9ABT5	FTP domain-containing protein OS=Rhizobium fredii (strain HH103) OX=1117943 GN=SFHH103_04023 PE=4 SV=1	SFHH103_04023		38.62		117280000		0			6	0	2	0	4	0	0	2	2	0	1	0	1	0	0		77545
1570	1021	G9ABU1	Neutral metalloproteinase OS=Rhizobium fredii (strain HH103) OX=1117943 GN=SFHH103_04029 PE=3 SV=1	SFHH103_04029	Quorum sensing	21.21				8019500			3	0	0	0	3	0	0	1	1	0	0	0	1	0	0		60064
815	522	G9ABU7	Uncharacterized protein OS=Rhizobium fredii (strain HH103) OX=1117943 GN=SFHH103_04035 PE=4 SV=1	SFHH103_04035		23.2					0		1	0	0	0	0	1	0	1	1	0	0	0	0	1	0		222537
134	536	G9AGE2	Uncharacterized protein y4hR OS=Rhizobium fredii (strain HH103) OX=1117943 GN=SFHH103_04068 PE=4 SV=1	SFHH103_04068		33.75		4717200					10	0	10	0	0	0	0	1	1	0	4	0	0	0	0		8926
1169	698	G9ABZ6	Conjugal transfer protein OS=Rhizobium fredii (strain HH103) OX=1117943 GN=SFHH103_04085 PE=4 SV=1	SFHH103_04085		23.31						0	6	0	0	0	0	0	6	1	1	0	0	0	0	0	1		24237
564	431	G9AC02	Uncharacterized protein OS=Rhizobium fredii (strain HH103) OX=1117943 GN=SFHH103_04091 PE=4 SV=1	SFHH103_04091		31.51	4900500						4	4	0	0	0	0	0	1	1	2	0	0	0	0	0		21935
1574	1030	G9AC19	sn-glycerol-3-phosphate transport system permease protein ugpA OS=Rhizobium fredii (strain HH103) OX=1117943 GN=SFHH103_04108 PE=3 SV=1	SFHH103_04108		20.87				0			12	0	0	0	12	0	0	1	1	0	0	0	1	0	0	Oxidation (M)	33066
1585	1062	G9AD09	Uncharacterized protein OS=Rhizobium fredii (strain HH103) OX=1117943 GN=SFHH103_04155 PE=4 SV=1	SFHH103_04155		44367				734960			16	0	0	0	16	0	0	1	1	0	0	0	1	0	0	Oxidation (M)	25080
1244	1061	G9AC80	Probable transposase for insertion sequence element IS1353 OS=Rhizobium fredii (strain HH103) OX=1117943 GN=SFHH103_04169 PE=4 SV=1	SFHH103_04169		22.54			1862900				40	0	0	40	0	0	0	1	1	0	0	1	0	0	0		10979
513	476	G9ACA2	K01042 L-seryl-tRNA(Ser) seleniumtransferase OS=Rhizobium fredii (strain HH103) OX=1117943 GN=SFHH103_04192 PE=4 SV=1	SFHH103_04192	Metabolic pathways	34.06	0					1129900	7	7	0	0	0	0	7	1	1	1	0	0	0	0	1	Oxidation (M)	44889
300	272	G9ACB3	Uncharacterized protein yubM OS=Rhizobium fredii (strain HH103) OX=1117943 GN=SFHH103_04203 PE=4 SV=1	SFHH103_04203		24.73		18321000		3760500			4	0	1	0	3	0	0	2	2	0	1	0	1	0	0	Beta-methylthiolation	70451
455	443	G9AE89	Uncharacterized protein OS=Rhizobium fredii (strain HH103) OX=1117943 GN=SFHH103_04905 PE=3 SV=1	SFHH103_04905	Metabolic pathways	33.91			24963000				3	0	0	3	0	0	0	1	1	0	0	2	0	0	0		49864
1583	1058	G9AEA2	Putative succinylglutamate desuccinylase/aspartoacylase family protein OS=Rhizobium fredii (strain HH103) OX=1117943 GN=SFHH103_04918 PE=4 SV=1	SFHH103_04918	Metabolic pathways	44520				0			11	0	0	0	11	0	0	1	1	0	0	0	1	0	0		35748
327	203	G9AEE7	Uncharacterized protein OS=Rhizobium fredii (strain HH103) OX=1117943 GN=SFHH103_04963 PE=4 SV=1	SFHH103_04963		44.37		11954000					4	0	4	0	0	0	0	1	1	0	2	0	0	0	0	Beta-methylthiolation	29282
423	909	G9AEG3	C4-dicarboxylate transport system substrate-binding protein OS=Rhizobium fredii (strain HH103) OX=1117943 GN=SFHH103_04979 PE=3 SV=1	SFHH103_04979		22.35					9220500		4	0	0	0	0	4	0	1	1	0	0	0	0	2	0		36588
363	217	G9AEH9	Putative ABC transporter OS=Rhizobium fredii (strain HH103) OX=1117943 GN=SFHH103_04995 PE=3 SV=1	SFHH103_04995		35.4						2945800	12	0	0	0	0	0	12	2	2	0	0	0	0	0	2	Beta-methylthiolation; Oxidation (M)	46447
1605	1161	G9AEL3	Uncharacterized protein OS=Rhizobium fredii (strain HH103) OX=1117943 GN=SFHH103_05029 PE=4 SV=1	SFHH103_05029		21.45			0				3	0	0	3	0	0	0	1	1	0	0	1	0	0	0	Oxidation (M)	69496
569	482	G9AEL6	Uncharacterized protein OS=Rhizobium fredii (strain HH103) OX=1117943 GN=SFHH103_05032 PE=3 SV=1	SFHH103_05032		32.33			2993500				2	0	0	2	0	0	0	1	1	0	0	2	0	0	0		47157
1270	1164	G9AEM5	Protein-tyrosine-phosphatase OS=Rhizobium fredii (strain HH103) OX=1117943 GN=SFHH103_05041 PE=4 SV=1	SFHH103_05041		21.3			4102900				12	0	0	12	0	0	0	1	1	0	0	1	0	0	0	Beta-methylthiolation; Oxidation (M)	19166
37	233	G9AEN7	L-fuconate dehydratase OS=Rhizobium fredii (strain HH103) OX=1117943 GN=SFHH103_05053 PE=4 SV=1	SFHH103_05053	Metabolic pathways	43.35	1192800	7880200	1697200				4	4	4	4	0	0	0	1	1	1	2	4	0	0	0		47542
1274	1189	G9AEP3	Transcriptional regulator LacI-like OS=Rhizobium fredii (strain HH103) OX=1117943 GN=SFHH103_05059 PE=4 SV=1	SFHH103_05059		22.8		0					7	0	7	0	0	0	0	1	1	0	1	0	0	0	0	Beta-methylthiolation	37331
1562	996	G9AEQ6	Predicted outer membrane protein OS=Rhizobium fredii (strain HH103) OX=1117943 GN=SFHH103_05072 PE=4 SV=1	SFHH103_05072		20.74						842220	12	0	0	0	0	0	12	1	1	0	0	0	0	0	1		18625
945	626	G9AER8	Dihydrodipicolinate synthase family OS=Rhizobium fredii (strain HH103) OX=1117943 GN=SFHH103_05084 PE=3 SV=1	SFHH103_05084	Metabolic pathways	23.72			0				4	0	0	4	0	0	0	1	1	0	0	1	0	0	0		32932
168	110	G9AES0	Putative FAD dependent oxidoreductase OS=Rhizobium fredii (strain HH103) OX=1117943 GN=SFHH103_05086 PE=4 SV=1	SFHH103_05086		44500	20003000	15858000	0				8	5	5	3	0	0	0	2	2	1	1	1	0	0	0		48622
1540	905	G9AET4	GT1 glycosyltransferase family protein OS=Rhizobium fredii (strain HH103) OX=1117943 GN=SFHH103_05100 PE=4 SV=1	SFHH103_05100		25.46				625410			4	0	0	0	4	0	0	1	1	0	0	0	1	0	0	Beta-methylthiolation	43251
206	507	G9AEU6	Conserved uncharacterized protein OS=Rhizobium fredii (strain HH103) OX=1117943 GN=SFHH103_05112 PE=4 SV=1	SFHH103_05112		30.46		445890000	0			1174000	4	0	2	2	0	0	2	3	3	0	1	1	0	0	1		130933
1528	868	G9AEV0	Conserved uncharacterized protein OS=Rhizobium fredii (strain HH103) OX=1117943 GN=SFHH103_05116 PE=3 SV=1	SFHH103_05116	Two-component system	22						0	11	0	0	0	0	0	11	1	1	0	0	0	0	0	1	Beta-methylthiolation	40192
190	305	G9AEX5	Transcriptional regulator OS=Rhizobium fredii (strain HH103) OX=1117943 GN=SFHH103_05141 PE=3 SV=1	SFHH103_05141		54.62				8735600			2	0	0	0	2	0	0	1	1	0	0	0	3	0	0	Beta-methylthiolation	52540
175	118	G9AEY6	Mannitol dehydrogenase OS=Rhizobium fredii (strain HH103) OX=1117943 GN=SFHH103_05152 PE=4 SV=1	SFHH103_05152	Metabolic pathways	31.45				2209700	837860	4324800	4	0	0	0	4	4	4	1	1	0	0	0	1	1	1		52921
74	133	G9AEZ3	Conserved uncharacterized protein OS=Rhizobium fredii (strain HH103) OX=1117943 GN=SFHH103_05159 PE=4 SV=1	SFHH103_05159	Metabolic pathways	46.77	6176900			844730			12	5	0	0	7	0	0	2	2	4	0	0	1	0	0	Beta-methylthiolation; Oxidation (M)	35815
65	63	G9AEZ8	Putative TonB-dependent receptor-like OS=Rhizobium fredii (strain HH103) OX=1117943 GN=SFHH103_05164 PE=4 SV=1	SFHH103_05164		32.41		0	141830000				4	0	3	1	0	0	0	2	2	0	1	4	0	0	0	Oxidation (M)	130768
1081	1629	G9AF03	Putative periplasmic iron-binding signal peptide protein OS=Rhizobium fredii (strain HH103) OX=1117943 GN=SFHH103_05169 PE=3 SV=1	SFHH103_05169	ABC transporters	44521		45985000					6	0	6	0	0	0	0	1	1	0	1	0	0	0	0		39513
949	654	G9AF13	DUF4440 domain-containing protein OS=Rhizobium fredii (strain HH103) OX=1117943 GN=SFHH103_05179 PE=4 SV=1	SFHH103_05179		26.52					382890		9	0	0	0	0	9	0	1	1	0	0	0	0	1	0		15935
169	127	G9AF18	3'-phosphoesterase OS=Rhizobium fredii (strain HH103) OX=1117943 GN=SFHH103_05184 PE=4 SV=1	SFHH103_05184		33.48	3292800	21562000				8487600	7	1	3	0	0	0	3	3	3	1	1	0	0	0	1	Oxidation (M)	89875
516	544	G9AF19	Conserved uncharacterized protein OS=Rhizobium fredii (strain HH103) OX=1117943 GN=SFHH103_05185 PE=4 SV=1	SFHH103_05185	Metabolic pathways	29.68		0			5063600		19	0	6	0	0	12	0	2	2	0	1	0	0	1	0	Oxidation (M)	31394
210	633	G9AF30	Conserved uncharacterized protein OS=Rhizobium fredii (strain HH103) OX=1117943 GN=SFHH103_05196 PE=3 SV=1	SFHH103_05196		27.96			4441800				8	0	0	8	0	0	0	2	2	0	0	3	0	0	0	Oxidation (M)	43418
576	672	G9AF61	Haloacid dehalogenase-like hydrolase OS=Rhizobium fredii (strain HH103) OX=1117943 GN=SFHH103_05227 PE=4 SV=1	SFHH103_05227		25.78	1790500						6	6	0	0	0	0	0	1	1	2	0	0	0	0	0		24499
442	254	G9AFD3	Methyl transferase OS=Rhizobium fredii (strain HH103) OX=1117943 GN=SFHH103_05299 PE=4 SV=1	SFHH103_05299		34.59	455160						7	7	0	0	0	0	0	1	1	2	0	0	0	0	0		29753
568	460	G9AFD9	Polysaccharide biosynthesis protein OS=Rhizobium fredii (strain HH103) OX=1117943 GN=SFHH103_05305 PE=4 SV=1	SFHH103_05305		29.19			651100	7101800			9	0	0	7	2	0	0	2	2	0	0	1	1	0	0	Oxidation (M)	45944
408	494	G9AFE3	Uncharacterized protein OS=Rhizobium fredii (strain HH103) OX=1117943 GN=SFHH103_05309 PE=4 SV=1	SFHH103_05309		23.61		0				0	3	0	3	0	0	0	3	1	1	0	1	0	0	0	1	Beta-methylthiolation	79339
790	184	G9AFF3	Uncharacterized protein OS=Rhizobium fredii (strain HH103) OX=1117943 GN=SFHH103_05319 PE=4 SV=1	SFHH103_05319		27.75					11482000		2	0	0	0	0	2	0	1	1	0	0	0	0	1	0	Oxidation (M)	115225
1135	477	G9AFG1	Uncharacterized protein OS=Rhizobium fredii (strain HH103) OX=1117943 GN=SFHH103_05327 PE=4 SV=1	SFHH103_05327		33.83						526470	11	0	0	0	0	0	11	1	1	0	0	0	0	0	1	Beta-methylthiolation; Oxidation (M)	21798
136	251	G9AFR8	Putative signal transduction protein OS=Rhizobium fredii (strain HH103) OX=1117943 GN=SFHH103_05435 PE=4 SV=1	SFHH103_05435		31.56			47347000				3	0	0	3	0	0	0	1	1	0	0	3	0	0	0		86061
552	249	G9AFT1	Conserved uncharacterized protein OS=Rhizobium fredii (strain HH103) OX=1117943 GN=SFHH103_05448 PE=4 SV=1	SFHH103_05448		39.22		0	0				2	0	1	1	0	0	0	2	2	0	1	1	0	0	0		92359
172	1041	G9AFT9	Conserved uncharacterized protein OS=Rhizobium fredii (strain HH103) OX=1117943 GN=SFHH103_05456 PE=4 SV=1	SFHH103_05456		21.25	0				6131900	10754000	4	4	0	0	0	4	4	1	1	1	0	0	0	1	1	Beta-methylthiolation	62243
1143	571	G9AFU7	DeoR family transcriptional regulator OS=Rhizobium fredii (strain HH103) OX=1117943 GN=SFHH103_05464 PE=3 SV=1	SFHH103_05464		24.5					3402300		11	0	0	0	0	11	0	1	1	0	0	0	0	1	0	Oxidation (M)	34965
693	790	G9AFU8	ABC-type sugar transport system periplasmic component OS=Rhizobium fredii (strain HH103) OX=1117943 GN=SFHH103_05465 PE=3 SV=1	SFHH103_05465		21.73				3296600			2	0	0	0	2	0	0	1	1	0	0	0	1	0	0		52599
1123	375	G9AFV3	L-xylulose kinase-like OS=Rhizobium fredii (strain HH103) OX=1117943 GN=SFHH103_05470 PE=3 SV=1	SFHH103_05470		34.28					11486000		5	0	0	0	0	5	0	1	1	0	0	0	0	1	0	Oxidation (M)	55827
1148	602	A0A0B7MJK2	Uncharacterized protein OS=Rhizobium fredii (strain HH103) OX=1117943 GN=SFHH103_05486 PE=4 SV=1	SFHH103_05486		21.32				3600800			40	0	0	0	40	0	0	1	1	0	0	0	1	0	0		9495
316	206	G9AFX3	Methyl-accepting chemotaxis protein OS=Rhizobium fredii (strain HH103) OX=1117943 GN=SFHH103_05491 PE=4 SV=1	SFHH103_05491	Two-component system	29.72	2198100			0			6	3	0	0	3	0	0	2	2	1	0	0	1	0	0		70637
578	786	G9AFZ5	Uncharacterized protein OS=Rhizobium fredii (strain HH103) OX=1117943 GN=SFHH103_05513 PE=4 SV=1	SFHH103_05513		24.47			4402100				2	0	0	2	0	0	0	1	1	0	0	2	0	0	0		38558
448	331	G9AG04	Putative monooxygenase/reductase OS=Rhizobium fredii (strain HH103) OX=1117943 GN=SFHH103_05522 PE=4 SV=1	SFHH103_05522	Metabolic pathways	32.46			58521000		0		17	0	0	7	0	10	0	2	2	0	0	1	0	1	0		32483
1545	924	G9AG05	Putative monooxygenase OS=Rhizobium fredii (strain HH103) OX=1117943 GN=SFHH103_05523 PE=4 SV=1	SFHH103_05523		22.67	0						13	13	0	0	0	0	0	1	1	1	0	0	0	0	0	Beta-methylthiolation	38769
555	296	G9AG28	Putative carboxyl-terminal protease OS=Rhizobium fredii (strain HH103) OX=1117943 GN=SFHH103_05546 PE=4 SV=1	SFHH103_05546		36.37		0				0	6	0	2	0	0	0	4	2	2	0	1	0	0	0	1	Oxidation (M)	45102
304	841	G9AG29	Zinc metalloprotease OS=Rhizobium fredii (strain HH103) OX=1117943 GN=SFHH103_05547 PE=3 SV=1	SFHH103_05547		28.16	747960					1899300	9	5	0	0	0	0	5	2	2	1	0	0	0	0	1	Oxidation (M)	41102
971	834	G9AG38	Putative sugar uptake ABC transporter ATP-binding protein OS=Rhizobium fredii (strain HH103) OX=1117943 GN=SFHH103_05556 PE=3 SV=1	SFHH103_05556	ABC transporters	22.15				1199500			7	0	0	0	7	0	0	1	1	0	0	0	1	0	0		41358
205	384	G9AG63	Putative adenylate/guanylate cyclase OS=Rhizobium fredii (strain HH103) OX=1117943 GN=SFHH103_05581 PE=4 SV=1	SFHH103_05581	Metabolic pathways	30.29						1204700	6	0	0	0	0	0	6	2	2	0	0	0	0	0	3	Beta-methylthiolation; Oxidation (M)	89440
958	752	G9AG64	ABC transporter Leu/Ile/Val/Thr-binding protein OS=Rhizobium fredii (strain HH103) OX=1117943 GN=SFHH103_05582 PE=3 SV=1	SFHH103_05582	ABC transporters	20.2			1500400				2	0	0	2	0	0	0	1	1	0	0	1	0	0	0		39272
935	481	G9AG77	Binding-protein-dependent transport systems inner membrane component OS=Rhizobium fredii (strain HH103) OX=1117943 GN=SFHH103_05596 PE=3 SV=1	SFHH103_05596	ABC transporters	29.7				1418900			3	0	0	0	3	0	0	1	1	0	0	0	1	0	0	Beta-methylthiolation	79684
1506	703	G9AG85	Uncharacterized protein OS=Rhizobium fredii (strain HH103) OX=1117943 GN=SFHH103_05604 PE=4 SV=1	SFHH103_05604		24.76	191500						10	10	0	0	0	0	0	1	1	1	0	0	0	0	0	Oxidation (M)	28300
1219	949	G9AG89	Uncharacterized protein OS=Rhizobium fredii (strain HH103) OX=1117943 GN=SFHH103_05608 PE=4 SV=1	SFHH103_05608		21.43					1059500		17	0	0	0	0	17	0	1	1	0	0	0	0	1	0	Beta-methylthiolation	16511
1153	616	G9AG97	4-hydroxy-2-oxovalerate aldolase OS=Rhizobium fredii (strain HH103) OX=1117943 GN=SFHH103_05616 PE=3 SV=1	SFHH103_05616	Metabolic pathways	29.35			0				6	0	0	6	0	0	0	1	1	0	0	1	0	0	0		27277
548	1754	G9AGD5	Putative glycosyl transferase OS=Rhizobium fredii (strain HH103) OX=1117943 GN=SFHH103_05654 PE=4 SV=1	SFHH103_05654		24.41		79288000					9	0	9	0	0	0	0	2	2	0	2	0	0	0	0	Beta-methylthiolation	46362
76	288	G9AGD9	Probable glycosyl transferase OS=Rhizobium fredii (strain HH103) OX=1117943 GN=SFHH103_05658 PE=4 SV=1	SFHH103_05658		38.04	0	3452700					10	5	5	0	0	0	0	2	2	1	4	0	0	0	0		33581
75	221	G9AGF5	Probable N-acetylgalactosaminyltransferase 6 OS=Rhizobium fredii (strain HH103) OX=1117943 GN=SFHH103_05674 PE=4 SV=1	SFHH103_05674		41.56	2781600	26293000					8	3	5	0	0	0	0	2	2	4	1	0	0	0	0		37784
1113	171	G9AGH9	Transposon-related OS=Rhizobium fredii (strain HH103) OX=1117943 GN=SFHH103_05698 PE=4 SV=1	SFHH103_05698		45.69			3868900				10	0	0	10	0	0	0	1	1	0	0	1	0	0	0		18640
1268	1145	G9AGM2	Glyoxalase-like domain OS=Rhizobium fredii (strain HH103) OX=1117943 GN=SFHH103_05741 PE=4 SV=1	SFHH103_05741		23.29		6933200					5	0	5	0	0	0	0	1	1	0	1	0	0	0	0		18946
1170	701	G9AGM5	Putative sugar ABC transporter ATP-binding protein OS=Rhizobium fredii (strain HH103) OX=1117943 GN=SFHH103_05745 PE=3 SV=1	SFHH103_05745	ABC transporters	21.26	668540						6	6	0	0	0	0	0	1	1	1	0	0	0	0	0	Beta-methylthiolation	41152
1459	445	G9AGR7	Putative uracil-xanthine permease OS=Rhizobium fredii (strain HH103) OX=1117943 GN=SFHH103_05787 PE=3 SV=1	SFHH103_05787		34.21				4113500			7	0	0	0	7	0	0	1	1	0	0	0	1	0	0		44744
118	229	G9AGU9	Putative transketolase N-terminal subunit OS=Rhizobium fredii (strain HH103) OX=1117943 GN=SFHH103_05819 PE=4 SV=1	SFHH103_05819	Metabolic pathways	38.56	0	441500		0			11	3	9	0	3	0	0	2	2	2	1	0	1	0	0	Beta-methylthiolation; Oxidation (M)	29766
288	185	G9AGY8	Putative MPA1 family auxiliary surface saccharide export protein OS=Rhizobium fredii (strain HH103) OX=1117943 GN=SFHH103_05858 PE=4 SV=1	SFHH103_05858		32.2				342980		2693400	5	0	0	0	4	0	1	2	2	0	0	0	1	0	1		72767
417	668	G9AH23	Putative ABC transporter periplasmic solute-binding protein OS=Rhizobium fredii (strain HH103) OX=1117943 GN=SFHH103_05893 PE=4 SV=1	SFHH103_05893		25.65					9193000	37496000	6	0	0	0	0	6	6	1	1	0	0	0	0	1	1		34621
221	285	G9AH65	Histidine kinase OS=Rhizobium fredii (strain HH103) OX=1117943 GN=SFHH103_05935 PE=4 SV=1	SFHH103_05935		59.18			1808700				3	0	0	3	0	0	0	1	1	0	0	3	0	0	0		48354
1019	1201	G9AH72	Putative transcriptional regulator LysR family OS=Rhizobium fredii (strain HH103) OX=1117943 GN=SFHH103_05942 PE=3 SV=1	SFHH103_05942		44336			2839800				6	0	0	6	0	0	0	1	1	0	0	1	0	0	0	Oxidation (M)	33599
1493	650	G9AH89	Putative carbamoylphosphate synthase large subunit OS=Rhizobium fredii (strain HH103) OX=1117943 GN=SFHH103_05959 PE=4 SV=1	SFHH103_05959	Metabolic pathways	26.67					0		12	0	0	0	0	12	0	1	1	0	0	0	0	1	0		35951
1453	408	G9AHF6	Putative sugar ABC transporter periplasmic substrate-binding protein OS=Rhizobium fredii (strain HH103) OX=1117943 GN=SFHH103_06028 PE=3 SV=1	SFHH103_06028		35.14	1515900						6	6	0	0	0	0	0	1	1	1	0	0	0	0	0	Beta-methylthiolation	47136
556	304	G9AHG3	Putative periplasmic iron-binding protein OS=Rhizobium fredii (strain HH103) OX=1117943 GN=SFHH103_06035 PE=4 SV=1	SFHH103_06035		45.27			0				3	0	0	3	0	0	0	1	1	0	0	2	0	0	0		41389
593	1267	G9AHJ7	Putative major facilitator family transporter OS=Rhizobium fredii (strain HH103) OX=1117943 GN=SFHH103_06069 PE=4 SV=1	SFHH103_06069		24.35	0	27108000					8	6	2	0	0	0	0	2	2	1	1	0	0	0	0	Beta-methylthiolation; Oxidation (M)	45301
635	911	G9AHK0	NIT domain-containing protein OS=Rhizobium fredii (strain HH103) OX=1117943 GN=SFHH103_06072 PE=4 SV=1	SFHH103_06072		20.97			233050				8	0	0	8	0	0	0	1	1	0	0	1	0	0	0		33864
1118	323	G9AHP2	Uncharacterized protein OS=Rhizobium fredii (strain HH103) OX=1117943 GN=SFHH103_06114 PE=3 SV=1	SFHH103_06114		31.44		1658400					2	0	2	0	0	0	0	1	1	0	1	0	0	0	0		52394
410	520	G9AHP4	Putative copper oxidase possibly exported OS=Rhizobium fredii (strain HH103) OX=1117943 GN=SFHH103_06116 PE=4 SV=1	SFHH103_06116		30.6			4449500	18855000			23	0	0	13	11	0	0	2	2	0	0	1	1	0	0	Oxidation (M)	17069
841	844	G9AHU7	Putative chemotaxis protein OS=Rhizobium fredii (strain HH103) OX=1117943 GN=SFHH103_06169 PE=4 SV=1	SFHH103_06169	Two-component system	44368	6631400						10	10	0	0	0	0	0	1	1	1	0	0	0	0	0	Oxidation (M)	24097
734	700	G9AHV5	Acetyltransferase OS=Rhizobium fredii (strain HH103) OX=1117943 GN=SFHH103_06177 PE=4 SV=1	SFHH103_06177		24.99	2779300						6	6	0	0	0	0	0	1	1	1	0	0	0	0	0		32123
1474	533	G9AHV6	D-amino acid dehydrogenase small subunit OS=Rhizobium fredii (strain HH103) OX=1117943 GN=SFHH103_06178 PE=4 SV=1	SFHH103_06178		33.91		3533000					2	0	2	0	0	0	0	1	1	0	1	0	0	0	0		47432
692	716	G9AHX0	Putative oxidoreductase OS=Rhizobium fredii (strain HH103) OX=1117943 GN=SFHH103_06192 PE=4 SV=1	SFHH103_06192		24.19		12627000					3	0	3	0	0	0	0	1	1	0	1	0	0	0	0		45722
817	553	G9AHY6	Tad domain-containing protein OS=Rhizobium fredii (strain HH103) OX=1117943 GN=SFHH103_06208 PE=4 SV=1	SFHH103_06208		31.36		21021000					2	0	2	0	0	0	0	1	1	0	1	0	0	0	0		56427
1125	390	G9AI09	Aminotran_1_2 domain-containing protein OS=Rhizobium fredii (strain HH103) OX=1117943 GN=SFHH103_06231 PE=4 SV=1	SFHH103_06231	Metabolic pathways	28.87	19036000						2	2	0	0	0	0	0	1	1	1	0	0	0	0	0		44896
141	134	G9AI23	Putative ABC transporter substrate binding protein OS=Rhizobium fredii (strain HH103) OX=1117943 GN=SFHH103_06245 PE=3 SV=1	SFHH103_06245	ABC transporters	39.65		4849800				3130400	14	0	5	0	0	0	9	2	2	0	2	0	0	0	1	Oxidation (M)	39271
28	824	G9AI59	Type IV secretion system protein virB4 OS=Rhizobium fredii (strain HH103) OX=1117943 GN=SFHH103_06282 PE=3 SV=1	SFHH103_06282	Bacterial secretion system	26.84				1646400			1	0	0	0	1	0	0	1	1	0	0	0	8	0	0		88533
236	389	G9AI68	Zn_Tnp_IS1595 domain-containing protein OS=Rhizobium fredii (strain HH103) OX=1117943 GN=SFHH103_06291 PE=4 SV=1	SFHH103_06291		35.58	1163600		5320700				4	4	0	4	0	0	0	1	1	1	0	2	0	0	0		24815
1	267	G9AID0	Uncharacterized protein OS=Rhizobium fredii (strain HH103) OX=1117943 GN=SFHH103_06353 PE=3 SV=1	SFHH103_06353		63.34	5199200	14649000	21848000			241720	5	5	5	5	0	0	5	1	1	6	20	17	0	0	1	Oxidation (M)	37572
474	950	G9AIE1	Putative MarR family transcriptional regulator OS=Rhizobium fredii (strain HH103) OX=1117943 GN=SFHH103_06364 PE=4 SV=1	SFHH103_06364		26.31		174100					14	0	14	0	0	0	0	1	1	0	2	0	0	0	0		18064
411	538	G9AIE4	Uncharacterized protein OS=Rhizobium fredii (strain HH103) OX=1117943 GN=SFHH103_06367 PE=4 SV=1	SFHH103_06367		30.26			9287400		2028800		2	0	0	2	0	2	0	1	1	0	0	1	0	1	0		76029
375	645	G9AIG5	Putative HTH-type transcriptional regulator OS=Rhizobium fredii (strain HH103) OX=1117943 GN=SFHH103_06388 PE=4 SV=1	SFHH103_06388		26.97					46003000		2	0	0	0	0	2	0	1	1	0	0	0	0	2	0		95822
382	773	G9AIJ3	Arylsulfatase OS=Rhizobium fredii (strain HH103) OX=1117943 GN=SFHH103_06416 PE=4 SV=1	SFHH103_06416		24.5		0	3906900				4	0	4	3	0	0	0	2	2	0	1	1	0	0	0	Oxidation (M)	60158
1217	938	G9AIL0	Probable AraC family transcriptional regulatory protein OS=Rhizobium fredii (strain HH103) OX=1117943 GN=SFHH103_06433 PE=4 SV=1	SFHH103_06433		20.83						0	10	0	0	0	0	0	10	1	1	0	0	0	0	0	1	Oxidation (M)	37809
736	720	G9AIR0	Putative MCD Malonyl-CoA decarboxylase MCD OS=Rhizobium fredii (strain HH103) OX=1117943 GN=SFHH103_06483 PE=4 SV=1	SFHH103_06483	Metabolic pathways	22.34						0	7	0	0	0	0	0	7	1	1	0	0	0	0	0	1		52801
396	122	G9AIV5	GCN5-related N-acetyltransferase OS=Rhizobium fredii (strain HH103) OX=1117943 GN=SFHH103_06529 PE=4 SV=1	SFHH103_06529		50.03	742750				0		26	10	0	0	0	15	0	2	2	1	0	0	0	1	0	Oxidation (M)	19091
1538	903	G9AIV6	Putative adenylate/guanylate cyclase OS=Rhizobium fredii (strain HH103) OX=1117943 GN=SFHH103_06530 PE=4 SV=1	SFHH103_06530	Metabolic pathways	27.32		3844600					3	0	3	0	0	0	0	1	1	0	1	0	0	0	0		69017
208	543	G9AIW3	Putative periplasmic protein OS=Rhizobium fredii (strain HH103) OX=1117943 GN=SFHH103_06537 PE=4 SV=1	SFHH103_06537		32.3		8415800					2	0	2	0	0	0	0	1	1	0	3	0	0	0	0		72665
383	843	G9AIX3	Thioredoxin domain-containing protein OS=Rhizobium fredii (strain HH103) OX=1117943 GN=SFHH103_06547 PE=4 SV=1	SFHH103_06547		25.85			1856700		0		20	0	0	4	0	15	0	2	2	0	0	1	0	1	0	Beta-methylthiolation; Oxidation (M)	23674
1501	677	G9AJ18	Putative oxidoreductase OS=Rhizobium fredii (strain HH103) OX=1117943 GN=SFHH103_06592 PE=4 SV=1	SFHH103_06592		25.58					0		2	0	0	0	0	2	0	1	1	0	0	0	0	1	0		48417
510	378	G9AJ22	Predicted ATPase component of various ABC-type transport system OS=Rhizobium fredii (strain HH103) OX=1117943 GN=SFHH103_06596 PE=3 SV=1	SFHH103_06596	Quorum sensing	37.53				0			1	0	0	0	1	0	0	1	1	0	0	0	2	0	0		59874
1452	354	A0A0B7MRV6	Uncharacterized protein OS=Rhizobium fredii (strain HH103) OX=1117943 GN=SFHH103_065985 PE=3 SV=1	SFHH103_065985		42.31						0	5	0	0	0	0	0	5	1	1	0	0	0	0	0	1	Oxidation (M)	41326
178	299	G9AJ37	APH domain-containing protein OS=Rhizobium fredii (strain HH103) OX=1117943 GN=SFHH103_06611 PE=4 SV=1	SFHH103_06611	Metabolic pathways	33.14		123020000					3	0	3	0	0	0	0	1	1	0	3	0	0	0	0	Oxidation (M)	40157
742	910	G9AJ41	Putative oxidoreductase OS=Rhizobium fredii (strain HH103) OX=1117943 GN=SFHH103_06615 PE=4 SV=1	SFHH103_06615		21.18						2475400	8	0	0	0	0	0	8	1	1	0	0	0	0	0	1		46519
93	54	G9AJ48	Putative CoA-binding protein OS=Rhizobium fredii (strain HH103) OX=1117943 GN=SFHH103_06622 PE=4 SV=1	SFHH103_06622		45.77		3859200			3496300	14482000	5	0	5	0	0	3	3	2	2	0	2	0	0	1	1	Beta-methylthiolation	95712
648	357	G9AJ92	Amidohydro-rel domain-containing protein OS=Rhizobium fredii (strain HH103) OX=1117943 GN=SFHH103_06666 PE=4 SV=1	SFHH103_06666	Metabolic pathways	21.88						6161600	6	0	0	0	0	0	6	1	1	0	0	0	0	0	1	Beta-methylthiolation	70064
729	545	G9AJD0	Adenylate/guanylate cyclase OS=Rhizobium fredii (strain HH103) OX=1117943 GN=SFHH103_06704 PE=4 SV=1	SFHH103_06704	Metabolic pathways	30.81					0		3	0	0	0	0	3	0	1	1	0	0	0	0	1	0		65654
1193	818	G9AJD8	Putative LacI-type transcriptional regulator OS=Rhizobium fredii (strain HH103) OX=1117943 GN=SFHH103_06712 PE=4 SV=1	SFHH103_06712		23.54			0				10	0	0	10	0	0	0	1	1	0	0	1	0	0	0	Oxidation (M)	36723
873	1360	G9AJE4	Putative NADPH:quinone reductase OS=Rhizobium fredii (strain HH103) OX=1117943 GN=SFHH103_06718 PE=4 SV=2	SFHH103_06718		20.38		0					3	0	3	0	0	0	0	1	1	0	1	0	0	0	0		34609
814	471	G9AJH9	NMT1 domain-containing protein OS=Rhizobium fredii (strain HH103) OX=1117943 GN=SFHH103_06753 PE=4 SV=1	SFHH103_06753		26.36	63072000						6	6	0	0	0	0	0	1	1	1	0	0	0	0	0		34680
1582	1050	G9AJI5	Uncharacterized protein OS=Rhizobium fredii (strain HH103) OX=1117943 GN=SFHH103_06759 PE=4 SV=1	SFHH103_06759		20.35				11433000			7	0	0	0	7	0	0	1	1	0	0	0	1	0	0		28363
306	979	G9AJI9	DUF1254 domain-containing protein OS=Rhizobium fredii (strain HH103) OX=1117943 GN=SFHH103_06763 PE=4 SV=1	SFHH103_06763		21.97			1869900		8558500		2	0	0	2	0	2	0	1	1	0	0	1	0	1	0		46397
1247	1068	G9AJJ0	Putative oxidoreductase OS=Rhizobium fredii (strain HH103) OX=1117943 GN=SFHH103_06764 PE=4 SV=1	SFHH103_06764	Microbial metabolism in diverse environments	44216	2203400						5	5	0	0	0	0	0	1	1	1	0	0	0	0	0		38308
226	1230	G9AJK8	Putative LysR-type transcriptional regulator OS=Rhizobium fredii (strain HH103) OX=1117943 GN=SFHH103_06782 PE=3 SV=2	SFHH103_06782		22.52		3554800	716920				4	0	4	4	0	0	0	1	1	0	2	1	0	0	0	Beta-methylthiolation; Oxidation (M)	32748
686	561	G9AJN4	Putative adenylate cyclase OS=Rhizobium fredii (strain HH103) OX=1117943 GN=SFHH103_06808 PE=4 SV=1	SFHH103_06808	Metabolic pathways	20.47		6526100					2	0	2	0	0	0	0	1	1	0	1	0	0	0	0		81046
1157	630	G9AJP5	Putative shikimate 5-dehydrogenase OS=Rhizobium fredii (strain HH103) OX=1117943 GN=SFHH103_06819 PE=4 SV=1	SFHH103_06819	Metabolic pathways	28.47			669210				10	0	0	10	0	0	0	1	1	0	0	1	0	0	0		30739
737	721	G9AJP6	3-dehydroshikimate dehydratase OS=Rhizobium fredii (strain HH103) OX=1117943 GN=SFHH103_06820 PE=3 SV=1	SFHH103_06820	Metabolic pathways	24.34		9772400					3	0	3	0	0	0	0	1	1	0	1	0	0	0	0		69644
985	931	G9AJQ4	3-demethylubiquinone-9 3-methyltransferase OS=Rhizobium fredii (strain HH103) OX=1117943 GN=SFHH103_06828 PE=4 SV=1	SFHH103_06828		21.45		2698100					17	0	17	0	0	0	0	1	1	0	1	0	0	0	0	Beta-methylthiolation	17105
565	434	A0A0B7MSC6	GMC_oxred_C domain-containing protein OS=Rhizobium fredii (strain HH103) OX=1117943 GN=SFHH103_068325 PE=4 SV=1	SFHH103_068325		35.02				0		0	6	0	0	0	6	0	6	1	1	0	0	0	1	0	1	Beta-methylthiolation	57875
1020	1207	G9A9P7	Serine-glyoxylate aminotransferase-related OS=Rhizobium fredii (strain HH103) OX=1117943 GN=sgaA PE=3 SV=1	sgaA		22.61		243910000					6	0	6	0	0	0	0	1	1	0	1	0	0	0	0		42871
340	800	G9A2X7	Soluble lytic murein transglycosylase OS=Rhizobium fredii (strain HH103) OX=1117943 GN=slt PE=3 SV=1	slt		25.71			10081000	1876300			5	0	0	2	3	0	0	2	2	0	0	1	1	0	0		74870
400	281	G9A0K6	Sarcosine oxidase subunit alpha OS=Rhizobium fredii (strain HH103) OX=1117943 GN=soxA1 PE=3 SV=1	soxA1		32.3	7747300					0	4	4	0	0	0	0	4	1	1	1	0	0	0	0	1	Beta-methylthiolation	107517
131	317	G9A9J8	Alkanesulfonate monooxygenase OS=Rhizobium fredii (strain HH103) OX=1117943 GN=ssuD PE=3 SV=1	ssuD		51.36	3099500						3	3	0	0	0	0	0	1	1	4	0	0	0	0	0		41769
97	90	G9A286	Alpha-ketoglutarate dehydrogenase OS=Rhizobium fredii (strain HH103) OX=1117943 GN=sucA PE=4 SV=1	sucA		40.89		1707900		0		0	6	0	2	0	3	0	3	3	3	0	1	0	1	0	2		120660
962	799	G9A5S2	Sec-independent protein translocase protein TatB OS=Rhizobium fredii (strain HH103) OX=1117943 GN=tatB PE=3 SV=1	tatB		26.49				590700			8	0	0	0	8	0	0	1	1	0	0	0	1	0	0	Oxidation (M)	24893
866	1264	G9A501	Threonine--tRNA ligase OS=Rhizobium fredii (strain HH103) OX=1117943 GN=thrS PE=3 SV=1	thrS		22.2		1778700					2	0	2	0	0	0	0	1	1	0	1	0	0	0	0		74755
475	958	G9AEC9	Oxidoreductase Gfo/Idh/MocA family OS=Rhizobium fredii (strain HH103) OX=1117943 GN=thuB PE=4 SV=1	thuB		24.97	0			529240			15	10	0	0	5	0	0	2	2	1	0	0	1	0	0	Oxidation (M)	39262
318	421	G9AEC4	ABC transporter-binding protein OS=Rhizobium fredii (strain HH103) OX=1117943 GN=thuE PE=3 SV=1	thuE		35.93			4607300				5	0	0	5	0	0	0	1	1	0	0	2	0	0	0		45708
1222	975	G9A1X8	Uncharacterized protein OS=Rhizobium fredii (strain HH103) OX=1117943 GN=tldD PE=3 SV=1	tldD		25.88		21982000					4	0	4	0	0	0	0	1	1	0	1	0	0	0	0	Oxidation (M)	50023
277	231	G9A4M7	DNA topoisomerase 1 OS=Rhizobium fredii (strain HH103) OX=1117943 GN=topA PE=3 SV=1	topA		24.85		100930000	1086000				4	0	2	3	0	0	0	2	2	0	1	1	0	0	0	Oxidation (M)	96606
1004	1096	G9AFW0	Triosephosphate isomerase OS=Rhizobium fredii (strain HH103) OX=1117943 GN=tpiA PE=3 SV=1	tpiA		24.66		1707900					4	0	4	0	0	0	0	1	1	0	1	0	0	0	0		27486
45	1	G9AI24	Conjugal transfer protein TraA OS=Rhizobium fredii (strain HH103) OX=1117943 GN=traA PE=3 SV=1	traA		67.72	0	120660000	1391800	3058300			6	1	1	2	1	0	0	5	5	1	2	2	1	0	0	Oxidation (M)	171039
130	295	G9AI25	Conjugal transfer protein TraD OS=Rhizobium fredii (strain HH103) OX=1117943 GN=traD PE=4 SV=1	traD		53.52	1204200	891690	1239500				12	12	12	12	0	0	0	1	1	1	2	1	0	0	0		11702
630	222	G9A8Y7	Anthranilate synthase OS=Rhizobium fredii (strain HH103) OX=1117943 GN=trpE PE=4 SV=1	trpE		27.51						0	5	0	0	0	0	0	5	1	1	0	0	0	0	0	1	Oxidation (M)	80493
6	208	G9A9X2	tRNA pseudouridine synthase A OS=Rhizobium fredii (strain HH103) OX=1117943 GN=truA PE=3 SV=1	truA		44.31	3743900		7110600				4	4	0	4	0	0	0	1	1	10	0	7	0	0	0		27669
507	338	G9A5N9	Elongation factor Ts OS=Rhizobium fredii (strain HH103) OX=1117943 GN=tsf PE=3 SV=1	tsf		36.84		118	0				9	0	6	3	0	0	0	2	2	0	1	1	0	0	0	Oxidation (M)	32078
142	326	G9A4S8	Elongation factor Tu OS=Rhizobium fredii (strain HH103) OX=1117943 GN=tufa3 PE=3 SV=1	tufa3		48.77				1990500	7167700		7	0	0	0	7	7	0	1	1	0	0	0	2	1	0	Oxidation (M)	42663
988	956	G9A690	sn-glycerol-3-phosphate-binding periplasmic protein ugpB OS=Rhizobium fredii (strain HH103) OX=1117943 GN=ugpB PE=3 SV=1	ugpB		21.16					3544300		4	0	0	0	0	4	0	1	1	0	0	0	0	1	0		47386
274	139	G9A892	DNA helicase OS=Rhizobium fredii (strain HH103) OX=1117943 GN=uvrD PE=3 SV=1	uvrD		35.73						10857000	7	0	0	0	0	0	7	2	2	0	0	0	0	0	2	Oxidation (M)	96497
916	198	G9AFC0	Mannonate dehydratase OS=Rhizobium fredii (strain HH103) OX=1117943 GN=uxuA PE=3 SV=1	uxuA		22.62	468660						9	9	0	0	0	0	0	1	1	1	0	0	0	0	0		45064
1145	583	G9A5Q8	Valine--tRNA ligase OS=Rhizobium fredii (strain HH103) OX=1117943 GN=valS PE=3 SV=1	valS		27.49	1035400						2	2	0	0	0	0	0	1	1	1	0	0	0	0	0		106605
63	23	G9AGR3	Putative xanthine dehydrogenase molybdopterin binding subunit OS=Rhizobium fredii (strain HH103) OX=1117943 GN=xdhB PE=4 SV=1	xdhB		47.74	1664800				19620	0	13	6	0	0	0	7	4	4	4	2	0	0	0	2	1	Beta-methylthiolation; Oxidation (M)	85220
1578	1036	G9A921	Putative xanthine dehydrogenase molybdopterin binding subunit OS=Rhizobium fredii (strain HH103) OX=1117943 GN=xdhB PE=4 SV=1	xdhB		20.61				0			3	0	0	0	3	0	0	1	1	0	0	0	1	0	0		84915
							798067080	12233952811	971515010	485255500	803921280	585281500
