# Supplementary material for: Extracellular Vesicle-Driven Crosstalk between Legume Plants and Rhizobia: The Peribacteroid Space of Symbiosomes as a Protein Trafficking Interface
Source: J Proteome Res. 2024 Dec 12;24(1):94–110. doi: 10.1021/acs.jproteome.4c00444 (PMC11705226; doi:10.1021/acs.jproteome.4c00444)
Supplement: Supplementary file 8 — pr4c00444_si_008.xlsx [file pr4c00444_si_008.xlsx]

## Sheet: R. tropici CIAT 899
Protein Group	Protein ID	Accession	Description	Gene	Function	-10lgP	CIAT 899 bean 1 (sample 1)	CIAT 899 bean 2 (sample 2)	CIAT 899 bean 3 (sample 3)	CIAT 899 L burttii 1 (sample 4)	CIAT 899 L burttii 2 (sample 5)	CIAT 899 L burttii 3 (sample 6)	Coverage (%)	Coverage (%) Sample 1	Coverage (%) Sample 2	Coverage (%) Sample 3	Coverage (%) Sample 4	Coverage (%) Sample 5	Coverage (%) Sample 6	#Peptides	#Unique	#Spec Sample 1	#Spec Sample 2	#Spec Sample 3	#Spec Sample 4	#Spec Sample 5	#Spec Sample 6	PTM	Avg. Mass
9	5635	A0A329YM08	ABC transporter ATP-binding protein OS=Rhizobium tropici OX=398 GN=DQ393_09855 PE=3 SV=1	DQ393_09855		95.69	1148300	0		9145500	8046900	1524500	15	10	3	0	4	4	2	6	6	3	1	0	2	4	2		67376
6	5637	A0A329YHQ6	Uncharacterized protein OS=Rhizobium tropici OX=398 GN=DQ393_01135 PE=4 SV=1	DQ393_01135		78.9	6817400	32168000	2915400	8322100	16935000	1311500	8	2	3	1	2	1	1	10	10	4	3	3	2	1	1	Oxidation (M)	239275
149	5649	A0A329Y2S9	Choline phosphatase OS=Rhizobium tropici OX=398 GN=DQ393_27445 PE=4 SV=1	DQ393_27445		69.86	2696100	2124600			3207400		12	6	3	0	0	2	0	3	3	1	2	0	0	1	0	Oxidation (M)	53261
1566	5912	A0A329Y4Y5	Molecular chaperone GroEL (Fragment) OS=Rhizobium tropici OX=398 GN=groEL PE=4 SV=1	groEL	Prevents misfolding and promotes the refolding and proper assembly of unfolded polypeptides generated under stress conditions.	67.94					0		14	0	0	0	0	14	0	1	1	0	0	0	0	1	0	Oxidation (M)	18936
158	5645	A0A329Y2X4	Non-ribosomal peptide synthetase OS=Rhizobium tropici OX=398 GN=DQ393_31895 PE=3 SV=1	DQ393_31895		65.28		0	16938000				3	0	1	3	0	0	0	4	4	0	1	3	0	0	0	Beta-methylthiolation; Oxidation (M)	292119
131	5643	A0A329YNK0	Probable phosphoketolase OS=Rhizobium tropici OX=398 GN=DQ393_01990 PE=3 SV=1	DQ393_01990		64.98		1547600			4300800		10	0	2	1	0	7	0	5	2	0	1	1	0	3	0	Beta-methylthiolation; Oxidation (M)	91096
19	5904	A0A329YGK1	Oxidoreductase OS=Rhizobium tropici OX=398 GN=DQ393_21325 PE=4 SV=1	DQ393_21325		64.33				71322000	25035000	59141000	5	0	0	0	5	5	5	1	1	0	0	0	4	4	3		31895
39	5651	A0A329Y1Q4	AcrB/AcrD/AcrF family protein OS=Rhizobium tropici OX=398 GN=DQ393_30030 PE=4 SV=1	DQ393_30030		63.06				2279400	0	2819600	4	0	0	0	2	2	2	4	3	0	0	0	2	2	4	Oxidation (M)	111208
136	5882	A0A329YC83	TetR family transcriptional regulator OS=Rhizobium tropici OX=398 GN=DQ393_21760 PE=4 SV=1	DQ393_21760		62.97			10841000				5	0	0	5	0	0	0	1	1	0	0	5	0	0	0		20801
148	5646	A0A329Y176	Protein ndvB OS=Rhizobium tropici OX=398 GN=DQ393_30490 PE=4 SV=1	DQ393_30490		62.11		502940	0	1782100		520840	2	0	1	1	0	0	0	4	4	0	1	1	1	0	1	Oxidation (M)	316175
34	5775	A0A329YG83	ATP-dependent hydrolase OS=Rhizobium tropici OX=398 GN=DQ393_06805 PE=4 SV=1	DQ393_06805		61.64	230100		6682400				6	2	0	6	0	0	0	2	2	6	0	3	0	0	0	Beta-methylthiolation	68147
1567	5914	A0A329YAP7	DNA-binding response regulator OS=Rhizobium tropici OX=398 GN=DQ393_32700 PE=4 SV=1	DQ393_32700		61.43	0						4	4	0	0	0	0	0	1	1	1	0	0	0	0	0	Beta-methylthiolation	24279
157	5642	A0A329Y543	Probable phosphoketolase OS=Rhizobium tropici OX=398 GN=DQ393_26635 PE=3 SV=1	DQ393_26635		61.17			852500				7	0	0	3	0	4	0	4	1	0	0	2	0	2	0	Oxidation (M)	89431
26	5834	A0A329Y2C6	FecR domain-containing protein OS=Rhizobium tropici OX=398 GN=DQ393_25435 PE=4 SV=1	DQ393_25435		59.84	195100						2	2	0	0	0	0	0	1	1	10	0	0	0	0	0		36300
411	5690	A0A329YP26	L-fuconate dehydratase OS=Rhizobium tropici OX=398 GN=DQ393_04155 PE=4 SV=1	DQ393_04155		59.3	742110				0		12	8	0	0	0	4	0	2	2	1	0	0	0	1	0	Beta-methylthiolation	47288
109	5640	A0A329YMP3	Pyruvate phosphate dikinase OS=Rhizobium tropici OX=398 GN=DQ393_08015 PE=3 SV=1	DQ393_08015		59.15			126200	36276000	0		14	0	0	6	2	7	0	5	5	0	0	2	1	2	0	Beta-methylthiolation; Oxidation (M)	97245
4	5659	A0A329YFK2	Methyl-accepting chemotaxis protein OS=Rhizobium tropici OX=398 GN=DQ393_21140 PE=4 SV=1	DQ393_21140		57.92				21005000	2911200	26781000	7	0	0	0	5	3	1	3	2	0	0	0	9	3	5	Oxidation (M)	82561
23	5768	A0A329YD76	Gfo/Idh/MocA family oxidoreductase OS=Rhizobium tropici OX=398 GN=DQ393_09740 PE=4 SV=1	DQ393_09740		57.49			919340	45304000	51232000	45922000	11	0	0	8	4	4	4	2	2	0	0	1	3	3	3		37752
79	5684	A0A329YB79	Carbon-phosphorus lyase complex subunit PhnI OS=Rhizobium tropici OX=398 GN=DQ393_11060 PE=4 SV=1	DQ393_11060		57.12	39372000	83156000	8382700				10	5	5	10	0	0	0	2	2	2	2	2	0	0	0		41107
492	5746	A0A329Y952	Sarcosine oxidase subunit alpha OS=Rhizobium tropici OX=398 GN=DQ393_18960 PE=3 SV=1	DQ393_18960		57.1			0		753830		4	0	0	2	0	2	0	2	2	0	0	1	0	1	0		108430
567	5928	A0A329Y6W2	SAM-dependent methyltransferase OS=Rhizobium tropici OX=398 GN=DQ393_24735 PE=3 SV=1	DQ393_24735		56.6		0			0		8	0	8	0	0	8	0	2	2	0	1	0	0	1	0	Beta-methylthiolation; Oxidation (M)	36275
31	5735	A0A329YG12	Phosphoribosylamine--glycine ligase OS=Rhizobium tropici OX=398 GN=purD PE=3 SV=1	purD	Belongs to the GARS family	55.94	7258300			2284600	0	1383500	5	2	0	0	2	2	2	2	2	1	0	0	6	1	1		44542
176	5685	A0A329YCA8	Zn-dependent hydrolase OS=Rhizobium tropici OX=398 GN=DQ393_20845 PE=3 SV=1	DQ393_20845		55.78		3658700		110800	272800	0	12	0	4	0	4	4	4	3	3	0	1	0	1	1	1	Oxidation (M)	45514
299	5918	A0A329YCR9	Dihydroxyacetone kinase subunit DhaK OS=Rhizobium tropici OX=398 GN=DQ393_12215 PE=4 SV=1	DQ393_12215		55.57				260100	10155000		5	0	0	0	5	5	0	1	1	0	0	0	2	1	0		35226
612	5785	A0A329Y8W3	ABC transporter ATP-binding protein OS=Rhizobium tropici OX=398 GN=DQ393_20075 PE=3 SV=1	DQ393_20075		54.96			0	6563700			6	0	0	2	3	0	0	2	2	0	0	1	1	0	0	Beta-methylthiolation; Oxidation (M)	55326
112	5663	A0A329YDD7	Amino acid decarboxylase OS=Rhizobium tropici OX=398 GN=DQ393_14095 PE=3 SV=1	DQ393_14095		54.83			8226400	5679500			10	0	0	9	3	0	0	4	4	0	0	4	1	0	0	Beta-methylthiolation; Oxidation (M)	88487
194	5931	A0A329Y5A6	ABC transporter ATP-binding protein OS=Rhizobium tropici OX=398 GN=DQ393_25470 PE=3 SV=1	DQ393_25470		54.14		502940					2	0	2	0	0	0	0	1	1	0	4	0	0	0	0		67489
59	5669	A0A329YNV3	AcrB/AcrD/AcrF family protein OS=Rhizobium tropici OX=398 GN=DQ393_03555 PE=4 SV=1	DQ393_03555		54.01				1782100		3951800	3	0	0	0	2	1	2	3	2	0	0	0	2	1	4	Oxidation (M)	119942
50	5758	A0A329Y6T2	Acyl-CoA dehydrogenase OS=Rhizobium tropici OX=398 GN=DQ393_24215 PE=3 SV=1	DQ393_24215		53.63	0	9727800	37283000			10898000	8	4	8	4	0	0	4	3	3	1	2	3	0	0	1	Oxidation (M)	60132
198	5656	A0A329YFC4	Protein ndvB OS=Rhizobium tropici OX=398 GN=DQ393_10055 PE=4 SV=1	DQ393_10055		50.84			3077400		908320		1	0	0	1	0	0	0	3	3	0	0	2	0	1	0	Oxidation (M)	317634
24	5774	A0A329YL24	IS5 family transposase OS=Rhizobium tropici OX=398 GN=DQ393_12610 PE=3 SV=1	DQ393_12610		50.79	0			5201100	3448700		8	5	0	0	3	3	0	2	2	1	0	0	4	5	0		41440
316	5654	A0A329YNX3	Gfo/Idh/MocA family oxidoreductase OS=Rhizobium tropici OX=398 GN=DQ393_01155 PE=4 SV=1	DQ393_01155		49.43	513830				3553900		18	7	0	0	0	11	0	3	3	1	0	0	0	2	0		40690
127	5855	A0A329YEM9	RNA polymerase sigma factor OS=Rhizobium tropici OX=398 GN=DQ393_04585 PE=4 SV=1	DQ393_04585		49.39			0				2	0	0	2	0	0	0	1	1	0	0	5	0	0	0		46279
75	5767	A0A329YC71	Alpha-glucosidase/alpha-galactosidase OS=Rhizobium tropici OX=398 GN=DQ393_25850 PE=3 SV=1	DQ393_25850		49.39		312330		20182000	29429000		7	0	4	0	4	4	0	2	2	0	1	0	4	1	0		51090
92	5748	A0A329YAE2	Maleylacetate reductase OS=Rhizobium tropici OX=398 GN=DQ393_17680 PE=3 SV=1	DQ393_17680		49.3				630700	18321000	5461700	9	0	0	0	2	6	6	2	2	0	0	0	1	2	3	Oxidation (M)	37965
106	5713	A0A329YGN5	Chemotaxis protein OS=Rhizobium tropici OX=398 GN=DQ393_12455 PE=4 SV=1	DQ393_12455		49.04	2245600	2660900		1393700			18	11	8	0	3	0	0	5	5	2	2	0	1	0	0	Oxidation (M)	66510
1568	5936	A0A329YC63	MFS transporter OS=Rhizobium tropici OX=398 GN=DQ393_13780 PE=4 SV=1	DQ393_13780		48.79	0						2	2	0	0	0	0	0	1	1	1	0	0	0	0	0		51498
169	5677	A0A329Y426	Ornithine cyclodeaminase family protein OS=Rhizobium tropici OX=398 GN=DQ393_28605 PE=3 SV=1	DQ393_28605		48.73				11011000	7624500	780900	7	0	0	0	3	7	3	2	2	0	0	0	1	2	1		36873
36	5674	A0A329YGV2	DNA methylase N-4 OS=Rhizobium tropici OX=398 GN=DQ393_06160 PE=4 SV=1	DQ393_06160		48.44		0		2796400	153480000	548160	6	0	2	0	2	2	2	5	5	0	1	0	2	3	2	Beta-methylthiolation; Oxidation (M)	98652
155	5873	A0A329YNI0	Aminopeptidase OS=Rhizobium tropici OX=398 GN=DQ393_02485 PE=4 SV=1	DQ393_02485		48.4			1718900	0	0	0	7	0	0	7	6	6	6	2	2	0	0	1	1	1	1	Beta-methylthiolation; Oxidation (M)	60689
144	5927	A0A329Y1K7	Uncharacterized protein OS=Rhizobium tropici OX=398 GN=DQ393_30200 PE=4 SV=1	DQ393_30200		48.2					14029000		17	0	0	0	0	17	0	1	1	0	0	0	0	5	0	Oxidation (M)	7467
123	5695	A0A329YKK1	Exodeoxyribonuclease III OS=Rhizobium tropici OX=398 GN=DQ393_09210 PE=3 SV=1	DQ393_09210		48.17					5958200	0	6	0	0	0	0	6	3	2	2	0	0	0	0	3	2		30705
53	5652	A0A329YEV3	Ti-type conjugative transfer relaxase TraA OS=Rhizobium tropici OX=398 GN=traA PE=3 SV=1	traA		47.73					22003000		2	0	0	0	0	2	0	3	3	0	0	0	0	7	0		170200
17	5751	A0A329YBI9	Hsp70 family protein OS=Rhizobium tropici OX=398 GN=DQ393_14850 PE=3 SV=1	DQ393_14850		47.3				4589900	8869800	6327900	4	0	0	0	3	3	4	2	2	0	0	0	6	3	2		47120
116	5660	A0A329YCJ4	Methyl-accepting chemotaxis protein OS=Rhizobium tropici OX=398 GN=DQ393_12985 PE=4 SV=1	DQ393_12985		47.17	37414000	6614400				7758200	5	2	2	0	0	2	1	3	2	2	1	0	0	1	1		71214
559	5839	A0A329YED8	DUF1007 domain-containing protein OS=Rhizobium tropici OX=398 GN=DQ393_09280 PE=4 SV=1	DQ393_09280		46.88		2395600		1613500			16	0	8	0	9	0	0	2	2	0	1	0	1	0	0	Beta-methylthiolation; Oxidation (M)	23322
159	5956	A0A329YBN4	Dihydroxyacetone kinase OS=Rhizobium tropici OX=398 GN=DQ393_12185 PE=4 SV=1	DQ393_12185		46.69					0	0	2	0	0	0	0	2	2	1	1	0	0	0	0	1	3		56301
195	5934	A0A329Y2U0	ABC transporter ATP-binding protein OS=Rhizobium tropici OX=398 GN=DQ393_27510 PE=3 SV=1	DQ393_27510		46.4					0		3	0	0	0	0	3	0	1	1	0	0	0	0	4	0		30259
175	5678	A0A329Y916	Transglutaminase family protein OS=Rhizobium tropici OX=398 GN=DQ393_19010 PE=4 SV=1	DQ393_19010		46.35				4233600	0	18471000	13	0	0	0	5	7	3	3	3	0	0	0	2	1	1	Oxidation (M)	32378
88	5726	A0A329YB72	Spermidine/putrescine ABC transporter ATP-binding protein OS=Rhizobium tropici OX=398 GN=DQ393_15110 PE=3 SV=1	DQ393_15110		46.31			0	13085000	597900		8	0	0	5	3	3	0	2	2	0	0	1	1	4	0	Oxidation (M)	38391
444	5745	A0A329YDZ6	ABC transporter ATP-binding protein OS=Rhizobium tropici OX=398 GN=DQ393_16855 PE=3 SV=1	DQ393_16855		46.13		0			0		10	0	6	0	0	4	0	2	2	0	1	0	0	1	0	Beta-methylthiolation; Oxidation (M)	60408
245	5682	A0A329Y9B8	Virulence factor family protein OS=Rhizobium tropici OX=398 GN=DQ393_19550 PE=4 SV=1	DQ393_19550		46.03		0	0	0			18	0	6	9	8	0	0	3	3	0	1	1	1	0	0	Beta-methylthiolation; Oxidation (M)	49796
3	5930	A0A329YBZ5	L-glyceraldehyde 3-phosphate reductase OS=Rhizobium tropici OX=398 GN=DQ393_14560 PE=4 SV=1	DQ393_14560		45.95				2769200	306200	2443400	3	0	0	0	3	3	3	1	1	0	0	0	11	10	1		38388
186	5958	A0A329Y6I2	Uncharacterized protein OS=Rhizobium tropici OX=398 GN=DQ393_26730 PE=4 SV=1	DQ393_26730		45.66				5482700			4	0	0	0	4	0	0	1	1	0	0	0	4	0	0	Oxidation (M)	40481
25	5832	A0A329YD56	Chaperone protein HtpG OS=Rhizobium tropici OX=398 GN=htpG PE=3 SV=1	htpG		45.28						6810600	1	0	0	0	0	0	1	1	1	0	0	0	0	0	10		69693
190	5673	A0A329YD32	1-deoxy-D-xylulose-5-phosphate synthase OS=Rhizobium tropici OX=398 GN=dxs PE=3 SV=1	dxs	Catalyzes the acyloin condensation reaction between C atoms 2 and 3 of pyruvate and glyceraldehyde 3-phosphate to yield 1-deoxy-D- xylulose-5-phosphate (DXP)	45.19			5202100	3355800		0	13	0	0	3	7	0	3	4	4	0	0	1	2	0	1		68669
74	5697	A0A329Y6W4	Uncharacterized protein OS=Rhizobium tropici OX=398 GN=DQ393_30700 PE=4 SV=1	DQ393_30700		45.11		3915300	45.8	8167300	33015000		4	0	1	1	2	1	0	5	5	0	1	1	2	2	0	Beta-methylthiolation; Oxidation (M)	301478
28	5942	A0A329YGQ8	Ribosome-recycling factor OS=Rhizobium tropici OX=398 GN=frr PE=3 SV=1	frr	Responsible for the release of ribosomes from messenger RNA at the termination of protein biosynthesis. May increase the efficiency of translation by recycling ribosomes from one round of translation to another	45.06				18178000	24965000	26199000	5	0	0	0	5	5	5	1	1	0	0	0	5	3	2		20847
107	5679	A0A329YB40	DNA-directed RNA polymerase subunit beta OS=Rhizobium tropici OX=398 GN=rpoB PE=3 SV=1	rpoB	DNA-dependent RNA polymerase catalyzes the transcription of DNA into RNA using the four ribonucleoside triphosphates as substrates.	45.04		3011400	15626000				6	0	2	6	0	0	0	3	3	0	1	4	0	0	0		153750
121	5791	A0A329Y2X0	GntR family transcriptional regulator OS=Rhizobium tropici OX=398 GN=DQ393_26345 PE=3 SV=1	DQ393_26345		44.97	36416000	13778000	95007000		33105000		9	4	4	4	0	5	0	2	2	1	1	2	0	1	0	Oxidation (M)	47942
414	5788	A0A329Y1R4	Error-prone DNA polymerase OS=Rhizobium tropici OX=398 GN=dnaE2 PE=3 SV=1	dnaE2	DNA polymerase involved in damage-induced mutagenesis and translesion synthesis (TLS). It is not the major replicative DNA polymerase	44.96				0		1024200	3	0	0	0	2	0	1	2	2	0	0	0	1	0	1		121884
1	5738	A0A329YCC2	Helicase OS=Rhizobium tropici OX=398 GN=DQ393_09915 PE=4 SV=1	DQ393_09915		44.83	1632100	434330	5124600	2261000	20018000	2126600	1	1	1	1	1	1	1	1	1	5	6	8	3	1	6		114627
615	5898	A0A329Y988	UDP-N-acetylmuramoyl-L-alanyl-D-glutamate--2 6-diaminopimelate ligase OS=Rhizobium tropici OX=398 GN=murE PE=3 SV=1	murE	Catalyzes the addition of meso-diaminopimelic acid to the nucleotide precursor UDP-N-acetylmuramoyl-L-alanyl-D-glutamate (UMAG) in the biosynthesis of bacterial cell-wall peptidoglycan.	44.61		4337300	0				13	0	6	7	0	0	0	2	2	0	1	1	0	0	0	Oxidation (M)	50971
142	5849	A0A329YG91	Bifunctional salicylyl-CoA 5-hydroxylase/oxidoreductase OS=Rhizobium tropici OX=398 GN=DQ393_04045 PE=4 SV=1	DQ393_04045		44.47		18674000					3	0	3	0	0	0	0	1	1	0	5	0	0	0	0	Beta-methylthiolation	86782
412	5721	A0A329Y2T5	Hydantoinase/oxoprolinase family protein OS=Rhizobium tropici OX=398 GN=DQ393_32995 PE=4 SV=1	DQ393_32995		44.4				24327000			5	0	0	0	5	0	0	2	2	0	0	0	2	0	0	Beta-methylthiolation	73634
120	5712	A0A329Y8T8	Lytic transglycosylase domain-containing protein OS=Rhizobium tropici OX=398 GN=DQ393_15670 PE=3 SV=1	DQ393_15670		44.12	6259600		125320000	0			7	2	0	2	5	0	0	2	2	1	0	3	1	0	0	Oxidation (M)	73968
246	5693	A0A329YHW5	3-hydroxyacyl-CoA dehydrogenase OS=Rhizobium tropici OX=398 GN=DQ393_04080 PE=4 SV=1	DQ393_04080		44.07			2449200			52813000	4	0	0	3	0	0	1	2	2	0	0	1	0	0	2	Oxidation (M)	69023
753	5993	A0A329YK11	Molybdate ABC transporter substrate-binding protein OS=Rhizobium tropici OX=398 GN=DQ393_00280 PE=3 SV=1	DQ393_00280		43.83						3659500	5	0	0	0	0	0	5	1	1	0	0	0	0	0	1		27808
264	5760	A0A329YHN3	Diaminopimelate epimerase OS=Rhizobium tropici OX=398 GN=dapF PE=3 SV=1	dapF	Catalyzes the stereoinversion of LL-2,6-diaminoheptanedioate (L,L-DAP) to meso-diaminoheptanedioate (meso-DAP), a precursor of L- lysine and an essential component of the bacterial peptidoglycan.	43.73				0	1685400		16	0	0	0	12	5	0	2	2	0	0	0	2	1	0		32469
1249	5989	A0A329Y9B0	Fimbrial biogenesis outer membrane usher protein OS=Rhizobium tropici OX=398 GN=DQ393_28560 PE=4 SV=1	DQ393_28560		43.64						0	4	0	0	0	0	0	4	1	1	0	0	0	0	0	1		84146
122	5688	A0A329YIN8	ATPase OS=Rhizobium tropici OX=398 GN=DQ393_17005 PE=4 SV=1	DQ393_17005		43.63	2398300	906470		23853000	725270		5	1	2	0	3	1	0	3	3	1	1	0	2	1	0	Oxidation (M)	104542
49	5683	A0A329Y3R6	Filamentous hemagglutinin OS=Rhizobium tropici OX=398 GN=DQ393_29305 PE=4 SV=1	DQ393_29305		43.63	0	33252000	167250000			0	2	1	1	1	0	0	1	4	4	1	2	3	0	0	1	Beta-methylthiolation	382481
507	5952	A0A329YE79	Methylmalonyl-CoA carboxyltransferase OS=Rhizobium tropici OX=398 GN=DQ393_18150 PE=4 SV=1	DQ393_18150		43.49					5531100	6960800	3	0	0	0	0	3	3	1	1	0	0	0	0	1	1		55947
263	5736	A0A329YKR9	RNA helicase OS=Rhizobium tropici OX=398 GN=DQ393_04440 PE=4 SV=1	DQ393_04440		43.33				4440500		6960800	4	0	0	0	4	0	2	2	2	0	0	0	2	0	1	Oxidation (M)	60843
38	5701	A0A329Y6B8	Pyruvate dehydrogenase [ubiquinone] OS=Rhizobium tropici OX=398 GN=poxB PE=3 SV=1	poxB		43.24	2370200			1027700	2986500	610320	7	5	0	0	2	2	2	2	2	1	0	0	4	2	1	Oxidation (M)	61880
27	5874	A0A329Y9V5	AraC family transcriptional regulator OS=Rhizobium tropici OX=398 GN=DQ393_30975 PE=4 SV=1	DQ393_30975		43.12				11334000	11082000	4331200	8	0	0	0	8	8	8	1	1	0	0	0	4	4	2		20931
1034	5994	A0A329YA92	MBL fold metallo-hydrolase OS=Rhizobium tropici OX=398 GN=DQ393_24880 PE=4 SV=1	DQ393_24880		43.1		4781800					8	0	8	0	0	0	0	1	1	0	1	0	0	0	0		31927
244	5671	A0A329YJY7	Methionine--tRNA ligase OS=Rhizobium tropici OX=398 GN=metG PE=3 SV=1	metG	Is required not only for elongation of protein synthesis but also for the initiation of all mRNA translation through initiator tRNA(fMet) aminoacylation	42.99			10799000		46158000		11	0	0	3	0	9	0	3	3	0	0	1	0	2	0		58123
1572	6000	A0A329Y0Z5	MFS transporter OS=Rhizobium tropici OX=398 GN=DQ393_31595 PE=4 SV=1	DQ393_31595		42.79				57980			3	0	0	0	3	0	0	1	1	0	0	0	1	0	0		47484
259	5692	A0A329YGP1	NAD(P)-dependent alcohol dehydrogenase OS=Rhizobium tropici OX=398 GN=DQ393_12515 PE=3 SV=1	DQ393_12515		42.5	720300			80390		0	23	10	0	0	5	0	7	3	3	1	0	0	1	0	1	Beta-methylthiolation; Oxidation (M)	37643
448	5794	A0A329YEW7	UDP-N-acetylglucosamine--N-acetylmuramyl-(pentapeptide) pyrophosphoryl-undecaprenol N-acetylglucosamine transferase OS=Rhizobium tropici OX=398 GN=murG PE=3 SV=1	murG	Cell wall formation. Catalyzes the transfer of a GlcNAc subunit on undecaprenyl-pyrophosphoryl-MurNAc-pentapeptide (lipid intermediate I) to form undecaprenyl-pyrophosphoryl-MurNAc- (pentapeptide)GlcNAc (lipid intermediate II)	42.36	0					0	13	8	0	0	0	0	5	2	2	1	0	0	0	0	1	Oxidation (M)	39300
110	5662	A0A329Y8H9	Histidine kinase OS=Rhizobium tropici OX=398 GN=DQ393_19830 PE=4 SV=1	DQ393_19830		42.31				6856300		7385800	2	0	0	0	2	0	1	3	3	0	0	0	4	0	1	Beta-methylthiolation	186888
168	5668	A0A329YF61	Penicillin-insensitive transglycosylase OS=Rhizobium tropici OX=398 GN=DQ393_14740 PE=3 SV=1	DQ393_14740		42.14			0	0	9264900		10	0	0	5	3	2	0	3	3	0	0	1	1	2	0	Beta-methylthiolation; Oxidation (M)	80697
616	5937	A0A329YGI3	BMP family ABC transporter substrate-binding protein OS=Rhizobium tropici OX=398 GN=DQ393_12030 PE=4 SV=1	DQ393_12030		42.07		0					18	0	18	0	0	0	0	2	2	0	2	0	0	0	0	Oxidation (M)	39976
419	5818	A0A329Y9J2	NagC family transcriptional regulator OS=Rhizobium tropici OX=398 GN=DQ393_28845 PE=3 SV=1	DQ393_28845		41.86	32746000		8560				10	6	0	4	0	0	0	2	2	1	0	1	0	0	0	Oxidation (M)	41243
495	5773	A0A329Y5R2	Alkanesulfonate monooxygenase OS=Rhizobium tropici OX=398 GN=DQ393_27875 PE=4 SV=1	DQ393_27875		41.82			2267400		0		11	0	0	6	0	6	0	2	2	0	0	1	0	1	0	Beta-methylthiolation	39713
76	5686	A0A329Y1H9	Tn3 family transposase OS=Rhizobium tropici OX=398 GN=DQ393_29545 PE=3 SV=1	DQ393_29545		41.74		4932500	2089400	10637000			6	0	3	1	2	0	0	3	3	0	1	4	1	0	0		108656
164	5926	A0A329YIV7	Patatin-like phospholipase family protein OS=Rhizobium tropici OX=398 GN=DQ393_01725 PE=4 SV=1	DQ393_01725		41.59				0	1123600		3	0	0	0	3	3	0	1	1	0	0	0	2	2	0		43311
105	5675	A0A329YHQ1	Sarcosine oxidase subunit alpha OS=Rhizobium tropici OX=398 GN=DQ393_03700 PE=3 SV=1	DQ393_03700		41.23	91064000		103690000				7	5	0	4	0	0	0	3	3	2	0	3	0	0	0	Beta-methylthiolation; Oxidation (M)	105624
5	5979	A0A329Y7I5	Rhomboid family intramembrane serine protease OS=Rhizobium tropici OX=398 GN=DQ393_18015 PE=4 SV=1	DQ393_18015		40.76				4768700	1983700	2250800	4	0	0	0	4	4	4	1	1	0	0	0	3	9	5		28689
274	5706	A0A329Y2Z2	ABC transporter substrate-binding protein OS=Rhizobium tropici OX=398 GN=DQ393_27780 PE=3 SV=1	DQ393_27780		40.6				762110	1236700	0	13	0	0	0	4	3	6	3	3	0	0	0	1	1	1	Oxidation (M)	71150
275	5724	A0A329YB85	Penicillin-insensitive murein endopeptidase OS=Rhizobium tropici OX=398 GN=DQ393_11115 PE=4 SV=1	DQ393_11115		40.53	430780	42438000			0		27	8	7	0	0	12	0	3	3	1	1	0	0	1	0	Beta-methylthiolation; Oxidation (M)	37327
893	6025	A0A329Y3F6	Biotin-independent malonate decarboxylase subunit beta OS=Rhizobium tropici OX=398 GN=DQ393_25395 PE=4 SV=1	DQ393_25395		40.35				7125300			9	0	0	0	9	0	0	1	1	0	0	0	1	0	0	Oxidation (M)	32981
135	5709	A0A329Y4R1	ABC transporter ATP-binding protein OS=Rhizobium tropici OX=398 GN=DQ393_24630 PE=3 SV=1	DQ393_24630		40.35		4958000	3370400	762110		0	19	0	7	7	7	0	4	3	3	0	2	1	1	0	1	Oxidation (M)	39394
44	5997	A0A329YBS7	TetR/AcrR family transcriptional regulator OS=Rhizobium tropici OX=398 GN=DQ393_14155 PE=4 SV=1	DQ393_14155		40.32		1310700	3409700				5	0	5	5	0	0	0	1	1	0	5	3	0	0	0		23690
358	5704	A0A329Y3T7	Adenylate/guanylate cyclase domain-containing protein OS=Rhizobium tropici OX=398 GN=DQ393_29725 PE=4 SV=1	DQ393_29725		40.01		0	3921100				6	0	4	2	0	0	0	2	2	0	1	1	0	0	0	Beta-methylthiolation	115906
625	6107	A0A329YHG6	Bcr/CflA family efflux transporter OS=Rhizobium tropici OX=398 GN=DQ393_12130 PE=3 SV=1	DQ393_12130		39.97		0					4	0	4	0	0	0	0	1	1	0	2	0	0	0	0		42727
440	5708	A0A329YFH2	Bifunctional rhamnulose-1-phosphate aldolase/short-chain dehydrogenase OS=Rhizobium tropici OX=398 GN=DQ393_13915 PE=4 SV=1	DQ393_13915		39.73			0	0			13	0	0	7	6	0	0	2	2	0	0	1	1	0	0	Beta-methylthiolation; Oxidation (M)	75983
40	5907	A0A329Y480	Sugar-binding transcriptional regulator OS=Rhizobium tropici OX=398 GN=DQ393_28880 PE=3 SV=1	DQ393_28880		39.7				3459200	1606100	470920	16	0	0	0	3	16	3	3	3	0	0	0	4	3	1	Beta-methylthiolation	33410
574	6145	A0A329Y8G1	Sugar ABC transporter ATP-binding protein OS=Rhizobium tropici OX=398 GN=DQ393_17740 PE=4 SV=1	DQ393_17740		39.68					2962500		4	0	0	0	0	4	0	2	2	0	0	0	0	2	0	Oxidation (M)	55487
260	5714	A0A329Y8W2	Globin-coupled sensor protein OS=Rhizobium tropici OX=398 GN=DQ393_27750 PE=4 SV=1	DQ393_27750		39.59		4618500	397200		3018800		15	0	3	8	0	4	0	3	3	0	1	1	0	1	0	Oxidation (M)	54299
890	5954	A0A329YD27	Histidine--tRNA ligase OS=Rhizobium tropici OX=398 GN=hisS PE=3 SV=1	hisS	annotation not available	39.43				0			2	0	0	0	2	0	0	1	1	0	0	0	1	0	0		57005
491	5744	A0A329YH66	3-isopropylmalate dehydrogenase OS=Rhizobium tropici OX=398 GN=leuB PE=3 SV=1	leuB	Catalyzes the oxidation of 3-carboxy-2-hydroxy-4- methylpentanoate (3-isopropylmalate) to 3-carboxy-4-methyl-2- oxopentanoate. The product decarboxylates to 4-methyl-2 oxopentanoate.	39.33			9870700			0	17	0	0	5	0	0	12	2	2	0	0	1	0	0	1	Oxidation (M)	39422
497	5808	A0A329Y4Z9	Aminopeptidase P family protein OS=Rhizobium tropici OX=398 GN=DQ393_22105 PE=3 SV=1	DQ393_22105		39.3	9807400			1092300			6	2	0	0	4	0	0	2	2	1	0	0	1	0	0	Beta-methylthiolation; Oxidation (M)	66969
180	6019	A0A329YJL7	Phosphonate metabolism transcriptional regulator PhnF OS=Rhizobium tropici OX=398 GN=phnF PE=4 SV=1	phnF	annotation not available	39.29	206600	0	2238400			706180	5	5	5	5	0	0	5	1	1	1	1	1	0	0	1		26917
162	5843	A0A329Y1S6	Coenzyme F420 hydrogenase OS=Rhizobium tropici OX=398 GN=DQ393_31305 PE=4 SV=1	DQ393_31305		39.29	22556000	2145200	1358600		9212900		7	3	3	3	0	3	0	2	2	1	1	1	0	1	0	Oxidation (M)	48262
554	5754	A0A329YC11	Glycosyl transferase OS=Rhizobium tropici OX=398 GN=DQ393_28345 PE=4 SV=1	DQ393_28345		38.84			488220			1002400	5	0	0	4	0	0	2	2	2	0	0	1	0	0	1	Beta-methylthiolation; Oxidation (M)	85989
505	5938	A0A329YDS0	MoxR family ATPase OS=Rhizobium tropici OX=398 GN=DQ393_18320 PE=4 SV=1	DQ393_18320		38.8					0		4	0	0	0	0	4	0	1	1	0	0	0	0	2	0		34363
350	5739	A0A329YE41	Uncharacterized protein OS=Rhizobium tropici OX=398 GN=DQ393_22260 PE=4 SV=1	DQ393_22260		38.47			5428600	0			4	0	0	3	2	0	0	2	2	0	0	1	1	0	0	Oxidation (M)	132826
179	5921	A0A329Y943	Polyketide cyclase OS=Rhizobium tropici OX=398 GN=DQ393_20770 PE=4 SV=1	DQ393_20770		38.3					2097800	950240	7	0	0	0	0	7	7	1	1	0	0	0	0	3	1	Oxidation (M)	17160
445	5769	A0A329Y8W8	Peptide synthetase OS=Rhizobium tropici OX=398 GN=DQ393_32445 PE=4 SV=1	DQ393_32445		38.28	336400	5354600					3	2	2	0	0	0	0	2	2	1	1	0	0	0	0	Oxidation (M)	146257
125	5761	A0A329YJD5	Malto-oligosyltrehalose synthase OS=Rhizobium tropici OX=398 GN=treY PE=4 SV=1	treY		38.18	433	0		0		30981000	7	2	3	0	1	0	4	4	4	1	1	0	1	0	2	Beta-methylthiolation	92420
52	5830	A0A329Y355	Glycosyl transferase family 39 OS=Rhizobium tropici OX=398 GN=DQ393_32350 PE=4 SV=1	DQ393_32350		38.15				996460	14199000	14057000	6	0	0	0	3	3	3	2	2	0	0	0	3	1	3		58356
276	5725	A0A329Y0C6	Xanthine dehydrogenase family protein molybdopterin-binding subunit OS=Rhizobium tropici OX=398 GN=DQ393_31630 PE=4 SV=1	DQ393_31630		38		0			2990700		9	0	2	0	0	7	0	3	3	0	1	0	0	2	0	Beta-methylthiolation; Oxidation (M)	82132
1246	5972	A0A329YHQ7	Lrp/AsnC family transcriptional regulator OS=Rhizobium tropici OX=398 GN=DQ393_19095 PE=4 SV=1	DQ393_19095		37.96					0		23	0	0	0	0	23	0	1	1	0	0	0	0	1	0	Beta-methylthiolation; Oxidation (M)	17816
560	5844	A0A329YI43	3-methylcrotonyl-CoA carboxylase OS=Rhizobium tropici OX=398 GN=DQ393_02830 PE=4 SV=1	DQ393_02830		37.94	6481700				0		9	2	0	0	0	6	0	2	2	1	0	0	0	1	0	Oxidation (M)	71323
1583	6123	A0A329YAQ6	Uncharacterized protein OS=Rhizobium tropici OX=398 GN=DQ393_14120 PE=4 SV=1	DQ393_14120		37.91		2115300					23	0	23	0	0	0	0	1	1	0	1	0	0	0	0		8874
226	5828	A0A329Y7L8	Phenylalanine--tRNA ligase alpha subunit OS=Rhizobium tropici OX=398 GN=pheS PE=3 SV=1	pheS	Belongs to the class-II aminoacyl-tRNA synthetase family. Phe-tRNA synthetase alpha subunit type 1 subfamily	37.9	116160000		48466000				11	6	0	11	0	0	0	2	2	1	0	2	0	0	0	Beta-methylthiolation; Oxidation (M)	40334
133	5719	A0A329Y4D8	Glycoside hydrolase family 5 protein OS=Rhizobium tropici OX=398 GN=DQ393_27190 PE=3 SV=1	DQ393_27190		37.89		0	1988700	0			16	0	5	10	5	0	0	3	3	0	2	2	1	0	0	Oxidation (M)	48237
213	5680	A0A329YG16	UbiH/UbiF family hydroxylase OS=Rhizobium tropici OX=398 GN=DQ393_05530 PE=3 SV=1	DQ393_05530		37.88				0	13051000		7	0	0	0	2	5	0	2	2	0	0	0	1	2	0	Oxidation (M)	43274
623	6040	A0A329YIU7	DNA polymerase III subunit gamma/tau OS=Rhizobium tropici OX=398 GN=dnaX PE=3 SV=1	dnaX	DNA polymerase III is a complex, multichain enzyme responsible for most of the replicative synthesis in bacteria. This DNA polymerase also exhibits 3' to 5' exonuclease activity.	37.83		4619300				0	9	0	3	0	0	0	6	2	2	0	1	0	0	0	1		66878
509	5974	A0A329YA52	Short-chain dehydrogenase OS=Rhizobium tropici OX=398 GN=DQ393_29760 PE=4 SV=1	DQ393_29760		37.65				0	0		5	0	0	0	5	5	0	1	1	0	0	0	1	1	0		27243
428	6127	A0A329Y7T8	Metal-dependent carboxypeptidase OS=Rhizobium tropici OX=398 GN=DQ393_16525 PE=3 SV=1	DQ393_16525		37.61		54320		1430900			7	0	5	0	2	0	0	2	2	0	1	0	1	0	0		56250
1573	6016	A0A329Y7A8	Glycosyl transferase OS=Rhizobium tropici OX=398 GN=DQ393_21850 PE=4 SV=1	DQ393_21850		37.58			484410				4	0	0	4	0	0	0	1	1	0	0	1	0	0	0		56101
170	5842	A0A329YM94	Sugar ABC transporter permease OS=Rhizobium tropici OX=398 GN=DQ393_01405 PE=3 SV=1	DQ393_01405		37.47				2236900	0	950240	6	0	0	0	3	3	3	2	2	0	0	0	2	1	1	Oxidation (M)	31473
802	5826	A0A329YCK4	Translocation/assembly module TamB OS=Rhizobium tropici OX=398 GN=DQ393_08565 PE=4 SV=1	DQ393_08565		37.35				491210			1	0	0	0	1	0	0	1	1	0	0	0	1	0	0		142184
237	6020	A0A329Y6Q1	Amidohydrolase OS=Rhizobium tropici OX=398 GN=DQ393_32645 PE=4 SV=1	DQ393_32645		37.23		1980800	3556800				4	0	4	4	0	0	0	1	1	0	1	2	0	0	0		48479
469	6341	A0A329Y0L2	Sugar ABC transporter ATP-binding protein OS=Rhizobium tropici OX=398 GN=DQ393_32200 PE=3 SV=1	DQ393_32200		37.2					0	38970	8	0	0	0	0	7	8	2	2	0	0	0	0	1	1	Oxidation (M)	38834
261	5720	A0A329Y8G9	Sugar ABC transporter ATP-binding protein OS=Rhizobium tropici OX=398 GN=DQ393_26940 PE=3 SV=1	DQ393_26940		37.14					14655000		4	0	0	0	0	4	0	2	2	0	0	0	0	3	0		54110
124	5730	A0A329YCS3	Terminase OS=Rhizobium tropici OX=398 GN=DQ393_15240 PE=4 SV=1	DQ393_15240		37.02	18979000			0	1221300		7	4	0	0	4	4	0	2	2	1	0	0	1	3	0	Oxidation (M)	50304
618	5977	A0A329YHD5	ABC transporter permease OS=Rhizobium tropici OX=398 GN=DQ393_11895 PE=3 SV=1	DQ393_11895		36.96					0		9	0	0	0	0	9	0	1	1	0	0	0	0	2	0	Oxidation (M)	33771
335	5729	A0A329Y3E7	NAD(P)/FAD-dependent oxidoreductase OS=Rhizobium tropici OX=398 GN=DQ393_29375 PE=3 SV=1	DQ393_29375		36.7		3362600	0				11	0	4	7	0	0	0	2	2	0	1	1	0	0	0	Oxidation (M)	51977
564	5894	A0A329Y0G6	DNA-binding response regulator OS=Rhizobium tropici OX=398 GN=DQ393_31925 PE=4 SV=1	DQ393_31925		36.65			201400		1329800		10	0	0	7	0	4	0	2	2	0	0	1	0	1	0	Beta-methylthiolation	27769
1592	6170	A0A329YD37	3 4-dihydroxy-2-butanone 4-phosphate synthase OS=Rhizobium tropici OX=398 GN=ribB PE=3 SV=1	ribB	Catalyzes the conversion of D-ribulose 5-phosphate to formate and 3,4-dihydroxy-2-butanone 4-phosphate	36.34		0					6	0	6	0	0	0	0	1	1	0	1	0	0	0	0	Beta-methylthiolation; Oxidation (M)	40332
89	6078	A0A329YEQ0	SAM-dependent methyltransferase OS=Rhizobium tropici OX=398 GN=DQ393_08155 PE=4 SV=1	DQ393_08155		36.34				4352800			2	0	0	0	2	0	0	1	1	0	0	0	6	0	0		32267
351	5840	A0A329Y3L6	Beta-lactamase OS=Rhizobium tropici OX=398 GN=ampC PE=3 SV=1	ampC		36.29			40284000	0			13	0	0	5	8	0	0	2	2	0	0	1	1	0	0	Beta-methylthiolation	42654
800	5789	A0A329Y3M6	Thioredoxin reductase OS=Rhizobium tropici OX=398 GN=DQ393_32680 PE=4 SV=1	DQ393_32680		36.15			1616900				4	0	0	4	0	0	0	1	1	0	0	1	0	0	0	Beta-methylthiolation	56289
233	5750	A0A329YFD1	Adhesin OS=Rhizobium tropici OX=398 GN=DQ393_10150 PE=4 SV=1	DQ393_10150		35.98	0		0	0			3	2	0	2	2	0	0	2	2	1	0	1	1	0	0		247528
619	5982	A0A329Y9V8	Peptide deformylase OS=Rhizobium tropici OX=398 GN=def PE=3 SV=1	def	Removes the formyl group from the N-terminal Met of newly synthesized proteins. Requires at least a dipeptide for an efficient rate of reaction. N-terminal L-methionine is a prerequisite for activity but the enzyme has broad specificity at other positions.	35.92					2174100		7	0	0	0	0	7	0	1	1	0	0	0	0	2	0		18778
215	5865	A0A329Y4H6	Uncharacterized protein OS=Rhizobium tropici OX=398 GN=DQ393_26490 PE=4 SV=1	DQ393_26490		35.91			0		1140500		1	0	0	1	0	0	0	2	2	0	0	1	0	2	0	Oxidation (M)	506022
578	6171	A0A329YF35	Divalent metal cation transporter MntH OS=Rhizobium tropici OX=398 GN=mntH PE=3 SV=1	mntH	H(+)-stimulated, divalent metal cation uptake system.	35.89		11716000					4	0	4	0	0	0	0	1	1	0	2	0	0	0	0		48623
439	5699	A0A329YAE4	Gamma-aminobutyraldehyde dehydrogenase OS=Rhizobium tropici OX=398 GN=DQ393_18635 PE=3 SV=1	DQ393_18635		35.84			0		30653000		13	0	0	8	0	4	0	2	2	0	0	1	0	1	0	Beta-methylthiolation; Oxidation (M)	51354
452	5859	A0A329YEF2	Exopolyphosphatase OS=Rhizobium tropici OX=398 GN=DQ393_24865 PE=4 SV=1	DQ393_24865		35.71	1246800		4451100				4	4	0	4	0	0	0	1	1	1	0	1	0	0	0		57400
1250	6029	A0A329YIM5	Efflux transporter periplasmic adaptor subunit OS=Rhizobium tropici OX=398 GN=DQ393_14145 PE=3 SV=1	DQ393_14145		35.64	12127000						7	7	0	0	0	0	0	1	1	1	0	0	0	0	0		37289
187	6057	A0A329YFR9	UPF0301 protein DQ393_07890 OS=Rhizobium tropici OX=398 GN=DQ393_07890 PE=3 SV=1	DQ393_07890		35.57				14498000	6941600	0	10	0	0	0	10	10	10	1	1	0	0	0	2	1	1		21836
352	5909	A0A329Y4K5	Bifunctional diguanylate cyclase/phosphodiesterase OS=Rhizobium tropici OX=398 GN=DQ393_25140 PE=4 SV=1	DQ393_25140		35.56			9903800		0		3	0	0	1	0	1	0	2	2	0	0	1	0	1	0		86246
810	6006	A0A329Y4R7	Glutamyl-tRNA(Gln) amidotransferase subunit A OS=Rhizobium tropici OX=398 GN=gatA PE=3 SV=1	gatA	Allows the formation of correctly charged Gln-tRNA(Gln) through the transamidation of misacylated Glu-tRNA(Gln) in organisms which lack glutaminyl-tRNA synthetase. The reaction takes place in the presence of glutamine and ATP through an activated gamma-phospho-Glu- tRNA(Gln)	35.55					0		1	0	0	0	0	1	0	1	1	0	0	0	0	1	0		52627
200	5815	A0A329YGS4	Penicillin-insensitive transglycosylase OS=Rhizobium tropici OX=398 GN=DQ393_01785 PE=3 SV=1	DQ393_01785		35.39	6962400		708260				8	7	0	3	0	0	0	3	3	2	0	1	0	0	0	Oxidation (M)	86503
511	6026	A0A329YAN7	Carbohydrate ABC transporter substrate-binding protein OS=Rhizobium tropici OX=398 GN=DQ393_14010 PE=3 SV=1	DQ393_14010		35.39					4520900		3	0	0	0	0	3	0	1	1	0	0	0	0	2	0		46787
569	6031	A0A329YBY8	AGE family epimerase/isomerase OS=Rhizobium tropici OX=398 GN=DQ393_15190 PE=3 SV=1	DQ393_15190		35.38		1323800				0	5	0	5	0	0	0	5	1	1	0	1	0	0	0	1	Oxidation (M)	46928
502	5875	A0A329YGW8	Flagellum-specific ATP synthase OS=Rhizobium tropici OX=398 GN=DQ393_21955 PE=3 SV=1	DQ393_21955		35.24			872690			0	12	0	0	6	0	0	6	2	2	0	0	1	0	0	1	Oxidation (M)	49482
196	6034	A0A329Y771	Uncharacterized protein OS=Rhizobium tropici OX=398 GN=DQ393_22395 PE=4 SV=1	DQ393_22395		35.15	1863200						8	8	0	0	0	0	0	1	1	4	0	0	0	0	0		13286
640	6356	A0A329YI95	Cation transporter OS=Rhizobium tropici OX=398 GN=DQ393_03055 PE=3 SV=1	DQ393_03055		34.65		3625600	75.3				7	0	7	6	0	0	0	2	2	0	1	1	0	0	0	Oxidation (M)	35871
1254	6062	A0A329Y5E8	L-idonate 5-dehydrogenase OS=Rhizobium tropici OX=398 GN=DQ393_28750 PE=4 SV=1	DQ393_28750		34.59						0	5	0	0	0	0	0	5	1	1	0	0	0	0	0	1		36240
69	6008	A0A329YMP6	ABC transporter ATP-binding protein OS=Rhizobium tropici OX=398 GN=DQ393_04780 PE=3 SV=1	DQ393_04780		34.53				0		3133300	2	0	0	0	2	0	2	1	1	0	0	0	1	0	6		56065
1574	6055	A0A329Y211	Sugar transporter OS=Rhizobium tropici OX=398 GN=DQ393_31840 PE=4 SV=1	DQ393_31840		34.51			410630				6	0	0	6	0	0	0	1	1	0	0	1	0	0	0	Oxidation (M)	48698
1575	6056	A0A329Y293	Cupin OS=Rhizobium tropici OX=398 GN=DQ393_32715 PE=4 SV=1	DQ393_32715		34.5			0				3	0	0	3	0	0	0	1	1	0	0	1	0	0	0		44735
725	5749	A0A329YJT5	Polyhydroxyalkanoate depolymerase OS=Rhizobium tropici OX=398 GN=DQ393_00630 PE=4 SV=1	DQ393_00630		34.47						0	4	0	0	0	0	0	4	1	1	0	0	0	0	0	1		47718
464	6179	A0A329Y3R7	ABC transporter substrate-binding protein OS=Rhizobium tropici OX=398 GN=DQ393_27495 PE=3 SV=1	DQ393_27495		34.45		668300	1543600				6	0	3	3	0	0	0	2	2	0	1	1	0	0	0		62833
556	5782	A0A329YDG0	Chaperone protein ClpB OS=Rhizobium tropici OX=398 GN=clpB PE=3 SV=1	clpB	Part of a stress-induced multi-chaperone system, it is involved in the recovery of the cell from heat-induced damage, in cooperation with DnaK, DnaJ and GrpE	34.28	1526900	14045000					6	4	2	0	0	0	0	2	2	1	1	0	0	0	0	Beta-methylthiolation; Oxidation (M)	96060
46	6067	A0A329YDP4	NADH:ubiquinone oxidoreductase subunit NDUFA12 OS=Rhizobium tropici OX=398 GN=DQ393_24290 PE=4 SV=1	DQ393_24290		34.18				11902000	29984000	14908000	6	0	0	0	6	6	6	1	1	0	0	0	3	2	3		15169
341	5895	A0A329YIM3	ADP-ribosylglycohydrolase family protein OS=Rhizobium tropici OX=398 GN=DQ393_16890 PE=4 SV=1	DQ393_16890		33.97		4338800	3338100				1	0	1	1	0	0	0	1	1	0	1	1	0	0	0	Oxidation (M)	76769
332	5923	A0A329YG61	Vitamin B12-dependent ribonucleotide reductase OS=Rhizobium tropici OX=398 GN=DQ393_06735 PE=3 SV=1	DQ393_06735		33.95				0	0		4	0	0	0	1	3	0	2	2	0	0	0	1	1	0	Oxidation (M)	138871
150	5733	A0A329Y6L9	DD-transpeptidase OS=Rhizobium tropici OX=398 GN=DQ393_24345 PE=3 SV=1	DQ393_24345		33.95	121680000		8571500				9	2	0	8	0	0	0	3	3	2	0	2	0	0	0	Oxidation (M)	88530
1606	6275	A0A329YAT8	2-dehydropantoate 2-reductase OS=Rhizobium tropici OX=398 GN=DQ393_17760 PE=3 SV=1	DQ393_17760		33.86		17305000					6	0	6	0	0	0	0	1	1	0	1	0	0	0	0	Oxidation (M)	37221
282	6091	A0A329Y4X5	Diaminopimelate decarboxylase OS=Rhizobium tropici OX=398 GN=lysA PE=3 SV=1	lysA	Specifically catalyzes the decarboxylation of meso- diaminopimelate (meso-DAP) to L-lysine	33.74	0				2177900	0	12	9	0	0	0	2	2	2	2	1	0	0	0	1	1		45272
517	6124	A0A329Y3T0	B30.2/SPRY domain-containing protein OS=Rhizobium tropici OX=398 GN=DQ393_30150 PE=4 SV=1	DQ393_30150		33.72			12235000				6	0	0	6	0	0	0	1	1	0	0	2	0	0	0		49367
297	5896	A0A329Y6E3	LysR family transcriptional regulator OS=Rhizobium tropici OX=398 GN=DQ393_32880 PE=3 SV=1	DQ393_32880		33.61				1481400	5976700		7	0	0	0	4	7	0	2	2	0	0	0	1	2	0	Oxidation (M)	33787
47	6071	A0A329YJW8	ABC transporter ATP-binding protein OS=Rhizobium tropici OX=398 GN=DQ393_01170 PE=3 SV=1	DQ393_01170		33.51				1597000	3436500	43455000	3	0	0	0	3	3	3	1	1	0	0	0	2	2	4		40043
47	6072	A0A329YE50	sn-glycerol-3-phosphate import ATP-binding protein UgpC OS=Rhizobium tropici OX=398 GN=ugpC PE=3 SV=1	ugpC	Part of the ABC transporter complex UgpABCE involved in sn- glycerol-3-phosphate import. Responsible for energy coupling to the transport system	33.51				1597000	3436500	43455000	3	0	0	0	3	3	3	1	1	0	0	0	2	2	4		40263
1259	6110	A0A329Y335	EmrB/QacA family drug resistance transporter OS=Rhizobium tropici OX=398 GN=DQ393_26710 PE=4 SV=1	DQ393_26710		33.49	1158900						5	5	0	0	0	0	0	1	1	1	0	0	0	0	0	Oxidation (M)	57821
247	5762	A0A329YCS4	Monovalent cation/H+ antiporter subunit A OS=Rhizobium tropici OX=398 GN=DQ393_27120 PE=4 SV=1	DQ393_27120		33.48			328	6427600			4	0	0	2	2	0	0	2	2	0	0	2	1	0	0	Oxidation (M)	105247
1591	6153	A0A329Y5T8	Uncharacterized protein OS=Rhizobium tropici OX=398 GN=DQ393_31520 PE=4 SV=1	DQ393_31520		33.41			2437700				21	0	0	21	0	0	0	1	1	0	0	1	0	0	0	Beta-methylthiolation; Oxidation (M)	14300
32	5863	A0A329YL96	Sugar ABC transporter ATP-binding protein OS=Rhizobium tropici OX=398 GN=DQ393_09750 PE=3 SV=1	DQ393_09750		33.35				46887000	20673000	4022000	3	0	0	0	3	3	3	1	1	0	0	0	4	2	3		39173
73	5742	A0A329Y7X4	Uncharacterized protein OS=Rhizobium tropici OX=398 GN=DQ393_20350 PE=3 SV=1	DQ393_20350		33.32	7621400		13343000				1	0	0	1	0	0	0	2	2	1	0	5	0	0	0		197263
65	6119	A0A329YCK7	ABC transporter ATP-binding protein/permease OS=Rhizobium tropici OX=398 GN=DQ393_14255 PE=3 SV=1	DQ393_14255		33.32	12324000	8041700					2	2	2	0	0	0	0	1	1	3	4	0	0	0	0		73878
581	6200	A0A329YGK7	Phosphoadenosine phosphosulfate reductase OS=Rhizobium tropici OX=398 GN=cysH PE=3 SV=1	cysH	Reduction of activated sulfate into sulfite.	33.21		0			0		15	0	9	0	0	6	0	2	2	0	1	0	0	1	0		26899
1251	6033	A0A329Y6M2	ABC transporter permease OS=Rhizobium tropici OX=398 GN=DQ393_32485 PE=3 SV=1	DQ393_32485		33.17				13527000			3	0	0	0	3	0	0	1	1	0	0	0	1	0	0		33458
160	6075	A0A329YCZ2	DUF1348 domain-containing protein OS=Rhizobium tropici OX=398 GN=DQ393_09370 PE=4 SV=1	DQ393_09370		33.04				14313000	14127000	11822000	8	0	0	0	8	8	8	1	1	0	0	0	1	1	2		18499
1044	6182	A0A329YH64	TetR/AcrR family transcriptional regulator OS=Rhizobium tropici OX=398 GN=DQ393_17260 PE=4 SV=1	DQ393_17260		32.94		6161100					10	0	10	0	0	0	0	1	1	0	1	0	0	0	0	Oxidation (M)	25230
617	5960	A0A329YJE1	Adenosylhomocysteinase OS=Rhizobium tropici OX=398 GN=ahcY PE=3 SV=1	ahcY	May play a key role in the regulation of the intracellular concentration of adenosylhomocysteine	32.94				0	0		7	0	0	0	2	5	0	2	2	0	0	0	1	1	0	Beta-methylthiolation	50731
209	5715	A0A329Y6B9	Molybdopterin oxidoreductase family protein OS=Rhizobium tropici OX=398 GN=DQ393_23490 PE=4 SV=1	DQ393_23490		32.77	1190800		3958600			6805800	6	5	0	5	0	0	1	2	2	1	0	1	0	0	1		79653
251	5900	A0A329YJU1	Elongation factor Tu (Fragment) OS=Rhizobium tropici OX=398 GN=tuf PE=3 SV=1	tuf	This protein promotes the GTP-dependent binding of aminoacyl- tRNA to the A-site of ribosomes during protein biosynthesis.	32.75		54077000			420440		10	0	7	0	0	3	0	2	2	0	2	0	0	1	0	Beta-methylthiolation; Oxidation (M)	41841
251	5901	A0A329YHA6	Elongation factor Tu OS=Rhizobium tropici OX=398 GN=tuf PE=3 SV=1	tuf	This protein promotes the GTP-dependent binding of aminoacyl- tRNA to the A-site of ribosomes during protein biosynthesis.	32.75		54077000			420440		10	0	7	0	0	3	0	2	2	0	2	0	0	1	0	Beta-methylthiolation; Oxidation (M)	42681
1580	6101	A0A329Y099	LysR family transcriptional regulator OS=Rhizobium tropici OX=398 GN=DQ393_31495 PE=3 SV=1	DQ393_31495		32.75					85820		4	0	0	0	0	4	0	1	1	0	0	0	0	1	0		33223
66	6225	A0A329Y6I0	Lipoprotein-releasing ABC transporter permease subunit OS=Rhizobium tropici OX=398 GN=DQ393_24100 PE=3 SV=1	DQ393_24100		32.74	4806400	1492800					2	2	2	0	0	0	0	1	1	4	3	0	0	0	0		46907
249	5887	A0A329YCA5	OmpR/PhoB-type domain-containing protein OS=Rhizobium tropici OX=398 GN=DQ393_12720 PE=4 SV=1	DQ393_12720		32.62	28109000		25074000				2	2	0	2	0	0	0	1	1	2	0	1	0	0	0	Beta-methylthiolation; Oxidation (M)	103985
1584	6132	A0A329YG32	Crotonase/enoyl-CoA hydratase family protein OS=Rhizobium tropici OX=398 GN=DQ393_07605 PE=3 SV=1	DQ393_07605		32.61	3093900						8	8	0	0	0	0	0	1	1	1	0	0	0	0	0	Oxidation (M)	26863
519	6188	A0A329Y0E6	Glycosyl transferase family 1 OS=Rhizobium tropici OX=398 GN=DQ393_31850 PE=4 SV=1	DQ393_31850		32.59		2557500			734760		5	0	2	0	0	3	0	2	2	0	1	0	0	1	0	Beta-methylthiolation	50726
1274	6245	A0A329YF94	DNA-binding protein OS=Rhizobium tropici OX=398 GN=DQ393_23285 PE=4 SV=1	DQ393_23285		32.51		5858700					5	0	5	0	0	0	0	1	1	0	1	0	0	0	0		29790
349	6685	A0A329YHI9	DNA ligase OS=Rhizobium tropici OX=398 GN=ligA PE=3 SV=1	ligA	DNA ligase that catalyzes the formation of phosphodiester linkages between 5'-phosphoryl and 3'-hydroxyl groups in double- stranded DNA using NAD as a coenzyme and as the energy source for the reaction. It is essential for DNA replication and repair of damaged DNA	32.51	0					5390400	3	3	0	0	0	0	1	2	2	1	0	0	0	0	1		78413
345	5871	A0A329Y2P4	AraC family transcriptional regulator OS=Rhizobium tropici OX=398 GN=DQ393_31430 PE=4 SV=1	DQ393_31430		32.46				5852200	4080200		3	0	0	0	3	3	0	1	1	0	0	0	1	1	0		36763
454	5940	A0A329Y9E7	Transketolase OS=Rhizobium tropici OX=398 GN=tkt PE=3 SV=1	tkt	Catalyzes the transfer of a two-carbon ketol group from a ketose donor to an aldose acceptor, via a covalent intermediate with the cofactor thiamine pyrophosphate	32.41	1190800		3046200				10	5	0	5	0	0	0	2	2	1	0	1	0	0	0	Oxidation (M)	71239
1578	6088	A0A329Y986	Inositol-1-monophosphatase OS=Rhizobium tropici OX=398 GN=DQ393_19390 PE=3 SV=1	DQ393_19390		32.39				0			3	0	0	0	3	0	0	1	1	0	0	0	1	0	0		28658
510	5978	A0A329YBK9	Phenylalanine--tRNA ligase beta subunit OS=Rhizobium tropici OX=398 GN=pheT PE=3 SV=1	pheT	Belongs to the phenylalanyl-tRNA synthetase beta subunit family. Type 1 subfamily	32.36			6447600		0		5	0	0	4	0	1	0	2	2	0	0	1	0	1	0	Beta-methylthiolation	86069
1585	6134	A0A329YH14	Uncharacterized protein OS=Rhizobium tropici OX=398 GN=DQ393_02565 PE=4 SV=1	DQ393_02565		32.31	1320800						38	38	0	0	0	0	0	1	1	1	0	0	0	0	0	Oxidation (M)	9145
416	5796	A0A329YLV1	Indolepyruvate ferredoxin oxidoreductase family protein OS=Rhizobium tropici OX=398 GN=DQ393_02810 PE=3 SV=1	DQ393_02810		32.28					0	1418500	3	0	0	0	0	3	1	2	2	0	0	0	0	1	1	Beta-methylthiolation	127017
398	6216	A0A329YFW7	Methionine synthase OS=Rhizobium tropici OX=398 GN=DQ393_15185 PE=3 SV=1	DQ393_15185		32.24		0		0			2	0	1	0	1	0	0	2	2	0	1	0	1	0	0	Oxidation (M)	138083
1262	6137	A0A329YB92	Mechanosensitive ion channel protein OS=Rhizobium tropici OX=398 GN=DQ393_11165 PE=3 SV=1	DQ393_11165		32.15	240800						3	3	0	0	0	0	0	1	1	1	0	0	0	0	0	Oxidation (M)	78430
576	6156	A0A329YBP9	Beta-galactosidase OS=Rhizobium tropici OX=398 GN=DQ393_13990 PE=3 SV=1	DQ393_13990		32.05	955060				0		4	3	0	0	0	2	0	2	2	1	0	0	0	1	0	Oxidation (M)	80563
1027	5860	A0A329YG22	Hydroxyacid dehydrogenase OS=Rhizobium tropici OX=398 GN=DQ393_07555 PE=4 SV=1	DQ393_07555		31.96			2778500				5	0	0	5	0	0	0	1	1	0	0	1	0	0	0	Oxidation (M)	50787
182	6272	A0A329YIJ4	MFS transporter OS=Rhizobium tropici OX=398 GN=DQ393_02755 PE=4 SV=1	DQ393_02755		31.92						830420	2	0	0	0	0	0	2	1	1	0	0	0	0	0	4		49374
584	6338	A0A329YMB3	Uncharacterized protein OS=Rhizobium tropici OX=398 GN=DQ393_06785 PE=4 SV=1	DQ393_06785		31.83				0		0	13	0	0	0	6	0	7	2	2	0	0	0	1	0	1		37560
327	5810	A0A329Y2S6	Patatin-like phospholipase family protein OS=Rhizobium tropici OX=398 GN=DQ393_25570 PE=4 SV=1	DQ393_25570		31.8	0	0					9	3	5	0	0	0	0	2	2	1	1	0	0	0	0	Beta-methylthiolation	44175
254	6273	A0A329YA32	ABC transporter substrate-binding protein OS=Rhizobium tropici OX=398 GN=DQ393_14345 PE=3 SV=1	DQ393_14345		31.78						891730	1	0	0	0	0	0	1	1	1	0	0	0	0	0	3		72529
891	6021	A0A329YBW5	Probable 2-(5''-triphosphoribosyl)-3'-dephosphocoenzyme-A synthase OS=Rhizobium tropici OX=398 GN=mdcB PE=3 SV=1	mdcB		31.49		373510					10	0	10	0	0	0	0	1	1	0	1	0	0	0	0	Beta-methylthiolation	30265
631	6224	A0A329YGW5	Xanthine dehydrogenase family protein subunit M OS=Rhizobium tropici OX=398 GN=DQ393_14570 PE=4 SV=1	DQ393_14570		31.48		0			1875500		9	0	5	0	0	5	0	2	2	0	1	0	0	1	0	Beta-methylthiolation	34018
1588	6143	A0A329YAU3	HlyD family secretion protein OS=Rhizobium tropici OX=398 GN=DQ393_15940 PE=4 SV=1	DQ393_15940		31.47	22201000						7	7	0	0	0	0	0	1	1	1	0	0	0	0	0		37767
203	5717	A0A329YGB1	Flagellar biosynthesis protein FlgF OS=Rhizobium tropici OX=398 GN=DQ393_07535 PE=4 SV=1	DQ393_07535		31.37	0			3048600	1553500		7	5	0	0	2	2	0	2	2	1	0	0	1	1	0	Oxidation (M)	90070
281	5947	A0A329YA36	Dipeptide ABC transporter ATP-binding protein DppD OS=Rhizobium tropici OX=398 GN=dppD PE=3 SV=1	dppD		31.33		0		0		0	21	0	7	0	8	0	6	3	3	0	1	0	1	0	1	Beta-methylthiolation; Oxidation (M)	36730
1244	5902	A0A329Y2K4	SAM-dependent methyltransferase OS=Rhizobium tropici OX=398 GN=DQ393_26915 PE=3 SV=1	DQ393_26915		31.3				4788700			4	0	0	0	4	0	0	1	1	0	0	0	1	0	0		50711
1258	6103	A0A329Y8P8	Sugar ABC transporter permease OS=Rhizobium tropici OX=398 GN=DQ393_32000 PE=3 SV=1	DQ393_32000		31.26					703640		5	0	0	0	0	5	0	1	1	0	0	0	0	1	0		33543
229	6104	A0A329YMV0	Type II toxin-antitoxin system RelE/ParE family toxin OS=Rhizobium tropici OX=398 GN=DQ393_04970 PE=3 SV=1	DQ393_04970		31.25				4320400	765150		16	0	0	0	16	16	0	1	1	0	0	0	2	1	0		10588
391	5861	A0A329YID5	Sarcosine oxidase subunit alpha OS=Rhizobium tropici OX=398 GN=DQ393_02340 PE=3 SV=1	DQ393_02340		31.15				2784400	722870		1	0	0	0	1	1	0	1	1	0	0	0	1	1	0		104483
577	6167	A0A329YLP1	Murein hydrolase A OS=Rhizobium tropici OX=398 GN=DQ393_00585 PE=4 SV=1	DQ393_00585		31.14	4069500		455400				9	9	0	9	0	0	0	1	1	1	0	1	0	0	0		41309
456	6066	A0A329Y9H6	Aspartate aminotransferase family protein OS=Rhizobium tropici OX=398 GN=DQ393_15515 PE=3 SV=1	DQ393_15515		31.13	10229000	340400					14	6	8	0	0	0	0	2	2	1	1	0	0	0	0	Oxidation (M)	49390
377	5949	A0A329YGW1	Bifunctional diguanylate cyclase/phosphodiesterase OS=Rhizobium tropici OX=398 GN=DQ393_10985 PE=4 SV=1	DQ393_10985		44561			12788000	7048800			4	0	0	2	2	0	0	2	2	0	0	1	1	0	0	Beta-methylthiolation	85505
580	6194	A0A329Y6X6	Carbamoyl-phosphate synthase large chain OS=Rhizobium tropici OX=398 GN=carB PE=3 SV=1	carB	Belongs to the CarB family	31.11		0			0		6	0	4	0	0	2	0	2	2	0	1	0	0	1	0	Oxidation (M)	125919
582	6241	A0A329YIW2	Gfo/Idh/MocA family oxidoreductase OS=Rhizobium tropici OX=398 GN=DQ393_09745 PE=4 SV=1	DQ393_09745		31.11	0						20	20	0	0	0	0	0	2	2	2	0	0	0	0	0	Beta-methylthiolation; Oxidation (M)	39248
1278	6287	A0A329Y6H0	Glycosyltransferase family 1 protein OS=Rhizobium tropici OX=398 GN=DQ393_23775 PE=4 SV=1	DQ393_23775		31.04						71983000	4	0	0	0	0	0	4	1	1	0	0	0	0	0	1		42596
216	6002	A0A329YIS6	Ribonuclease D OS=Rhizobium tropici OX=398 GN=DQ393_01490 PE=4 SV=1	DQ393_01490		44227		187630000		1550300	47191000		17	0	9	0	14	9	0	2	2	0	1	0	1	1	0	Oxidation (M)	23139
628	6158	A0A329Y2K7	Phage prohead protein OS=Rhizobium tropici OX=398 GN=DQ393_30145 PE=4 SV=1	DQ393_30145		30.94			488220			2871200	26	0	0	20	0	0	6	2	2	0	0	1	0	0	1	Beta-methylthiolation	15968
823	6403	A0A329Y9W4	Spermidine/putrescine ABC transporter ATP-binding protein OS=Rhizobium tropici OX=398 GN=DQ393_25300 PE=3 SV=1	DQ393_25300		30.85		2557500					3	0	3	0	0	0	0	1	1	0	1	0	0	0	0	Oxidation (M)	39160
496	5783	A0A329Y9A2	ATP/GTP-binding protein OS=Rhizobium tropici OX=398 GN=DQ393_19235 PE=4 SV=1	DQ393_19235		30.85			5371900	0			5	0	0	4	1	0	0	2	2	0	0	1	1	0	0	Oxidation (M)	69390
446	5781	A0A329YIF1	ABC transporter substrate-binding protein OS=Rhizobium tropici OX=398 GN=DQ393_13695 PE=4 SV=1	DQ393_13695		30.84		1114300			0		12	0	4	0	0	8	0	2	2	0	1	0	0	1	0	Beta-methylthiolation; Oxidation (M)	47370
204	6061	A0A329Y4B0	Cellulose synthase OS=Rhizobium tropici OX=398 GN=DQ393_29045 PE=4 SV=1	DQ393_29045		30.77		0		2796400		7762300	5	0	4	0	1	0	1	3	3	0	1	0	1	0	1	Oxidation (M)	88334
400	6404	A0A329Y725	Chemotaxis protein OS=Rhizobium tropici OX=398 GN=DQ393_21270 PE=4 SV=1	DQ393_21270		30.77	1495700					1686400	3	2	0	0	0	0	1	2	2	1	0	0	0	0	1		71126
72	6226	A0A329Y2X3	FAD-binding oxidoreductase OS=Rhizobium tropici OX=398 GN=DQ393_27670 PE=4 SV=1	DQ393_27670		30.71	2193200	2798700					2	2	2	0	0	0	0	1	1	3	4	0	0	0	0		46235
531	6365	A0A329Y2B1	Hydrolase_2 domain-containing protein OS=Rhizobium tropici OX=398 GN=DQ393_29530 PE=4 SV=1	DQ393_29530		30.58	1528900					0	6	5	0	0	0	0	1	2	2	1	0	0	0	0	1		66779
630	6198	A0A329YAR1	Uncharacterized protein OS=Rhizobium tropici OX=398 GN=DQ393_19240 PE=4 SV=1	DQ393_19240		30.52					0		10	0	0	0	0	10	0	2	2	0	0	0	0	2	0		23486
381	6173	A0A329YC90	ATPase OS=Rhizobium tropici OX=398 GN=DQ393_16180 PE=3 SV=1	DQ393_16180		30.39			15478000	62013000			9	0	0	9	9	0	0	1	1	0	0	1	1	0	0		16836
284	6326	A0A329YGR8	Acetyl-CoA C-acetyltransferase OS=Rhizobium tropici OX=398 GN=DQ393_21740 PE=3 SV=1	DQ393_21740		30.37			2267900			2067900	16	0	0	9	0	0	7	2	2	0	0	1	0	0	2	Beta-methylthiolation; Oxidation (M)	42482
594	6550	A0A329YI30	Phospholipase OS=Rhizobium tropici OX=398 GN=DQ393_18840 PE=4 SV=1	DQ393_18840		30.34		24196000		0			10	0	4	0	6	0	0	2	2	0	1	0	1	0	0	Beta-methylthiolation	57634
87	6183	A0A329YI93	Indolepyruvate ferredoxin oxidoreductase OS=Rhizobium tropici OX=398 GN=DQ393_04005 PE=4 SV=1	DQ393_04005		30.32				3653800			2	0	0	0	2	0	0	1	1	0	0	0	6	0	0	Oxidation (M)	77643
238	6162	A0A329Y3J6	Transport permease protein OS=Rhizobium tropici OX=398 GN=DQ393_25605 PE=3 SV=1	DQ393_25605		30.31	14788000	12489000	12229000				3	3	3	3	0	0	0	1	1	1	1	1	0	0	0		40570
585	6363	A0A329YCJ6	Gfo/Idh/MocA family oxidoreductase OS=Rhizobium tropici OX=398 GN=DQ393_16065 PE=4 SV=1	DQ393_16065		30.28		0			5509800		18	0	11	0	0	7	0	2	2	0	1	0	0	1	0	Beta-methylthiolation; Oxidation (M)	33417
1248	5987	A0A329YFS9	Glycosyltransferase family 1 protein OS=Rhizobium tropici OX=398 GN=DQ393_09405 PE=4 SV=1	DQ393_09405		30.23						143100	5	0	0	0	0	0	5	1	1	0	0	0	0	0	1	Beta-methylthiolation	44347
629	6175	A0A329YGC5	DNA-directed RNA polymerase subunit alpha OS=Rhizobium tropici OX=398 GN=rpoA PE=3 SV=1	rpoA	DNA-dependent RNA polymerase catalyzes the transcription of DNA into RNA using the four ribonucleoside triphosphates as substrates.	30.14			4643800				3	0	0	3	0	0	0	1	1	0	0	2	0	0	0		37156
1040	6118	A0A329Y3V7	Aromatic ring-hydroxylating dioxygenase subunit alpha OS=Rhizobium tropici OX=398 GN=DQ393_25365 PE=4 SV=1	DQ393_25365		44530					1340100		3	0	0	0	0	3	0	1	1	0	0	0	0	1	0		46956
366	6052	A0A329YIV5	Uncharacterized protein OS=Rhizobium tropici OX=398 GN=DQ393_09695 PE=4 SV=1	DQ393_09695		44499				862510	6333700		4	0	0	0	1	2	0	2	2	0	0	0	1	1	0		69207
222	6863	A0A329YD12	Glycoside hydrolase family 127 protein OS=Rhizobium tropici OX=398 GN=DQ393_13440 PE=4 SV=1	DQ393_13440		44438	30513000						4	4	0	0	0	0	0	2	2	3	0	0	0	0	0	Oxidation (M)	71496
388	5804	A0A329YCV6	3'-phosphoesterase OS=Rhizobium tropici OX=398 GN=ligD PE=4 SV=1	ligD		44346			0		3245500		4	0	0	3	0	1	0	2	2	0	0	1	0	1	0	Oxidation (M)	97735
626	6130	A0A329Y307	Uncharacterized protein OS=Rhizobium tropici OX=398 GN=DQ393_29515 PE=4 SV=1	DQ393_29515		29.89				3741800			5	0	0	0	5	0	0	2	2	0	0	0	2	0	0	Beta-methylthiolation	100705
1635	6430	A0A329YNF0	Class I SAM-dependent methyltransferase OS=Rhizobium tropici OX=398 GN=DQ393_06900 PE=4 SV=1	DQ393_06900		29.87		2384900					7	0	7	0	0	0	0	1	1	0	1	0	0	0	0		28762
514	6109	A0A329Y883	Efflux pump membrane transporter OS=Rhizobium tropici OX=398 GN=DQ393_17340 PE=3 SV=1	DQ393_17340		29.75				8328600	13016000		2	0	0	0	1	1	0	2	2	0	0	0	1	1	0		112348
423	5999	A0A329YFS3	Adenylate/guanylate cyclase domain-containing protein OS=Rhizobium tropici OX=398 GN=DQ393_14375 PE=4 SV=1	DQ393_14375		29.74					1694600		3	0	0	0	0	3	0	1	1	0	0	0	0	2	0		63179
171	6023	A0A329Y5B5	Replication initiation protein RepC OS=Rhizobium tropici OX=398 GN=DQ393_25220 PE=4 SV=1	DQ393_25220		29.61	908260	718950					2	2	2	0	0	0	0	1	1	2	2	0	0	0	0		47267
1607	6296	A0A329Y474	RNA polymerase sigma factor OS=Rhizobium tropici OX=398 GN=DQ393_24855 PE=3 SV=1	DQ393_24855		29.59						3313300	6	0	0	0	0	0	6	1	1	0	0	0	0	0	1	Oxidation (M)	23216
587	6405	A0A329YKB8	Sulfur carrier protein FdhD OS=Rhizobium tropici OX=398 GN=fdhD PE=3 SV=1	fdhD	Required for formate dehydrogenase (FDH) activity. Acts as a sulfur carrier protein that transfers sulfur from IscS to the molybdenum cofactor prior to its insertion into FDH.	29.57		3210100					8	0	8	0	0	0	0	1	1	0	2	0	0	0	0	Beta-methylthiolation	29033
172	6190	A0A329YF44	MFS transporter OS=Rhizobium tropici OX=398 GN=DQ393_21295 PE=4 SV=1	DQ393_21295		29.52				14367000	4414100	33441000	3	0	0	0	3	3	3	1	1	0	0	0	1	1	2		54509
29	6133	A0A329Y5I6	Uncharacterized protein OS=Rhizobium tropici OX=398 GN=DQ393_20145 PE=4 SV=1	DQ393_20145		29.41			1713000	10041000	12632000	15425000	8	0	0	8	8	8	8	1	1	0	0	3	2	2	3		12366
294	5766	A0A329YCZ1	Amino acid dehydrogenase OS=Rhizobium tropici OX=398 GN=DQ393_24835 PE=4 SV=1	DQ393_24835		29.4		0	0				14	0	6	14	0	0	0	2	2	0	1	2	0	0	0	Oxidation (M)	45838
898	6155	A0A329YBR9	Transcriptional regulator OS=Rhizobium tropici OX=398 GN=DQ393_08665 PE=3 SV=1	DQ393_08665		29.38					0		2	0	0	0	0	2	0	1	1	0	0	0	0	1	0		33415
422	5975	A0A329YGP8	Adenosine kinase OS=Rhizobium tropici OX=398 GN=DQ393_01735 PE=4 SV=1	DQ393_01735		29.32		0	2191500				8	0	8	8	0	0	0	1	1	0	1	1	0	0	0		35728
1594	6201	A0A329Y6A6	Flagellar basal-body rod protein FlgF OS=Rhizobium tropici OX=398 GN=DQ393_21950 PE=3 SV=1	DQ393_21950		29.2				989710			14	0	0	0	14	0	0	1	1	0	0	0	1	0	0		25744
535	6559	A0A329Y4F0	DNA polymerase Y family protein OS=Rhizobium tropici OX=398 GN=DQ393_30095 PE=3 SV=1	DQ393_30095		29.16		4753100	1751500				8	0	3	5	0	0	0	2	2	0	1	1	0	0	0	Oxidation (M)	55930
1046	6221	A0A329YLT1	GntR family transcriptional regulator OS=Rhizobium tropici OX=398 GN=DQ393_05475 PE=4 SV=1	DQ393_05475		29.15	3666300						15	15	0	0	0	0	0	1	1	1	0	0	0	0	0	Oxidation (M)	27276
902	6235	A0A329YJX4	Bifunctional glutamine synthetase adenylyltransferase/adenylyl-removing enzyme OS=Rhizobium tropici OX=398 GN=glnE PE=3 SV=1	glnE	Involved in the regulation of glutamine synthetase GlnA, a key enzyme in the process to assimilate ammonia. When cellular nitrogen levels are high, the C-terminal adenylyl transferase (AT) inactivates GlnA by covalent transfer of an adenylyl group from ATP to specific tyrosine residue of GlnA, thus reducing its activity. Conversely, when nitrogen levels are low, the N-terminal adenylyl removase (…	44468						4334300	2	0	0	0	0	0	2	1	1	0	0	0	0	0	1	Oxidation (M)	108806
1637	6441	A0A329YCK2	Glucose-1-phosphate thymidylyltransferase OS=Rhizobium tropici OX=398 GN=rfbA PE=3 SV=1	rfbA	Catalyzes the formation of dTDP-glucose, from dTTP and glucose 1-phosphate, as well as its pyrophosphorolysis.	44406		0					5	0	5	0	0	0	0	1	1	0	1	0	0	0	0		32600
1595	6206	A0A329Y2N7	Glycosyl transferase family 1 OS=Rhizobium tropici OX=398 GN=DQ393_25965 PE=4 SV=1	DQ393_25965		29				5852200			3	0	0	0	3	0	0	1	1	0	0	0	1	0	0	Oxidation (M)	44504
1638	6443	A0A329YEN3	Transcriptional regulator OS=Rhizobium tropici OX=398 GN=DQ393_24440 PE=3 SV=1	DQ393_24440		28.99		5930900					7	0	7	0	0	0	0	1	1	0	1	0	0	0	0	Beta-methylthiolation; Oxidation (M)	33784
636	6300	A0A329YEN2	LysR family transcriptional regulator OS=Rhizobium tropici OX=398 GN=DQ393_12600 PE=3 SV=1	DQ393_12600		28.97				2133500		1522500	4	0	0	0	4	0	4	1	1	0	0	0	1	0	1		31827
426	6053	A0A329Y4R2	Ankyrin repeat domain-containing protein OS=Rhizobium tropici OX=398 GN=DQ393_25840 PE=4 SV=1	DQ393_25840		28.95			1525300				27	0	0	27	0	0	0	2	2	0	0	2	0	0	0	Beta-methylthiolation	20957
353	6039	A0A329YB93	Gfo/Idh/MocA family oxidoreductase OS=Rhizobium tropici OX=398 GN=DQ393_15155 PE=4 SV=1	DQ393_15155		28.94		0	40284000				10	0	4	6	0	0	0	2	2	0	1	1	0	0	0	Beta-methylthiolation; Oxidation (M)	39306
528	6317	A0A329Y1P9	ABC transporter ATP-binding protein OS=Rhizobium tropici OX=398 GN=DQ393_31135 PE=3 SV=1	DQ393_31135		28.89	12434000				0		9	6	0	0	0	3	0	2	2	1	0	0	0	1	0	Oxidation (M)	30198
174	6266	A0A329YD30	Cyclase family protein OS=Rhizobium tropici OX=398 GN=DQ393_12860 PE=4 SV=1	DQ393_12860		28.88	6449300	1445800					13	13	6	0	0	0	0	2	2	3	1	0	0	0	0	Beta-methylthiolation; Oxidation (M)	27640
700	6069	A0A329YD17	Efflux pump membrane transporter OS=Rhizobium tropici OX=398 GN=DQ393_09475 PE=3 SV=1	DQ393_09475		28.87					2761800		2	0	0	0	0	2	0	1	1	0	0	0	0	1	0		112354
896	6129	A0A329YEB8	Protein translocase subunit SecA OS=Rhizobium tropici OX=398 GN=secA PE=3 SV=1	secA	Part of the Sec protein translocase complex. Interacts with the SecYEG preprotein conducting channel. Has a central role in coupling the hydrolysis of ATP to the transfer of proteins into and across the cell membrane, serving both as a receptor for the preprotein-SecB complex and as an ATP-driven molecular motor driving the stepwise translocation of polypeptide chains across the membrane.	28.75	14606000						2	2	0	0	0	0	0	1	1	1	0	0	0	0	0	Oxidation (M)	101878
627	6139	A0A329Y5V4	Plasmid partitioning protein RepB OS=Rhizobium tropici OX=398 GN=repB PE=3 SV=1	repB		28.73					1816800		3	0	0	0	0	3	0	1	1	0	0	0	0	2	0	Oxidation (M)	36488
1586	6140	A0A329Y7Q5	MipA/OmpV family protein OS=Rhizobium tropici OX=398 GN=DQ393_30005 PE=3 SV=1	DQ393_30005		28.69					0		6	0	0	0	0	6	0	1	1	0	0	0	0	1	0		23637
189	6448	A0A329YEC1	Zinc-binding dehydrogenase OS=Rhizobium tropici OX=398 GN=DQ393_17715 PE=4 SV=1	DQ393_17715		28.66		4003400					4	0	4	0	0	0	0	1	1	0	4	0	0	0	0	Oxidation (M)	37998
1639	6451	A0A329Y1R2	Shikimate dehydrogenase OS=Rhizobium tropici OX=398 GN=DQ393_31575 PE=4 SV=1	DQ393_31575		28.65		1182100					7	0	7	0	0	0	0	1	1	0	1	0	0	0	0	Beta-methylthiolation; Oxidation (M)	30912
1614	6318	A0A329Y2Y0	Glycoside hydrolase family 2 protein OS=Rhizobium tropici OX=398 GN=DQ393_26400 PE=4 SV=1	DQ393_26400		28.63						98660	1	0	0	0	0	0	1	1	1	0	0	0	0	0	1	Beta-methylthiolation	93030
518	6166	A0A329YIR5	Oxidoreductase OS=Rhizobium tropici OX=398 GN=DQ393_01430 PE=4 SV=1	DQ393_01430		28.61				0		1260400	4	0	0	0	1	0	3	2	2	0	0	0	1	0	1		72568
1269	6202	A0A329YFY6	LacI family transcriptional regulator OS=Rhizobium tropici OX=398 GN=DQ393_18730 PE=4 SV=1	DQ393_18730		28.61				0			4	0	0	0	4	0	0	1	1	0	0	0	1	0	0		36822
1245	5967	A0A329Y4S6	3-dehydroquinate dehydratase OS=Rhizobium tropici OX=398 GN=aroQ PE=3 SV=1	aroQ		28.57				549330			7	0	0	0	7	0	0	1	1	0	0	0	1	0	0		15590
754	5998	A0A329YCD6	Glycosyltransferase family 2 protein OS=Rhizobium tropici OX=398 GN=DQ393_13140 PE=4 SV=1	DQ393_13140		28.55		0					8	0	8	0	0	0	0	1	1	0	1	0	0	0	0		41454
1599	6228	A0A329Y643	LysR family transcriptional regulator OS=Rhizobium tropici OX=398 GN=DQ393_24885 PE=3 SV=1	DQ393_24885		28.55	0						6	6	0	0	0	0	0	1	1	1	0	0	0	0	0		33999
1587	6142	A0A329YB47	TetR/AcrR family transcriptional regulator OS=Rhizobium tropici OX=398 GN=DQ393_22430 PE=4 SV=1	DQ393_22430		28.52					0		11	0	0	0	0	11	0	1	1	0	0	0	0	1	0	Beta-methylthiolation	22516
459	6114	A0A329YD06	Alpha/beta hydrolase OS=Rhizobium tropici OX=398 GN=DQ393_09420 PE=4 SV=1	DQ393_09420		28.51				0	0		6	0	0	0	3	3	0	2	2	0	0	0	1	1	0		64193
1255	6070	A0A329YJ21	2-amino-4-hydroxy-6-hydroxymethyldihydropteridine pyrophosphokinase OS=Rhizobium tropici OX=398 GN=folK PE=3 SV=1	folK	annotation not available	28.48				2772700			12	0	0	0	12	0	0	1	1	0	0	0	1	0	0		18951
1272	6213	A0A329YFB4	Class I SAM-dependent methyltransferase OS=Rhizobium tropici OX=398 GN=DQ393_05255 PE=4 SV=1	DQ393_05255		28.4				10482000			11	0	0	0	11	0	0	1	1	0	0	0	1	0	0	Beta-methylthiolation	27774
699	5888	A0A329YAB3	Histidine kinase OS=Rhizobium tropici OX=398 GN=DQ393_14825 PE=4 SV=1	DQ393_14825		28.37				3108400			1	0	0	0	1	0	0	1	1	0	0	0	1	0	0		85618
522	6244	A0A329Y3V4	Gfo/Idh/MocA family oxidoreductase OS=Rhizobium tropici OX=398 GN=DQ393_28215 PE=4 SV=1	DQ393_28215		28.34			951030			59370	16	0	0	10	0	0	6	2	2	0	0	1	0	0	1	Beta-methylthiolation; Oxidation (M)	37361
633	6243	A0A329YF72	UPF0276 protein DQ393_10530 OS=Rhizobium tropici OX=398 GN=DQ393_10530 PE=3 SV=1	DQ393_10530		28.32			306400			6805800	13	0	0	10	0	0	3	2	2	0	0	1	0	0	1	Beta-methylthiolation	31662
638	6316	A0A329Y8S2	D-lyxose/D-mannose family sugar isomerase OS=Rhizobium tropici OX=398 GN=DQ393_27360 PE=4 SV=1	DQ393_27360		28.23			1963600				4	0	0	4	0	0	0	1	1	0	0	2	0	0	0		25007
1600	6232	A0A329YI03	Amino acid--[acyl-carrier-protein] ligase OS=Rhizobium tropici OX=398 GN=DQ393_09765 PE=4 SV=1	DQ393_09765		28.2				2330500			10	0	0	0	10	0	0	1	1	0	0	0	1	0	0	Beta-methylthiolation; Oxidation (M)	33804
776	6711	A0A329Y4L2	Peptidase T OS=Rhizobium tropici OX=398 GN=pepT PE=3 SV=1	pepT		28.18		6035400					6	0	6	0	0	0	0	1	1	0	1	0	0	0	0	Oxidation (M)	44536
470	6390	A0A329YAS8	Alpha/beta hydrolase OS=Rhizobium tropici OX=398 GN=DQ393_11880 PE=3 SV=1	DQ393_11880		28.18	36416000	69378000					6	6	6	0	0	0	0	1	1	1	1	0	0	0	0		34010
256	6466	A0A329Y9F7	Aspartate aminotransferase family protein OS=Rhizobium tropici OX=398 GN=DQ393_32935 PE=3 SV=1	DQ393_32935		28.16	5905500		0				10	8	0	2	0	0	0	2	2	2	0	1	0	0	0	Beta-methylthiolation	49228
255	6382	A0A329Y502	NAD(P)-dependent oxidoreductase OS=Rhizobium tropici OX=398 GN=DQ393_28730 PE=4 SV=1	DQ393_28730		44528		13778000			155420000		12	0	5	0	0	7	0	2	2	0	1	0	0	2	0	Oxidation (M)	30234
20	6399	A0A329YCM1	ATP synthase subunit beta OS=Rhizobium tropici OX=398 GN=atpD PE=3 SV=1	atpD	Produces ATP from ADP in the presence of a proton gradient across the membrane. The catalytic sites are hosted primarily by the beta subunits	44497	17915000	45838000	17945000				3	3	3	3	0	0	0	1	1	5	3	2	0	0	0		50491
1589	6146	A0A329Y4S8	Uncharacterized protein OS=Rhizobium tropici OX=398 GN=DQ393_27275 PE=4 SV=1	DQ393_27275		44497					0		23	0	0	0	0	23	0	1	1	0	0	0	0	1	0		20079
60	5963	A0A329YF51	M20 family peptidase OS=Rhizobium tropici OX=398 GN=DQ393_17600 PE=4 SV=1	DQ393_17600		44375				20587000	17902000		3	0	0	0	3	3	0	1	1	0	0	0	5	2	0		44301
1042	6147	A0A329Y953	FAD-dependent pyridine nucleotide-disulfide oxidoreductase OS=Rhizobium tropici OX=398 GN=DQ393_32660 PE=4 SV=1	DQ393_32660		44375					3085400		3	0	0	0	0	3	0	1	1	0	0	0	0	1	0		50244
897	6135	A0A329YFH4	tRNA-dihydrouridine synthase OS=Rhizobium tropici OX=398 GN=DQ393_05650 PE=3 SV=1	DQ393_05650		27.98					4927900		5	0	0	0	0	5	0	1	1	0	0	0	0	1	0		37163
679	6247	A0A329YEZ2	Phospholipid methyltransferase OS=Rhizobium tropici OX=398 GN=DQ393_17245 PE=4 SV=1	DQ393_17245		27.98				10899000			12	0	0	0	12	0	0	1	1	0	0	0	1	0	0	Oxidation (M)	22571
1026	5858	A0A329YM82	NUDIX hydrolase OS=Rhizobium tropici OX=398 GN=DQ393_02255 PE=4 SV=1	DQ393_02255		27.98						0	13	0	0	0	0	0	13	1	1	0	0	0	0	0	1	Beta-methylthiolation	18059
367	6265	A0A329Y2R0	Precorrin-3B synthase OS=Rhizobium tropici OX=398 GN=cobG PE=4 SV=1	cobG		27.97		0					2	0	2	0	0	0	0	1	1	0	2	0	0	0	0	Beta-methylthiolation	48790
354	6174	A0A329YBL1	Efflux RND transporter periplasmic adaptor subunit OS=Rhizobium tropici OX=398 GN=DQ393_12015 PE=3 SV=1	DQ393_12015		27.9				0		44512000	7	0	0	0	4	0	4	2	2	0	0	0	1	0	1		42361
1108	6773	A0A329YBD5	Efflux RND transporter periplasmic adaptor subunit OS=Rhizobium tropici OX=398 GN=DQ393_30265 PE=3 SV=1	DQ393_30265		27.9		4618500					6	0	6	0	0	0	0	1	1	0	1	0	0	0	0		37050
460	6121	A0A329YJI3	Penicillin-binding protein 2 OS=Rhizobium tropici OX=398 GN=DQ393_14905 PE=4 SV=1	DQ393_14905		27.88		0	0				8	0	3	5	0	0	0	2	2	0	1	1	0	0	0	Beta-methylthiolation; Oxidation (M)	63170
760	6233	A0A329YD93	Aminodeoxychorismate synthase component I OS=Rhizobium tropici OX=398 GN=DQ393_19220 PE=4 SV=1	DQ393_19220		27.87			1200300				4	0	0	4	0	0	0	1	1	0	0	1	0	0	0	Oxidation (M)	43390
520	6217	A0A329YGH2	Peptidoglycan-binding protein OS=Rhizobium tropici OX=398 GN=DQ393_06460 PE=4 SV=1	DQ393_06460		27.82					0	0	3	0	0	0	0	2	2	2	2	0	0	0	0	1	1		57717
305	6279	A0A329YCG6	Uncharacterized protein OS=Rhizobium tropici OX=398 GN=DQ393_26275 PE=4 SV=1	DQ393_26275		27.79			8894200				7	0	0	7	0	0	0	1	1	0	0	3	0	0	0		20304
1364	6775	A0A329YD74	Exopolyphosphatase OS=Rhizobium tropici OX=398 GN=ppx PE=3 SV=1	ppx		27.74		2496600					5	0	5	0	0	0	0	1	1	0	1	0	0	0	0		55736
1264	6152	A0A329YB61	CBS domain-containing protein OS=Rhizobium tropici OX=398 GN=DQ393_18010 PE=4 SV=1	DQ393_18010		27.68					4843700		8	0	0	0	0	8	0	1	1	0	0	0	0	1	0		15697
588	6458	A0A329YJ42	C4-dicarboxylate transport sensor protein OS=Rhizobium tropici OX=398 GN=DQ393_16330 PE=4 SV=1	DQ393_16330		27.63				295900		0	4	0	0	0	2	0	1	2	2	0	0	0	1	0	1		64115
903	6248	A0A329YJS1	tRNA modification GTPase MnmE OS=Rhizobium tropici OX=398 GN=mnmE PE=3 SV=1	mnmE	Exhibits a very high intrinsic GTPase hydrolysis rate. Involved in the addition of a carboxymethylaminomethyl (cmnm) group at the wobble position (U34) of certain tRNAs, forming tRNA- cmnm(5)s(2)U34	27.61				2224100			5	0	0	0	5	0	0	1	1	0	0	0	1	0	0	Oxidation (M)	47444
206	6575	A0A329YBF6	Drug:proton antiporter OS=Rhizobium tropici OX=398 GN=DQ393_22615 PE=4 SV=1	DQ393_22615		27.56	16854000	18568000		1310400			3	1	1	0	1	0	0	2	2	1	1	0	1	0	0		71865
401	6523	A0A329YIF7	LysR family transcriptional regulator OS=Rhizobium tropici OX=398 GN=DQ393_02440 PE=3 SV=1	DQ393_02440		27.55		0					9	0	9	0	0	0	0	1	1	0	2	0	0	0	0	Oxidation (M)	31326
425	6047	A0A329YAU5	Peptide chain release factor 2 OS=Rhizobium tropici OX=398 GN=prfB PE=3 SV=1	prfB	Peptide chain release factor 2 directs the termination of translation in response to the peptide chain termination codons UGA and UAA	27.55		95596000	807210				15	0	5	10	0	0	0	2	2	0	1	1	0	0	0	Oxidation (M)	42302
339	5812	A0A329YI13	Guanine deaminase OS=Rhizobium tropici OX=398 GN=guaD PE=3 SV=1	guaD		27.44	0						11	11	0	0	0	0	0	2	2	2	0	0	0	0	0	Beta-methylthiolation	48097
362	5943	A0A329YFE2	60 kDa chaperonin (Fragment) OS=Rhizobium tropici OX=398 GN=groEL PE=3 SV=1	groEL	Prevents misfolding and promotes the refolding and proper assembly of unfolded polypeptides generated under stress conditions.	27.35		0				673010	22	0	11	0	0	0	10	2	2	0	1	0	0	0	1		29581
67	6335	A0A329YIW4	DNA replication and repair protein RecF OS=Rhizobium tropici OX=398 GN=recF PE=3 SV=1	recF	The RecF protein is involved in DNA metabolism; it is required for DNA replication and normal SOS inducibility. RecF binds preferentially to single-stranded, linear DNA. It also seems to bind ATP	27.34	6520900	1052000	16053000				2	2	2	2	0	0	0	1	1	3	1	3	0	0	0		40825
1628	6412	A0A329YAE1	Arabinose ABC transporter permease OS=Rhizobium tropici OX=398 GN=DQ393_32140 PE=4 SV=1	DQ393_32140		27.32	0						7	7	0	0	0	0	0	1	1	1	0	0	0	0	0		51243
1263	6150	A0A329Y819	DUF4139 domain-containing protein OS=Rhizobium tropici OX=398 GN=DQ393_24255 PE=4 SV=1	DQ393_24255		27.32			0				2	0	0	2	0	0	0	1	1	0	0	1	0	0	0		71206
188	6271	A0A329YES3	GntR family transcriptional regulator OS=Rhizobium tropici OX=398 GN=DQ393_09825 PE=4 SV=1	DQ393_09825		27.31				2174200			3	0	0	0	3	0	0	1	1	0	0	0	4	0	0		27985
602	6750	A0A329Y464	ABC transporter substrate-binding protein OS=Rhizobium tropici OX=398 GN=DQ393_24805 PE=3 SV=1	DQ393_24805		27.3	688510	1703500					7	4	3	0	0	0	0	2	2	1	1	0	0	0	0		58962
1615	6327	A0A329Y7T3	Polyamine ABC transporter ATP-binding protein OS=Rhizobium tropici OX=398 GN=DQ393_18650 PE=3 SV=1	DQ393_18650		27.25			3089400				9	0	0	9	0	0	0	1	1	0	0	1	0	0	0		35519
644	6464	A0A329YEF5	FAD-dependent oxidoreductase OS=Rhizobium tropici OX=398 GN=DQ393_09395 PE=4 SV=1	DQ393_09395		27.21				0			5	0	0	0	5	0	0	2	2	0	0	0	2	0	0		45914
376	5883	A0A329Y8H8	Xanthine dehydrogenase molybdopterin binding subunit OS=Rhizobium tropici OX=398 GN=xdhB PE=4 SV=1	xdhB		44466	2688900			0			5	4	0	0	1	0	0	2	2	1	0	0	1	0	0	Oxidation (M)	85079
97	6442	A0A329YEL7	Pyridoxal phosphate-dependent aminotransferase OS=Rhizobium tropici OX=398 GN=DQ393_15580 PE=3 SV=1	DQ393_15580		44374		0					13	0	13	0	0	0	0	1	1	0	6	0	0	0	0		39325
525	6290	A0A329Y6U2	Glycosyltransferase family 1 protein OS=Rhizobium tropici OX=398 GN=DQ393_22150 PE=4 SV=1	DQ393_22150		44343		0	0				6	0	6	6	0	0	0	1	1	0	1	1	0	0	0	Oxidation (M)	39732
1620	6351	A0A329YAA4	DNA ligase (ATP) OS=Rhizobium tropici OX=398 GN=DQ393_30140 PE=4 SV=1	DQ393_30140		44254						2286900	2	0	0	0	0	0	2	1	1	0	0	0	0	0	1		38934
302	6096	A0A329YMC1	Uncharacterized protein OS=Rhizobium tropici OX=398 GN=DQ393_06865 PE=4 SV=1	DQ393_06865		44223				1274200	2283400		2	0	0	0	2	2	0	1	1	0	0	0	1	2	0		69891
258	6967	A0A329Y792	Hydroxyacylglutathione hydrolase OS=Rhizobium tropici OX=398 GN=DQ393_22555 PE=4 SV=1	DQ393_22555		26.97		465500		1413400	35450		4	0	4	0	4	4	0	2	2	0	1	0	1	1	0		52907
431	6387	A0A329YB68	YkuD domain-containing protein OS=Rhizobium tropici OX=398 GN=DQ393_15050 PE=3 SV=1	DQ393_15050		26.97					0	0	10	0	0	0	0	3	7	2	2	0	0	0	0	1	1	Oxidation (M)	51857
1605	6268	A0A329Y3D5	Alpha/beta hydrolase OS=Rhizobium tropici OX=398 GN=DQ393_30220 PE=4 SV=1	DQ393_30220		26.96				1985600			3	0	0	0	3	0	0	1	1	0	0	0	1	0	0		30655
1630	6422	A0A329Y970	Ribulokinase OS=Rhizobium tropici OX=398 GN=DQ393_28080 PE=3 SV=1	DQ393_28080		26.95					0		2	0	0	0	0	2	0	1	1	0	0	0	0	1	0		56651
1283	6333	A0A329Y7D3	Dihydrofolate synthase/folylpolyglutamate synthase OS=Rhizobium tropici OX=398 GN=DQ393_22975 PE=3 SV=1	DQ393_22975		26.94			1440100				9	0	0	9	0	0	0	1	1	0	0	1	0	0	0	Beta-methylthiolation; Oxidation (M)	46802
462	6144	A0A329YJV2	Alpha-hydroxy-acid oxidizing protein OS=Rhizobium tropici OX=398 GN=DQ393_01005 PE=3 SV=1	DQ393_01005		26.89		5858700	0				15	0	4	10	0	0	0	2	2	0	1	1	0	0	0	Beta-methylthiolation; Oxidation (M)	42199
752	5945	A0A329Y4S1	Peptide ABC transporter substrate-binding protein OS=Rhizobium tropici OX=398 GN=DQ393_28125 PE=3 SV=1	DQ393_28125		26.83				4517900			2	0	0	0	2	0	0	1	1	0	0	0	1	0	0		58409
288	6553	A0A329Y6N8	MBL fold metallo-hydrolase OS=Rhizobium tropici OX=398 GN=DQ393_24080 PE=4 SV=1	DQ393_24080		26.8		0	35604000				13	0	10	3	0	0	0	2	2	0	1	2	0	0	0	Oxidation (M)	60624
639	6336	A0A329Y9Y6	Oxidoreductase OS=Rhizobium tropici OX=398 GN=DQ393_29365 PE=4 SV=1	DQ393_29365		26.79			91950				5	0	0	5	0	0	0	1	1	0	0	2	0	0	0		35504
91	6786	A0A329Y326	Thiol reductant ABC exporter subunit CydD OS=Rhizobium tropici OX=398 GN=cydD PE=4 SV=1	cydD		26.79		0					9	0	9	0	0	0	0	1	1	0	6	0	0	0	0		57875
1631	6425	A0A329Y2Z0	Channel protein TolC OS=Rhizobium tropici OX=398 GN=DQ393_26460 PE=3 SV=1	DQ393_26460		26.73	37414000						3	3	0	0	0	0	0	1	1	1	0	0	0	0	0		51458
1632	6426	A0A329Y9Q6	Peptidylprolyl isomerase OS=Rhizobium tropici OX=398 GN=DQ393_16025 PE=4 SV=1	DQ393_16025		26.73	0						8	8	0	0	0	0	0	1	1	1	0	0	0	0	0	Beta-methylthiolation	34313
589	6487	A0A329YH26	Sugar ABC transporter ATP-binding protein OS=Rhizobium tropici OX=398 GN=DQ393_05490 PE=3 SV=1	DQ393_05490		26.63					15884000	71983000	6	0	0	0	0	4	3	2	2	0	0	0	0	1	1	Oxidation (M)	55580
1048	6237	A0A329YFX1	Lysine--tRNA ligase OS=Rhizobium tropici OX=398 GN=lysS PE=3 SV=1	lysS	Belongs to the class-II aminoacyl-tRNA synthetase family.	26.6				3390100			6	0	0	0	6	0	0	1	1	0	0	0	1	0	0		56490
397	6209	A0A329Y3H2	Beta-glucosidase OS=Rhizobium tropici OX=398 GN=DQ393_28815 PE=3 SV=1	DQ393_28815		26.6					1439400	0	4	0	0	0	0	2	2	2	2	0	0	0	0	1	1		89104
603	6760	A0A329Y963	Alpha-E domain-containing protein OS=Rhizobium tropici OX=398 GN=DQ393_19015 PE=4 SV=1	DQ393_19015		26.54						13403000	4	0	0	0	0	0	4	2	2	0	0	0	0	0	2	Beta-methylthiolation; Oxidation (M)	89126
1661	6548	A0A329Y9W3	FAD-binding oxidoreductase OS=Rhizobium tropici OX=398 GN=DQ393_31030 PE=4 SV=1	DQ393_31030		26.5						462590	2	0	0	0	0	0	2	1	1	0	0	0	0	0	1		50782
1060	6339	A0A329YIS0	Acriflavine resistance protein B OS=Rhizobium tropici OX=398 GN=DQ393_09480 PE=4 SV=1	DQ393_09480		26.46			0				3	0	0	3	0	0	0	1	1	0	0	1	0	0	0	Beta-methylthiolation; Oxidation (M)	109049
383	6438	A0A329YEY8	2-polyprenylphenol 6-hydroxylase OS=Rhizobium tropici OX=398 GN=ubiB PE=4 SV=1	ubiB	Is probably a protein kinase regulator of UbiI activity which is involved in aerobic coenzyme Q (ubiquinone) biosynthesis.	26.45		10051000			0		5	0	3	0	0	2	0	2	2	0	1	0	0	1	0		58428
307	6329	A0A329Y410	Chemotaxis protein OS=Rhizobium tropici OX=398 GN=DQ393_24505 PE=4 SV=1	DQ393_24505		26.45	13604000		8988500				8	8	0	8	0	0	0	1	1	1	0	2	0	0	0	Oxidation (M)	46611
1276	6280	A0A329Y5L9	Urea carboxylase OS=Rhizobium tropici OX=398 GN=uca PE=4 SV=1	uca		26.39				0			3	0	0	0	3	0	0	1	1	0	0	0	1	0	0	Beta-methylthiolation; Oxidation (M)	126573
287	6547	A0A329YDU5	ABC transporter ATP-binding protein OS=Rhizobium tropici OX=398 GN=DQ393_16445 PE=3 SV=1	DQ393_16445		26.39						1436100	1	0	0	0	0	0	1	1	1	0	0	0	0	0	3		75344
533	6478	A0A329YNA8	Oxygen-dependent choline dehydrogenase OS=Rhizobium tropici OX=398 GN=betA PE=3 SV=1	betA	Involved in the biosynthesis of the osmoprotectant glycine betaine. Catalyzes the oxidation of choline to betaine aldehyde and betaine aldehyde to glycine betaine at the same rate.	26.34	4156300		3522900				6	3	0	3	0	0	0	2	2	1	0	1	0	0	0	Oxidation (M)	61171
769	6420	A0A329YE73	Uncharacterized protein OS=Rhizobium tropici OX=398 GN=DQ393_06815 PE=4 SV=1	DQ393_06815		26.32		4618500					3	0	3	0	0	0	0	1	1	0	1	0	0	0	0		68521
1277	6282	A0A329YI45	DUF4406 domain-containing protein OS=Rhizobium tropici OX=398 GN=DQ393_02780 PE=4 SV=1	DQ393_02780		26.31				2511000			14	0	0	0	14	0	0	1	1	0	0	0	1	0	0		12998
1335	6636	A0A329YIE5	YCII domain-containing protein OS=Rhizobium tropici OX=398 GN=DQ393_03230 PE=3 SV=1	DQ393_03230		26.27	0						18	18	0	0	0	0	0	1	1	1	0	0	0	0	0	Oxidation (M)	14157
1055	6283	A0A329Y5M5	Biotin carboxylase OS=Rhizobium tropici OX=398 GN=accC PE=4 SV=1	accC	This protein is a component of the acetyl coenzyme A carboxylase complex; first, biotin carboxylase catalyzes the carboxylation of the carrier protein and then the transcarboxylase transfers the carboxyl group to form malonyl-CoA.	26.27				18614000			4	0	0	0	4	0	0	1	1	0	0	0	1	0	0	Oxidation (M)	48915
1612	6311	A0A329YIJ0	Dihydrothymine dehydrogenase OS=Rhizobium tropici OX=398 GN=DQ393_03495 PE=3 SV=1	DQ393_03495		26.18				2115600			2	0	0	0	2	0	0	1	1	0	0	0	1	0	0		47769
1057	6303	A0A329YGE1	ABC transporter ATP-binding protein OS=Rhizobium tropici OX=398 GN=DQ393_05285 PE=3 SV=1	DQ393_05285		26.13			4505800				2	0	0	2	0	0	0	1	1	0	0	1	0	0	0		70130
1096	6642	A0A329YEC2	Alpha-glucosidase OS=Rhizobium tropici OX=398 GN=DQ393_24625 PE=4 SV=1	DQ393_24625		44556	2245500						4	4	0	0	0	0	0	1	1	1	0	0	0	0	0		62067
647	6554	A0A329YKL9	Aldehyde dehydrogenase (NAD(+)) OS=Rhizobium tropici OX=398 GN=DQ393_09390 PE=3 SV=1	DQ393_09390		44495				0		0	2	0	0	0	2	0	2	1	1	0	0	0	1	0	1		53954
607	7053	A0A329YIG8	Succinate dehydrogenase flavoprotein subunit OS=Rhizobium tropici OX=398 GN=DQ393_08815 PE=3 SV=1	DQ393_08815		44403		2139400				947690	6	0	4	0	0	0	1	2	2	0	1	0	0	0	1		67632
253	6255	A0A329YER4	Gfo/Idh/MocA family oxidoreductase OS=Rhizobium tropici OX=398 GN=DQ393_20390 PE=4 SV=1	DQ393_20390		44312			5251800				4	0	0	4	0	0	0	1	1	0	0	3	0	0	0		36360
1074	6440	A0A329Y6L3	Crp/Fnr family transcriptional regulator OS=Rhizobium tropici OX=398 GN=DQ393_31920 PE=4 SV=1	DQ393_31920		44281					4760300		13	0	0	0	0	13	0	1	1	0	0	0	0	1	0	Oxidation (M)	23301
885	5802	A0A329YHR0	Uncharacterized protein OS=Rhizobium tropici OX=398 GN=DQ393_05065 PE=4 SV=1	DQ393_05065		44222				0			9	0	0	0	9	0	0	1	1	0	0	0	1	0	0	Oxidation (M)	52020
1047	6234	A0A329YEK0	Circularly permuted type 2 ATP-grasp protein OS=Rhizobium tropici OX=398 GN=DQ393_04425 PE=4 SV=1	DQ393_04425		26				263670000			6	0	0	0	6	0	0	1	1	0	0	0	1	0	0	Oxidation (M)	52474
379	6085	A0A329Y6E6	Methyl-accepting chemotaxis protein OS=Rhizobium tropici OX=398 GN=DQ393_23125 PE=4 SV=1	DQ393_23125		25.98	2086600		0				3	3	0	3	0	0	0	1	1	1	0	1	0	0	0		91770
68	6511	A0A329Y3G6	Glutathione S-transferase OS=Rhizobium tropici OX=398 GN=DQ393_27470 PE=4 SV=1	DQ393_27470		25.8					5706800	3698800	4	0	0	0	0	4	4	1	1	0	0	0	0	6	1		27844
1642	6455	A0A329Y2R2	Tim44 domain-containing protein OS=Rhizobium tropici OX=398 GN=DQ393_27345 PE=4 SV=1	DQ393_27345		25.77					0		3	0	0	0	0	3	0	1	1	0	0	0	0	1	0		35302
648	6568	A0A329YH48	Peptide ABC transporter substrate-binding protein OS=Rhizobium tropici OX=398 GN=DQ393_04675 PE=3 SV=1	DQ393_04675		25.76						24177000	2	0	0	0	0	0	2	1	1	0	0	0	0	0	2		59452
1619	6350	A0A329Y4N8	Biotin--protein ligase OS=Rhizobium tropici OX=398 GN=DQ393_24075 PE=4 SV=1	DQ393_24075		25.65			3984100				14	0	0	14	0	0	0	1	1	0	0	1	0	0	0		27544
219	6323	A0A329YGU6	Chromosome partition protein Smc OS=Rhizobium tropici OX=398 GN=smc PE=3 SV=1	smc	Required for chromosome condensation and partitioning.	25.53	3526300	9455200					2	2	2	0	0	0	0	1	1	1	2	0	0	0	0		127675
537	6664	A0A329Y9E2	UDP-glucose 4-epimerase OS=Rhizobium tropici OX=398 GN=DQ393_19650 PE=4 SV=1	DQ393_19650		25.52	1604500						3	3	0	0	0	0	0	1	1	2	0	0	0	0	0		34115
592	6538	A0A329YBJ3	UvrABC system protein B OS=Rhizobium tropici OX=398 GN=uvrB PE=3 SV=1	uvrB	The UvrABC repair system catalyzes the recognition and processing of DNA lesions. A damage recognition complex composed of 2 UvrA and 2 UvrB subunits scans DNA for abnormalities. Upon binding of the UvrA(2)B(2) complex to a putative damaged site, the DNA wraps around one UvrB monomer. DNA wrap is dependent on ATP binding by UvrB and probably causes local melting of the DNA helix, facilitating ins…	25.49					0	0	4	0	0	0	0	2	1	2	2	0	0	0	0	1	1	Oxidation (M)	102356
599	6674	A0A329YGB9	Chromosomal replication initiator protein DnaA OS=Rhizobium tropici OX=398 GN=dnaA PE=3 SV=1	dnaA	Plays an important role in the initiation and regulation of chromosomal replication. Binds to the origin of replication; it binds specifically double-stranded DNA at a 9 bp consensus (dnaA box): 5'- TTATC[CA]A[CA]A-3'. DnaA binds to ATP and to acidic phospholipids.	25.39				5660700			6	0	0	0	6	0	0	2	2	0	0	0	2	0	0		57089
1062	6348	A0A329Y9I5	Uncharacterized protein OS=Rhizobium tropici OX=398 GN=DQ393_19680 PE=4 SV=1	DQ393_19680		25.32			2205100				8	0	0	8	0	0	0	1	1	0	0	1	0	0	0		43139
1287	6354	A0A329YFV7	Carbohydrate ABC transporter substrate-binding protein OS=Rhizobium tropici OX=398 GN=DQ393_09675 PE=4 SV=1	DQ393_09675		25.27			0				5	0	0	5	0	0	0	1	1	0	0	1	0	0	0		64049
655	6680	A0A329YAD9	Anhydro-N-acetylmuramic acid kinase OS=Rhizobium tropici OX=398 GN=anmK PE=3 SV=1	anmK		25.25	6386500				0		8	8	0	0	0	8	0	1	1	1	0	0	0	1	0	Oxidation (M)	39458
935	6805	A0A329YHE0	L D-transpeptidase OS=Rhizobium tropici OX=398 GN=DQ393_00815 PE=3 SV=1	DQ393_00815		25.24		1980800					9	0	9	0	0	0	0	1	1	0	1	0	0	0	0	Beta-methylthiolation	24500
323	6572	A0A329YJX2	4-hydroxy-tetrahydrodipicolinate reductase OS=Rhizobium tropici OX=398 GN=dapB PE=3 SV=1	dapB	Catalyzes the conversion of 4-hydroxy-tetrahydrodipicolinate (HTPA) to tetrahydrodipicolinate	25.21						3125500	4	0	0	0	0	0	4	1	1	0	0	0	0	0	3		28414
1320	6549	A0A329YDX5	Ti-type conjugative transfer system protein TraG OS=Rhizobium tropici OX=398 GN=traG PE=3 SV=1	traG		25.21						0	1	0	0	0	0	0	1	1	1	0	0	0	0	0	1		71127
751	5852	A0A329YL10	ATPase OS=Rhizobium tropici OX=398 GN=DQ393_12495 PE=4 SV=1	DQ393_12495		44525					5910900		2	0	0	0	0	2	0	1	1	0	0	0	0	1	0		98373
928	6658	A0A329YL40	Pyrroline-5-carboxylate reductase OS=Rhizobium tropici OX=398 GN=proC PE=3 SV=1	proC	Catalyzes the reduction of 1-pyrroline-5-carboxylate (PCA) to L-proline	44525		2587600					9	0	9	0	0	0	0	1	1	0	1	0	0	0	0	Oxidation (M)	28543
909	6302	A0A329YAY5	Choline phosphatase OS=Rhizobium tropici OX=398 GN=DQ393_31285 PE=4 SV=1	DQ393_31285		44252			0				6	0	0	6	0	0	0	1	1	0	0	1	0	0	0	Beta-methylthiolation	52291
1700	6688	A0A329Y6Z7	Uncharacterized protein OS=Rhizobium tropici OX=398 GN=DQ393_19295 PE=4 SV=1	DQ393_19295		24.9	1698200						12	12	0	0	0	0	0	1	1	1	0	0	0	0	0	Oxidation (M)	17941
765	6286	A0A329YKT2	Alpha-1 4-glucan:maltose-1-phosphate maltosyltransferase OS=Rhizobium tropici OX=398 GN=glgE PE=3 SV=1	glgE		24.84				0			1	0	0	0	1	0	0	1	1	0	0	0	1	0	0		120724
907	6276	A0A329YGZ8	Aminopeptidase P family protein OS=Rhizobium tropici OX=398 GN=DQ393_05085 PE=4 SV=1	DQ393_05085		24.84	2382800						8	8	0	0	0	0	0	1	1	1	0	0	0	0	0	Beta-methylthiolation; Oxidation (M)	42609
552	7532	A0A329Y3L7	GlxA family transcriptional regulator OS=Rhizobium tropici OX=398 GN=DQ393_29770 PE=4 SV=1	DQ393_29770		24.83		0	0				11	0	11	10	0	0	0	2	2	0	1	1	0	0	0	Oxidation (M)	35657
1100	6694	A0A329Y7X9	Spermidine/putrescine ABC transporter OS=Rhizobium tropici OX=398 GN=DQ393_25655 PE=3 SV=1	DQ393_25655		24.81	4232700						8	8	0	0	0	0	0	1	1	1	0	0	0	0	0		43160
240	6344	A0A329YC93	Acyltransferase OS=Rhizobium tropici OX=398 GN=DQ393_13145 PE=4 SV=1	DQ393_13145		24.81				3822600		2951700	3	0	0	0	3	0	3	1	1	0	0	0	2	0	1		44721
1064	6362	A0A329Y2E4	FAD-binding oxidoreductase OS=Rhizobium tropici OX=398 GN=DQ393_33025 PE=4 SV=1	DQ393_33025		24.81			2429900				4	0	0	4	0	0	0	1	1	0	0	1	0	0	0	Oxidation (M)	75255
1625	6370	A0A329Y602	Uncharacterized protein OS=Rhizobium tropici OX=398 GN=DQ393_24960 PE=4 SV=1	DQ393_24960		24.72			0				8	0	0	8	0	0	0	1	1	0	0	1	0	0	0	Oxidation (M)	31739
914	6459	A0A329YDI9	Uncharacterized protein OS=Rhizobium tropici OX=398 GN=DQ393_11955 PE=4 SV=1	DQ393_11955		24.69		34013000					4	0	4	0	0	0	0	1	1	0	1	0	0	0	0		45655
1054	6277	A0A329YIA6	Esterase family protein OS=Rhizobium tropici OX=398 GN=DQ393_08410 PE=4 SV=1	DQ393_08410		24.64						0	2	0	0	0	0	0	2	1	1	0	0	0	0	0	1		42304
348	6330	A0A329YBM0	Allophanate hydrolase OS=Rhizobium tropici OX=398 GN=atzF PE=4 SV=1	atzF		24.52	3526300	3220300					3	3	3	0	0	0	0	1	1	1	1	0	0	0	0	Oxidation (M)	64029
1664	6584	A0A329YAQ1	GNAT family N-acetyltransferase OS=Rhizobium tropici OX=398 GN=DQ393_16170 PE=4 SV=1	DQ393_16170		24.51						2871200	4	0	0	0	0	0	4	1	1	0	0	0	0	0	1		19559
774	6698	A0A329YAC0	Membrane-bound PQQ-dependent dehydrogenase glucose/quinate/shikimate family OS=Rhizobium tropici OX=398 GN=DQ393_17510 PE=3 SV=1	DQ393_17510		24.48		3636100					3	0	3	0	0	0	0	1	1	0	1	0	0	0	0	Beta-methylthiolation	87254
596	6569	A0A329Y5D8	Helix-turn-helix domain-containing protein OS=Rhizobium tropici OX=398 GN=DQ393_25320 PE=4 SV=1	DQ393_25320		24.47						7758200	2	0	0	0	0	0	2	1	1	0	0	0	0	0	2		42517
482	6858	A0A329Y5D4	NADH-quinone oxidoreductase OS=Rhizobium tropici OX=398 GN=DQ393_24035 PE=3 SV=1	DQ393_24035		24.46		5207600				5555500	5	0	3	0	0	0	2	2	2	0	1	0	0	0	1		74621
378	5986	A0A329Y8N4	Tyrosine--tRNA ligase OS=Rhizobium tropici OX=398 GN=tyrS PE=3 SV=1	tyrS	Catalyzes the attachment of tyrosine to tRNA(Tyr) in a two- step reaction: tyrosine is first activated by ATP to form Tyr-AMP and then transferred to the acceptor end of tRNA(Tyr)	24.44					41148000		6	0	0	0	0	6	0	2	2	0	0	0	0	2	0		46015
111	6819	A0A329Y2P5	ABC transporter permease OS=Rhizobium tropici OX=398 GN=DQ393_27220 PE=3 SV=1	DQ393_27220		24.43	36416000	69378000	91491000				5	5	5	5	0	0	0	1	1	1	3	1	0	0	0	Oxidation (M)	33030
355	6749	A0A329Y280	OmpR/PhoB-type domain-containing protein OS=Rhizobium tropici OX=398 GN=DQ393_30110 PE=4 SV=1	DQ393_30110		24.39	647540						4	4	0	0	0	0	0	2	2	2	0	0	0	0	0	Beta-methylthiolation; Oxidation (M)	59268
77	6587	A0A329Y547	PH domain-containing protein OS=Rhizobium tropici OX=398 GN=DQ393_22455 PE=4 SV=1	DQ393_22455		24.37				2588400		6106400	4	0	0	0	4	0	4	1	1	0	0	0	2	0	4		20844
290	6737	A0A329YC40	Phosphate import ATP-binding protein PstB OS=Rhizobium tropici OX=398 GN=pstB PE=3 SV=1	pstB		24.36			24351000			0	9	0	0	6	0	0	3	2	2	0	0	2	0	0	1	Oxidation (M)	30281
1621	6352	A0A329YEC8	LacI family transcriptional regulator OS=Rhizobium tropici OX=398 GN=DQ393_17765 PE=4 SV=1	DQ393_17765		24.3				0			9	0	0	0	9	0	0	1	1	0	0	0	1	0	0	Beta-methylthiolation; Oxidation (M)	38342
761	6239	A0A329YH36	Coproporphyrinogen-III oxidase OS=Rhizobium tropici OX=398 GN=hemN PE=3 SV=1	hemN		24.3				95830			5	0	0	0	5	0	0	1	1	0	0	0	1	0	0	Beta-methylthiolation	49567
331	5841	A0A329Y2D8	Sarcosine oxidase subunit beta family protein OS=Rhizobium tropici OX=398 GN=DQ393_29705 PE=4 SV=1	DQ393_29705		24.29			5165600				8	0	0	8	0	0	0	1	1	0	0	2	0	0	0	Oxidation (M)	41996
729	6048	A0A329YAR6	ABC transporter OS=Rhizobium tropici OX=398 GN=DQ393_17655 PE=3 SV=1	DQ393_17655		24.28			3437600				2	0	0	2	0	0	0	1	1	0	0	1	0	0	0		88661
598	6668	A0A329Y3X9	GGDEF domain-containing protein OS=Rhizobium tropici OX=398 GN=DQ393_25475 PE=4 SV=1	DQ393_25475		24.27	2741700		0				10	10	0	10	0	0	0	1	1	1	0	1	0	0	0	Beta-methylthiolation; Oxidation (M)	33684
48	6353	A0A329YJ19	HTH-type transcriptional regulator BetI OS=Rhizobium tropici OX=398 GN=betI PE=3 SV=1	betI	Repressor involved in choline regulation of the bet genes.	24.27				22426000	29199000	24177000	5	0	0	0	5	5	5	1	1	0	0	0	4	3	1	Beta-methylthiolation	21232
757	6136	A0A329Y8K2	Hydrogenobyrinate a c-diamide synthase OS=Rhizobium tropici OX=398 GN=cobB PE=3 SV=1	cobB	Catalyzes the ATP-dependent amidation of the two carboxylate groups at positions a and c of hydrogenobyrinate, using either L- glutamine or ammonia as the nitrogen source	24.27			12788000				4	0	0	4	0	0	0	1	1	0	0	1	0	0	0	Oxidation (M)	46148
645	6479	A0A329YMS2	LysR family transcriptional regulator OS=Rhizobium tropici OX=398 GN=DQ393_05270 PE=3 SV=1	DQ393_05270		24.24					0		5	0	0	0	0	5	0	1	1	0	0	0	0	2	0		32151
1346	6707	A0A329YJL0	XRE family transcriptional regulator OS=Rhizobium tropici OX=398 GN=DQ393_15070 PE=4 SV=1	DQ393_15070		24.24	1130						14	14	0	0	0	0	0	1	1	1	0	0	0	0	0	Beta-methylthiolation	15656
1633	6428	A0A329YG02	Urea ABC transporter ATP-binding subunit UrtE OS=Rhizobium tropici OX=398 GN=urtE PE=4 SV=1	urtE		24.2			3653100				13	0	0	13	0	0	0	1	1	0	0	1	0	0	0	Beta-methylthiolation; Oxidation (M)	25223
921	6544	A0A329YKH0	Protein-tyrosine-phosphatase OS=Rhizobium tropici OX=398 GN=DQ393_09005 PE=3 SV=1	DQ393_09005		24.19		5450500					14	0	14	0	0	0	0	1	1	0	1	0	0	0	0		17409
1099	6691	A0A329YFJ6	tRNA-specific 2-thiouridylase MnmA OS=Rhizobium tropici OX=398 GN=mnmA PE=3 SV=1	mnmA		24.18						0	2	0	0	0	0	0	2	1	1	0	0	0	0	0	1		43039
1372	6803	A0A329Y4L0	ATP-dependent Clp protease ATP-binding subunit ClpX OS=Rhizobium tropici OX=398 GN=clpX PE=3 SV=1	clpX	ATP-dependent specificity component of the Clp protease. It directs the protease to specific substrates. Can perform chaperone functions in the absence of ClpP	24.17		830140					5	0	5	0	0	0	0	1	1	0	1	0	0	0	0	Beta-methylthiolation	46862
653	6621	A0A329YA13	Ti-type conjugative transfer relaxase TraA OS=Rhizobium tropici OX=398 GN=traA PE=3 SV=1	traA		24.16			0		0		2	0	0	1	0	1	0	2	2	0	0	1	0	1	0	Oxidation (M)	123089
395	6149	A0A329Y6Y4	Histidine kinase OS=Rhizobium tropici OX=398 GN=DQ393_21005 PE=4 SV=1	DQ393_21005		44463				0			4	0	0	0	4	0	0	2	2	0	0	0	2	0	0		82922
218	6193	A0A329YDF1	ABC transporter OS=Rhizobium tropici OX=398 GN=DQ393_28110 PE=3 SV=1	DQ393_28110		44371				675	932		1	0	0	0	1	1	0	1	1	0	0	0	2	1	0		58979
1105	6712	A0A329YE02	Carbon monoxide dehydrogenase OS=Rhizobium tropici OX=398 GN=DQ393_08540 PE=4 SV=1	DQ393_08540		44371	1499400						7	7	0	0	0	0	0	1	1	1	0	0	0	0	0	Beta-methylthiolation	27639
1646	6483	A0A329YGS2	Amino acid ABC transporter permease OS=Rhizobium tropici OX=398 GN=DQ393_05900 PE=3 SV=1	DQ393_05900		44371					345570		3	0	0	0	0	3	0	1	1	0	0	0	0	1	0		42641
1622	6360	A0A329Y9X5	Flagellar protein OS=Rhizobium tropici OX=398 GN=DQ393_21995 PE=4 SV=1	DQ393_21995		44310				339200			10	0	0	0	10	0	0	1	1	0	0	0	1	0	0		19710
807	5992	A0A329YEY0	8-amino-7-oxononanoate synthase OS=Rhizobium tropici OX=398 GN=DQ393_23955 PE=4 SV=1	DQ393_23955		44251				0			3	0	0	0	3	0	0	1	1	0	0	0	1	0	0		50923
1059	6321	A0A329YGD0	RNA polymerase sigma-54 factor OS=Rhizobium tropici OX=398 GN=rpoN PE=3 SV=1	rpoN		44251				0			8	0	0	0	8	0	0	1	1	0	0	0	1	0	0	Oxidation (M)	57826
1066	6377	A0A329YK16	Dihydroxy-acid dehydratase OS=Rhizobium tropici OX=398 GN=DQ393_13560 PE=3 SV=1	DQ393_13560		44220					0		6	0	0	0	0	6	0	1	1	0	0	0	0	1	0	Beta-methylthiolation	63007
390	5851	A0A329Y1U6	Alpha-mannosidase OS=Rhizobium tropici OX=398 GN=DQ393_32025 PE=3 SV=1	DQ393_32025		23.97				0	35450		5	0	0	0	3	2	0	2	2	0	0	0	1	1	0		112893
1378	6826	A0A329YC49	Acyl-CoA thioesterase OS=Rhizobium tropici OX=398 GN=DQ393_25745 PE=3 SV=1	DQ393_25745		23.97		4348500					10	0	10	0	0	0	0	1	1	0	1	0	0	0	0	Oxidation (M)	19195
1623	6364	A0A329Y776	Amino acid ABC transporter OS=Rhizobium tropici OX=398 GN=DQ393_23100 PE=3 SV=1	DQ393_23100		23.96				1393700			6	0	0	0	6	0	0	1	1	0	0	0	1	0	0		27853
915	6470	A0A329YQ76	DNA repair protein MmcB-related protein OS=Rhizobium tropici OX=398 GN=DQ393_00820 PE=4 SV=1	DQ393_00820		23.9			6851800				7	0	0	7	0	0	0	1	1	0	0	1	0	0	0		20358
1728	6828	A0A329YK62	AP_endonuc_2 domain-containing protein OS=Rhizobium tropici OX=398 GN=DQ393_13890 PE=4 SV=1	DQ393_13890		23.89		0					9	0	9	0	0	0	0	1	1	0	1	0	0	0	0	Beta-methylthiolation; Oxidation (M)	38111
737	6632	A0A329YBR7	Aldehyde dehydrogenase OS=Rhizobium tropici OX=398 GN=DQ393_12435 PE=4 SV=1	DQ393_12435		23.89		16398000					2	0	2	0	0	0	0	1	1	0	1	0	0	0	0	Beta-methylthiolation	124058
322	6485	A0A329Y7R8	Orotidine 5'-phosphate decarboxylase OS=Rhizobium tropici OX=398 GN=pyrF PE=3 SV=1	pyrF	Catalyzes the decarboxylation of orotidine 5'-monophosphate (OMP) to uridine 5'-monophosphate (UMP)	23.87					837730		9	0	0	0	0	9	0	1	1	0	0	0	0	3	0		24132
405	6731	A0A329YD43	L D-transpeptidase OS=Rhizobium tropici OX=398 GN=DQ393_11925 PE=3 SV=1	DQ393_11925		23.81	0					4285400	11	11	0	0	0	0	11	1	1	1	0	0	0	0	1	Oxidation (M)	22439
695	6416	A0A329YBR0	Trehalose-6-phosphate synthase OS=Rhizobium tropici OX=398 GN=otsA PE=3 SV=1	otsA	Probably involved in the osmoprotection via the biosynthesis of trehalose. Catalyzes the transfer of glucose from UDP-alpha-D- glucose (UDP-Glc) to D-glucose 6-phosphate (Glc-6-P) to form trehalose- 6-phosphate. Acts with retention of the anomeric configuration of the UDP-sugar donor	23.79		61367000					4	0	4	0	0	0	0	1	1	0	1	0	0	0	0		51209
1305	6453	A0A329Y743	FAA hydrolase family protein OS=Rhizobium tropici OX=398 GN=DQ393_22885 PE=4 SV=1	DQ393_22885		23.76			5128700				10	0	0	10	0	0	0	1	1	0	0	1	0	0	0		25021
758	6176	A0A329YJ96	Amino acid ABC transporter permease OS=Rhizobium tropici OX=398 GN=DQ393_05905 PE=3 SV=1	DQ393_05905		23.76				25987000			5	0	0	0	5	0	0	1	1	0	0	0	1	0	0	Oxidation (M)	42612
1311	6482	A0A329YG28	Alpha-1 4 glucan phosphorylase OS=Rhizobium tropici OX=398 GN=DQ393_19000 PE=3 SV=1	DQ393_19000		23.74			729070				4	0	0	4	0	0	0	1	1	0	0	1	0	0	0		92118
601	6724	A0A329Y483	FAD-binding oxidoreductase OS=Rhizobium tropici OX=398 GN=DQ393_29665 PE=4 SV=1	DQ393_29665		23.73	1010900						6	6	0	0	0	0	0	1	1	2	0	0	0	0	0		49645
586	6371	A0A329YEZ9	Glycos_transf_1 domain-containing protein OS=Rhizobium tropici OX=398 GN=DQ393_10420 PE=4 SV=1	DQ393_10420		23.73				8366200		5407500	6	0	0	0	6	0	6	1	1	0	0	0	1	0	1	Beta-methylthiolation	36259
342	5906	A0A329YAW2	DNA polymerase III subunit alpha OS=Rhizobium tropici OX=398 GN=DQ393_24120 PE=4 SV=1	DQ393_24120		23.7			117100	1867300			6	0	0	3	3	0	0	2	2	0	0	1	1	0	0	Oxidation (M)	129258
1051	6249	A0A329Y7L5	ISNCY family transposase OS=Rhizobium tropici OX=398 GN=DQ393_29970 PE=4 SV=1	DQ393_29970		23.69	2548800						4	4	0	0	0	0	0	1	1	1	0	0	0	0	0		52460
939	6834	A0A329YJ76	Peptidase S41 OS=Rhizobium tropici OX=398 GN=DQ393_00325 PE=3 SV=1	DQ393_00325		23.66		19808000					5	0	5	0	0	0	0	1	1	0	1	0	0	0	0		46780
478	6745	A0A329YJA0	SAM-dependent methyltransferase OS=Rhizobium tropici OX=398 GN=DQ393_08395 PE=4 SV=1	DQ393_08395		23.66						1239900	6	0	0	0	0	0	6	1	1	0	0	0	0	0	2	Oxidation (M)	29077
1708	6747	A0A329YIK9	DUF1272 domain-containing protein OS=Rhizobium tropici OX=398 GN=DQ393_03605 PE=4 SV=1	DQ393_03605		23.65						24177000	12	0	0	0	0	0	12	1	1	0	0	0	0	0	1	Beta-methylthiolation	9037
1284	6334	A0A329YGW4	Glutamate racemase OS=Rhizobium tropici OX=398 GN=murI PE=3 SV=1	murI	Provides the (R)-glutamate required for cell wall biosynthesis	23.63			0				9	0	0	9	0	0	0	1	1	0	0	1	0	0	0	Beta-methylthiolation; Oxidation (M)	29106
1380	6835	A0A329YGP3	Transcriptional regulator OS=Rhizobium tropici OX=398 GN=DQ393_01685 PE=4 SV=1	DQ393_01685		23.62		3626600					10	0	10	0	0	0	0	1	1	0	1	0	0	0	0	Beta-methylthiolation	25719
1626	6375	A0A329YE69	1 4-alpha-glucan branching enzyme GlgB OS=Rhizobium tropici OX=398 GN=glgB PE=3 SV=1	glgB	Catalyzes the formation of the alpha-1,6-glucosidic linkages in glycogen by scission of a 1,4-alpha-linked oligosaccharide from growing alpha-1,4-glucan chains and the subsequent attachment of the oligosaccharide to the alpha-1,6 position	23.56				0			4	0	0	0	4	0	0	1	1	0	0	0	1	0	0	Oxidation (M)	83543
346	5881	A0A329Y7R7	Chromosome segregation protein SMC OS=Rhizobium tropici OX=398 GN=DQ393_23940 PE=4 SV=1	DQ393_23940		23.53				5923200			2	0	0	0	2	0	0	2	2	0	0	0	2	0	0	Oxidation (M)	128641
900	6191	A0A329YCT6	Type IV secretion system protein virB4 OS=Rhizobium tropici OX=398 GN=DQ393_10285 PE=3 SV=1	DQ393_10285		23.5					1155400		3	0	0	0	0	3	0	1	1	0	0	0	0	1	0		88453
306	6289	A0A329YCE5	ABC transporter substrate-binding protein OS=Rhizobium tropici OX=398 GN=DQ393_10085 PE=3 SV=1	DQ393_10085		23.47			123600				3	0	0	3	0	0	0	1	1	0	0	3	0	0	0		60540
173	6229	A0A329YDM1	M23 family peptidase OS=Rhizobium tropici OX=398 GN=DQ393_08090 PE=4 SV=1	DQ393_08090		23.46	968350	2557500					2	2	2	0	0	0	0	1	1	1	3	0	0	0	0		69687
1286	6349	A0A329Y7W2	Allantoinase OS=Rhizobium tropici OX=398 GN=DQ393_20850 PE=4 SV=1	DQ393_20850		23.46				664720			6	0	0	0	6	0	0	1	1	0	0	0	1	0	0		49608
708	5838	A0A329YG62	Aminopeptidase N OS=Rhizobium tropici OX=398 GN=DQ393_14830 PE=3 SV=1	DQ393_14830		23.45			1272600				4	0	0	4	0	0	0	1	1	0	0	1	0	0	0	Beta-methylthiolation	97845
1730	6839	A0A329Y5F7	Flagellar biosynthesis regulator FlaF OS=Rhizobium tropici OX=398 GN=flaF PE=4 SV=1	flaF	annotation not available	23.42		1274700					9	0	9	0	0	0	0	1	1	0	1	0	0	0	0		13425
1291	6380	A0A329Y9I2	7-cyano-7-deazaguanine synthase OS=Rhizobium tropici OX=398 GN=queC PE=3 SV=1	queC		23.39				0			8	0	0	0	8	0	0	1	1	0	0	0	1	0	0	Beta-methylthiolation	25419
1731	6840	A0A329Y285	Lrp/AsnC family transcriptional regulator OS=Rhizobium tropici OX=398 GN=DQ393_26115 PE=4 SV=1	DQ393_26115		23.33		2082100					14	0	14	0	0	0	0	1	1	0	1	0	0	0	0	Oxidation (M)	16148
824	6414	A0A329YCG8	Biotin carboxylase OS=Rhizobium tropici OX=398 GN=accC PE=4 SV=1	accC	This protein is a component of the acetyl coenzyme A carboxylase complex; first, biotin carboxylase catalyzes the carboxylation of the carrier protein and then the transcarboxylase transfers the carboxyl group to form malonyl-CoA.	23.32		3210100					5	0	5	0	0	0	0	1	1	0	1	0	0	0	0	Beta-methylthiolation; Oxidation (M)	48799
1359	6757	A0A329Y2M7	Peptidase C39 OS=Rhizobium tropici OX=398 GN=DQ393_30175 PE=4 SV=1	DQ393_30175		23.29						0	2	0	0	0	0	0	2	1	1	0	0	0	0	0	1	Beta-methylthiolation	166338
906	6258	A0A329YAH7	TonB-dependent siderophore receptor OS=Rhizobium tropici OX=398 GN=DQ393_13670 PE=3 SV=1	DQ393_13670		23.21	0						3	3	0	0	0	0	0	1	1	1	0	0	0	0	0		79573
242	6843	A0A329YFQ3	Curlin OS=Rhizobium tropici OX=398 GN=DQ393_14260 PE=3 SV=1	DQ393_14260		23.15	2312500	2773700					7	7	7	0	0	0	0	1	1	1	2	0	0	0	0		14423
1281	6298	A0A329YAI3	Alpha/beta hydrolase OS=Rhizobium tropici OX=398 GN=DQ393_16245 PE=4 SV=1	DQ393_16245		23.14					0		4	0	0	0	0	4	0	1	1	0	0	0	0	1	0		24355
1293	6386	A0A329YFI5	Choline ABC transporter ATP-binding protein OS=Rhizobium tropici OX=398 GN=choV PE=3 SV=1	choV	annotation not available	23.14				2300900			4	0	0	0	4	0	0	1	1	0	0	0	1	0	0	Beta-methylthiolation	37649
916	6507	A0A329YM09	Uncharacterized protein OS=Rhizobium tropici OX=398 GN=DQ393_06120 PE=4 SV=1	DQ393_06120		23.13						1311500	3	0	0	0	0	0	3	1	1	0	0	0	0	0	1		50425
1079	6494	A0A329YJL3	Glutamine-dependent NAD(+) synthetase OS=Rhizobium tropici OX=398 GN=nadE PE=3 SV=1	nadE	Catalyzes the ATP-dependent amidation of deamido-NAD to form NAD. Uses L-glutamine as a nitrogen source	23.13					10774000		4	0	0	0	0	4	0	1	1	0	0	0	0	1	0		61122
1073	6436	A0A329YEX6	Lon protease OS=Rhizobium tropici OX=398 GN=lon PE=2 SV=1	lon	ATP-dependent serine protease that mediates the selective degradation of mutant and abnormal proteins as well as certain short- lived regulatory proteins. Required for cellular homeostasis and for survival from DNA damage and developmental changes induced by stress. Degrades polypeptides processively to yield small peptide fragments that are 5 to 10 amino acids long. Binds to DNA in a double-stra…	44492			60790				2	0	0	2	0	0	0	1	1	0	0	1	0	0	0	Oxidation (M)	89207
436	7030	A0A329YE60	2' 3'-cyclic-nucleotide 2'-phosphodiesterase/3'-nucleotidase OS=Rhizobium tropici OX=398 GN=DQ393_06675 PE=3 SV=1	DQ393_06675		44462		2244200	0				7	0	2	6	0	0	0	2	2	0	1	1	0	0	0	Oxidation (M)	72261
642	6396	A0A329Y874	LysR family transcriptional regulator OS=Rhizobium tropici OX=398 GN=DQ393_17285 PE=3 SV=1	DQ393_17285		44400				0		4597900	3	0	0	0	3	0	3	1	1	0	0	0	1	0	1		33374
1706	6744	A0A329Y164	Sensor histidine kinase OS=Rhizobium tropici OX=398 GN=DQ393_30435 PE=4 SV=1	DQ393_30435		44309	0						3	3	0	0	0	0	0	1	1	1	0	0	0	0	0		38571
1357	6742	A0A329YMW4	Enolase OS=Rhizobium tropici OX=398 GN=eno PE=3 SV=1	eno	Catalyzes the reversible conversion of 2-phosphoglycerate into phosphoenolpyruvate. It is essential for the degradation of carbohydrates via glycolysis	44278	3677500						6	6	0	0	0	0	0	1	1	1	0	0	0	0	0	Beta-methylthiolation	45082
1382	6846	A0A329Y9M9	LysR family transcriptional regulator OS=Rhizobium tropici OX=398 GN=DQ393_30825 PE=3 SV=1	DQ393_30825		22.99		0					8	0	8	0	0	0	0	1	1	0	1	0	0	0	0	Beta-methylthiolation	32968
1658	6521	A0A329YFH6	Flagellar basal-body rod protein FlgG OS=Rhizobium tropici OX=398 GN=flgG PE=3 SV=1	flgG	Belongs to the flagella basal body rod proteins family.	22.97			4685200				5	0	0	5	0	0	0	1	1	0	0	1	0	0	0		28012
821	6374	A0A329Y7G6	B3_4 domain-containing protein OS=Rhizobium tropici OX=398 GN=DQ393_24430 PE=4 SV=1	DQ393_24430		22.97				1866200			12	0	0	0	12	0	0	1	1	0	0	0	1	0	0		26767
732	6417	A0A329YHL3	Uncharacterized protein OS=Rhizobium tropici OX=398 GN=DQ393_06745 PE=4 SV=1	DQ393_06745		22.97		13778000					5	0	5	0	0	0	0	1	1	0	1	0	0	0	0		40270
220	6730	A0A329YH17	RidA family protein OS=Rhizobium tropici OX=398 GN=DQ393_05435 PE=4 SV=1	DQ393_05435		22.88	43252000						11	11	0	0	0	0	0	1	1	3	0	0	0	0	0		15609
1086	6556	A0A329YIZ6	ATP-binding protein OS=Rhizobium tropici OX=398 GN=DQ393_01000 PE=4 SV=1	DQ393_01000		22.86		2492800					3	0	3	0	0	0	0	1	1	0	1	0	0	0	0	Beta-methylthiolation	54706
1733	6848	A0A329YFL6	Uncharacterized protein OS=Rhizobium tropici OX=398 GN=DQ393_15795 PE=4 SV=1	DQ393_15795		22.86		0					9	0	9	0	0	0	0	1	1	0	1	0	0	0	0		27090
1627	6406	A0A329Y6J3	Aspartate aminotransferase family protein OS=Rhizobium tropici OX=398 GN=DQ393_27160 PE=3 SV=1	DQ393_27160		22.84				4728800			4	0	0	0	4	0	0	1	1	0	0	0	1	0	0		47659
1076	6465	A0A329YAS4	TetR/AcrR family transcriptional regulator OS=Rhizobium tropici OX=398 GN=DQ393_24225 PE=4 SV=1	DQ393_24225		22.84			0				5	0	0	5	0	0	0	1	1	0	0	1	0	0	0	Beta-methylthiolation	23743
911	6322	A0A329YHH8	Xanthine dehydrogenase molybdopterin binding subunit OS=Rhizobium tropici OX=398 GN=xdhB PE=4 SV=1	xdhB		22.84					7249600		2	0	0	0	0	2	0	1	1	0	0	0	0	1	0		84946
1082	6525	A0A329YB96	Indole-3-acetamide hydrolase OS=Rhizobium tropici OX=398 GN=iaaH PE=3 SV=1	iaaH		22.81			2363200				4	0	0	4	0	0	0	1	1	0	0	1	0	0	0		48520
1080	6495	A0A329Y6U9	D-amino-acid oxidase OS=Rhizobium tropici OX=398 GN=DQ393_32970 PE=4 SV=1	DQ393_32970		22.78						0	2	0	0	0	0	0	2	1	1	0	0	0	0	0	1		47447
1652	6500	A0A329YH12	MarR family transcriptional regulator OS=Rhizobium tropici OX=398 GN=DQ393_05140 PE=4 SV=1	DQ393_05140		22.73					26305000		6	0	0	0	0	6	0	1	1	0	0	0	0	1	0		18316
1377	6823	A0A329YGE9	Carbamate kinase OS=Rhizobium tropici OX=398 GN=arcC PE=3 SV=1	arcC		22.69						62890	3	0	0	0	0	0	3	1	1	0	0	0	0	0	1		32680
143	6413	A0A329YFV5	GNAT family N-acetyltransferase OS=Rhizobium tropici OX=398 GN=DQ393_22290 PE=4 SV=1	DQ393_22290		22.69				5764300			6	0	0	0	6	0	0	1	1	0	0	0	5	0	0		19634
1303	6444	A0A329Y8H0	CTP synthase OS=Rhizobium tropici OX=398 GN=pyrG PE=3 SV=1	pyrG	Catalyzes the ATP-dependent amination of UTP to CTP with either L-glutamine or ammonia as the source of nitrogen. Regulates intracellular CTP levels through interactions with the four ribonucleotide triphosphates	22.69					1376900		7	0	0	0	0	7	0	1	1	0	0	0	0	1	0	Beta-methylthiolation	60022
534	6502	A0A329YNX8	ABC transporter OS=Rhizobium tropici OX=398 GN=DQ393_01205 PE=4 SV=1	DQ393_01205		22.65			993600		1199400		4	0	0	4	0	4	0	1	1	0	0	1	0	1	0	Beta-methylthiolation	21616
540	6741	A0A329Y9L7	UDP-glucose 4-epimerase OS=Rhizobium tropici OX=398 GN=galE PE=3 SV=1	galE	Belongs to the NAD(P)-dependent epimerase/dehydratase family	22.64	0		8072800				5	5	0	5	0	0	0	1	1	1	0	1	0	0	0		37614
1083	6532	A0A329YFK7	MipA/OmpV family protein OS=Rhizobium tropici OX=398 GN=DQ393_07515 PE=3 SV=1	DQ393_07515		22.63			328				6	0	0	6	0	0	0	1	1	0	0	1	0	0	0		29010
334	6971	A0A329YIB2	Uncharacterized protein OS=Rhizobium tropici OX=398 GN=DQ393_05145 PE=4 SV=1	DQ393_05145		22.59		0					57	0	57	0	0	0	0	1	1	0	2	0	0	0	0		8231
1421	7060	A0A329YPP3	Glutamine--fructose-6-phosphate aminotransferase [isomerizing] OS=Rhizobium tropici OX=398 GN=DQ393_01395 PE=4 SV=1	DQ393_01395		22.57						6745800	2	0	0	0	0	0	2	1	1	0	0	0	0	0	1		35416
475	6536	A0A329YH97	Diguanylate cyclase OS=Rhizobium tropici OX=398 GN=DQ393_17495 PE=4 SV=1	DQ393_17495		22.56			34403000	12861000			4	0	0	4	4	0	0	1	1	0	0	1	1	0	0	Beta-methylthiolation	65913
130	6427	A0A329YKF4	NIPSNAP family protein OS=Rhizobium tropici OX=398 GN=DQ393_14580 PE=4 SV=1	DQ393_14580		22.48				2910600	0	0	10	0	0	0	10	10	10	1	1	0	0	0	1	1	3		13145
285	6328	A0A329YA98	Glycolate oxidase iron-sulfur subunit OS=Rhizobium tropici OX=398 GN=DQ393_25020 PE=4 SV=1	DQ393_25020		22.44	1380100	1856100					4	4	4	0	0	0	0	1	1	2	1	0	0	0	0	Oxidation (M)	47352
1306	6460	A0A329YPF9	Plasmid partitioning protein RepB OS=Rhizobium tropici OX=398 GN=repB PE=3 SV=1	repB		22.41				0			2	0	0	0	2	0	0	1	1	0	0	0	1	0	0		37753
1777	7054	A0A329Y9W2	Efflux RND transporter periplasmic adaptor subunit OS=Rhizobium tropici OX=398 GN=DQ393_30575 PE=3 SV=1	DQ393_30575		22.41						0	2	0	0	0	0	0	2	1	1	0	0	0	0	0	1		37751
917	6510	A0A329Y8M3	Oxidoreductase OS=Rhizobium tropici OX=398 GN=DQ393_19945 PE=4 SV=1	DQ393_19945		22.4					2290600		9	0	0	0	0	9	0	1	1	0	0	0	0	1	0		26718
573	6090	A0A329YMR6	Thymidylate kinase OS=Rhizobium tropici OX=398 GN=tmk PE=3 SV=1	tmk	Phosphorylation of dTMP to form dTDP in both de novo and salvage pathways of dTTP synthesis	22.39				9173400		7673400	6	0	0	0	6	0	6	1	1	0	0	0	1	0	1		24421
1304	6447	A0A329YFS7	Ribosomal RNA small subunit methyltransferase H OS=Rhizobium tropici OX=398 GN=rsmH PE=3 SV=1	rsmH		22.36				0			5	0	0	0	5	0	0	1	1	0	0	0	1	0	0	Oxidation (M)	35627
1307	6462	A0A329YDM9	GGDEF domain-containing protein OS=Rhizobium tropici OX=398 GN=DQ393_28550 PE=4 SV=1	DQ393_28550		22.35				0			3	0	0	0	3	0	0	1	1	0	0	0	1	0	0		46237
1660	6546	A0A329Y1Z0	Ornithine cyclodeaminase family protein OS=Rhizobium tropici OX=398 GN=DQ393_32050 PE=3 SV=1	DQ393_32050		22.35			0				12	0	0	12	0	0	0	1	1	0	0	1	0	0	0	Oxidation (M)	35595
1363	6774	A0A329YEA3	GntR family transcriptional regulator OS=Rhizobium tropici OX=398 GN=DQ393_10740 PE=4 SV=1	DQ393_10740		22.3	0						8	8	0	0	0	0	0	1	1	1	0	0	0	0	0	Beta-methylthiolation	29013
1052	6264	A0A329YD48	Xanthine dehydrogenase family protein molybdopterin-binding subunit OS=Rhizobium tropici OX=398 GN=DQ393_19750 PE=4 SV=1	DQ393_19750		22.23				46304000			1	0	0	0	1	0	0	1	1	0	0	0	1	0	0	Beta-methylthiolation	106084
1319	6537	A0A329Y798	ABC transporter ATP-binding protein OS=Rhizobium tropici OX=398 GN=DQ393_21800 PE=3 SV=1	DQ393_21800		22.2				21921000			9	0	0	0	9	0	0	1	1	0	0	0	1	0	0	Oxidation (M)	25818
197	6515	A0A329YGN0	Polyphosphate kinase OS=Rhizobium tropici OX=398 GN=ppk2 PE=3 SV=1	ppk2		22.19				630700	9968100		3	0	0	0	3	3	0	1	1	0	0	0	2	2	0		34041
201	6384	A0A329YH06	Heme ABC transporter ATP-binding protein OS=Rhizobium tropici OX=398 GN=DQ393_11255 PE=3 SV=1	DQ393_11255		22.18	422300	3536300					2	2	2	0	0	0	0	1	1	1	2	0	0	0	0	Oxidation (M)	54459
1146	7006	A0A329YG33	Acetyltransferase component of pyruvate dehydrogenase complex OS=Rhizobium tropici OX=398 GN=DQ393_05700 PE=3 SV=1	DQ393_05700		22.17		0					4	0	4	0	0	0	0	1	1	0	1	0	0	0	0		46329
1422	7062	A0A329YFE3	Amino acid ABC transporter ATP-binding protein OS=Rhizobium tropici OX=398 GN=DQ393_22235 PE=3 SV=1	DQ393_22235		22.15						5775700	6	0	0	0	0	0	6	1	1	0	0	0	0	0	1		26217
1779	7063	A0A329Y921	Epoxyqueuosine reductase OS=Rhizobium tropici OX=398 GN=queG PE=3 SV=1	queG	Catalyzes the conversion of epoxyqueuosine (oQ) to queuosine (Q), which is a hypermodified base found in the wobble positions of tRNA(Asp), tRNA(Asn), tRNA(His) and tRNA(Tyr)	22.15						2871200	2	0	0	0	0	0	2	1	1	0	0	0	0	0	1		43100
269	6475	A0A329Y1V5	Uncharacterized protein OS=Rhizobium tropici OX=398 GN=DQ393_29735 PE=4 SV=1	DQ393_29735		22.15					5062700		2	0	0	0	0	2	0	1	1	0	0	0	0	3	0	Beta-methylthiolation	68115
1772	7017	A0A329Y1W3	Alpha/beta hydrolase OS=Rhizobium tropici OX=398 GN=DQ393_30840 PE=4 SV=1	DQ393_30840		44522		3609800					6	0	6	0	0	0	0	1	1	0	1	0	0	0	0		34979
1772	7018	A0A329Y895	Alpha/beta hydrolase OS=Rhizobium tropici OX=398 GN=DQ393_30940 PE=4 SV=1	DQ393_30940		44522		3609800					6	0	6	0	0	0	0	1	1	0	1	0	0	0	0		35528
763	6284	A0A329YEW4	Diguanylate cyclase OS=Rhizobium tropici OX=398 GN=DQ393_05045 PE=4 SV=1	DQ393_05045		21.97			0				5	0	0	5	0	0	0	1	1	0	0	1	0	0	0	Beta-methylthiolation; Oxidation (M)	87634
1665	6590	A0A329YK67	LLM class flavin-dependent oxidoreductase OS=Rhizobium tropici OX=398 GN=DQ393_03260 PE=4 SV=1	DQ393_03260		21.97			359260				6	0	0	6	0	0	0	1	1	0	0	1	0	0	0	Oxidation (M)	38161
1154	7045	A0A329YCC7	LPS export ABC transporter periplasmic protein LptC OS=Rhizobium tropici OX=398 GN=DQ393_20960 PE=4 SV=1	DQ393_20960		21.95		4351500					9	0	9	0	0	0	0	1	1	0	1	0	0	0	0	Oxidation (M)	24797
476	6551	A0A329Y6Y7	NAD(P)-bd_dom domain-containing protein OS=Rhizobium tropici OX=398 GN=DQ393_23360 PE=4 SV=1	DQ393_23360		21.94				344200			2	0	0	0	2	0	0	1	1	0	0	0	2	0	0		35859
1721	6793	A0A329Y1S2	Blue-light-activated histidine kinase OS=Rhizobium tropici OX=398 GN=DQ393_31640 PE=4 SV=1	DQ393_31640		21.88	2140100						4	4	0	0	0	0	0	1	1	1	0	0	0	0	0		39495
664	7056	A0A329Y7Y9	Glycosyl transferase OS=Rhizobium tropici OX=398 GN=DQ393_25980 PE=4 SV=1	DQ393_25980		21.88	3790500	0					7	7	7	0	0	0	0	1	1	1	1	0	0	0	0	Beta-methylthiolation	37770
1420	7059	A0A329Y852	Aminotransferase OS=Rhizobium tropici OX=398 GN=DQ393_21770 PE=3 SV=1	DQ393_21770		21.86		1285500					4	0	4	0	0	0	0	1	1	0	1	0	0	0	0	Beta-methylthiolation	42383
1668	6595	A0A329YBT7	Cell division protein ZapE OS=Rhizobium tropici OX=398 GN=DQ393_08800 PE=4 SV=1	DQ393_08800		21.86			9362100				4	0	0	4	0	0	0	1	1	0	0	1	0	0	0	Beta-methylthiolation	43703
407	6862	A0A329Y9L5	Sugar ABC transporter ATP-binding protein OS=Rhizobium tropici OX=398 GN=DQ393_29210 PE=3 SV=1	DQ393_29210		21.81						470970	4	0	0	0	0	0	4	1	1	0	0	0	0	0	2		38431
770	6431	A0A329Y7G5	Peptidoglycan-binding protein OS=Rhizobium tropici OX=398 GN=DQ393_23185 PE=3 SV=1	DQ393_23185		21.79					0		4	0	0	0	0	4	0	1	1	0	0	0	0	1	0		69002
884	5786	A0A329Y484	TetR/AcrR family transcriptional regulator OS=Rhizobium tropici OX=398 GN=DQ393_24930 PE=4 SV=1	DQ393_24930		21.76				2160500			6	0	0	0	6	0	0	1	1	0	0	0	1	0	0	Oxidation (M)	23628
1684	6646	A0A329Y1G1	ABC transporter ATP-binding protein OS=Rhizobium tropici OX=398 GN=DQ393_30990 PE=3 SV=1	DQ393_30990		21.74					0		5	0	0	0	0	5	0	1	1	0	0	0	0	1	0		65576
1782	7078	A0A329YGI1	Sugar kinase OS=Rhizobium tropici OX=398 GN=DQ393_14015 PE=3 SV=1	DQ393_14015		21.73		0					10	0	10	0	0	0	0	1	1	0	1	0	0	0	0	Beta-methylthiolation; Oxidation (M)	42606
368	6727	A0A329YF01	DNA mismatch repair protein MutS OS=Rhizobium tropici OX=398 GN=mutS PE=3 SV=1	mutS	This protein is involved in the repair of mismatches in DNA. It is possible that it carries out the mismatch recognition step. This protein has a weak ATPase activity	21.72	1018400	1242400					1	1	1	0	0	0	0	1	1	1	1	0	0	0	0		98779
595	6567	A0A329YJI2	ABC transporter substrate-binding protein OS=Rhizobium tropici OX=398 GN=DQ393_11910 PE=3 SV=1	DQ393_11910		21.72				10127000			2	0	0	0	2	0	0	1	1	0	0	0	2	0	0		56279
1794	7112	A0A329YJZ1	ABC transporter permease OS=Rhizobium tropici OX=398 GN=DQ393_11260 PE=4 SV=1	DQ393_11260		21.71						0	2	0	0	0	0	0	2	1	1	0	0	0	0	0	1		39149
938	6833	A0A329YHL1	Transcriptional regulator OS=Rhizobium tropici OX=398 GN=DQ393_12505 PE=4 SV=1	DQ393_12505		21.69						0	1	0	0	0	0	0	1	1	1	0	0	0	0	0	1		104136
829	6539	A0A329Y7D6	MFS transporter OS=Rhizobium tropici OX=398 GN=DQ393_29405 PE=4 SV=1	DQ393_29405		21.63				5367300			3	0	0	0	3	0	0	1	1	0	0	0	1	0	0		42423
1663	6577	A0A329YDV0	Uncharacterized protein OS=Rhizobium tropici OX=398 GN=DQ393_12280 PE=4 SV=1	DQ393_12280		21.56				1497800			4	0	0	0	4	0	0	1	1	0	0	0	1	0	0		36845
1696	6675	A0A329YG92	Uncharacterized protein OS=Rhizobium tropici OX=398 GN=DQ393_10545 PE=4 SV=1	DQ393_10545		21.55					0		4	0	0	0	0	4	0	1	1	0	0	0	0	1	0		36084
1371	6797	A0A329Y1U9	VOC family protein OS=Rhizobium tropici OX=398 GN=DQ393_31425 PE=4 SV=1	DQ393_31425		21.48	0						10	10	0	0	0	0	0	1	1	1	0	0	0	0	0		17156
1358	6752	A0A329YP65	Alpha-ketoglutarate-dependent dioxygenase AlkB OS=Rhizobium tropici OX=398 GN=DQ393_00745 PE=4 SV=1	DQ393_00745		21.43	3039900						9	9	0	0	0	0	0	1	1	1	0	0	0	0	0	Beta-methylthiolation; Oxidation (M)	22342
971	7146	A0A329YGR7	MFS transporter OS=Rhizobium tropici OX=398 GN=DQ393_14530 PE=4 SV=1	DQ393_14530		21.37		2967400					4	0	4	0	0	0	0	1	1	0	1	0	0	0	0		41424
547	7110	A0A329YDY2	Uncharacterized protein OS=Rhizobium tropici OX=398 GN=DQ393_12725 PE=4 SV=1	DQ393_12725		21.35						1024200	18	0	0	0	0	0	18	1	1	0	0	0	0	0	2		9561
1673	6609	A0A329YHN9	Oxygen-dependent coproporphyrinogen-III oxidase OS=Rhizobium tropici OX=398 GN=hemF PE=3 SV=1	hemF	Involved in the heme biosynthesis. Catalyzes the aerobic oxidative decarboxylation of propionate groups of rings A and B of coproporphyrinogen-III to yield the vinyl groups in protoporphyrinogen- IX	21.29			0				9	0	0	9	0	0	0	1	1	0	0	1	0	0	0		34842
1069	6398	A0A329YHX3	M23 family peptidase OS=Rhizobium tropici OX=398 GN=DQ393_09600 PE=4 SV=1	DQ393_09600		21.29					13016000		2	0	0	0	0	2	0	1	1	0	0	0	0	1	0		66828
1329	6610	A0A329YAI8	3-oxoacyl-[acyl-carrier-protein] synthase 3 OS=Rhizobium tropici OX=398 GN=fabH PE=3 SV=1	fabH	Catalyzes the condensation reaction of fatty acid synthesis by the addition to an acyl acceptor of two carbons from malonyl-ACP. Catalyzes the first condensation reaction which initiates fatty acid synthesis and may therefore play a role in governing the total rate of fatty acid production. Possesses both acetoacetyl-ACP synthase and acetyl transacylase activities. Its substrate specificity deter…	21.28			0				11	0	0	11	0	0	0	1	1	0	0	1	0	0	0	Oxidation (M)	33876
1347	6708	A0A329Y6B4	Flagellar L-ring protein OS=Rhizobium tropici OX=398 GN=flgH PE=3 SV=1	flgH	Assembles around the rod to form the L-ring and probably protects the motor/basal body from shearing forces during rotation.	21.26					5500800		5	0	0	0	0	5	0	1	1	0	0	0	0	1	0		25859
832	6613	A0A329YFI0	Gfo/Idh/MocA family oxidoreductase OS=Rhizobium tropici OX=398 GN=DQ393_13970 PE=4 SV=1	DQ393_13970		21.26			8550100				5	0	0	5	0	0	0	1	1	0	0	1	0	0	0	Beta-methylthiolation	42838
1362	6766	A0A329Y5J1	Alginate export family protein OS=Rhizobium tropici OX=398 GN=DQ393_30935 PE=4 SV=1	DQ393_30935		21.25	3370300						6	6	0	0	0	0	0	1	1	1	0	0	0	0	0		51596
862	7185	A0A329Y0V7	Glycosyltransferase OS=Rhizobium tropici OX=398 GN=DQ393_31360 PE=4 SV=1	DQ393_31360		21.22		0					11	0	11	0	0	0	0	1	1	0	1	0	0	0	0	Beta-methylthiolation	41940
1348	6709	A0A329YCX6	LysR family transcriptional regulator OS=Rhizobium tropici OX=398 GN=DQ393_13175 PE=3 SV=1	DQ393_13175		21.2					38956000		7	0	0	0	0	7	0	1	1	0	0	0	0	1	0	Beta-methylthiolation	31813
1321	6552	A0A329YIN2	DUF4010 domain-containing protein OS=Rhizobium tropici OX=398 GN=DQ393_02225 PE=3 SV=1	DQ393_02225		21.18				2284600			2	0	0	0	2	0	0	1	1	0	0	0	1	0	0		43789
1666	6592	A0A329YG17	AraC family transcriptional regulator OS=Rhizobium tropici OX=398 GN=DQ393_13280 PE=4 SV=1	DQ393_13280		21.17				0			3	0	0	0	3	0	0	1	1	0	0	0	1	0	0		37278
1667	6594	A0A329YFU5	GGDEF domain-containing protein OS=Rhizobium tropici OX=398 GN=DQ393_23170 PE=4 SV=1	DQ393_23170		21.15				2741400			3	0	0	0	3	0	0	1	1	0	0	0	1	0	0		39347
402	6583	A0A329YAT4	Amidophosphoribosyltransferase OS=Rhizobium tropici OX=398 GN=purF PE=3 SV=1	purF	Catalyzes the formation of phosphoribosylamine from phosphoribosylpyrophosphate (PRPP) and glutamine	21.15			1581400	0			4	0	0	4	4	0	0	1	1	0	0	1	1	0	0	Oxidation (M)	53761
1056	6291	A0A329YAW3	2-isopropylmalate synthase OS=Rhizobium tropici OX=398 GN=leuA PE=3 SV=1	leuA	Catalyzes the condensation of the acetyl group of acetyl-CoA with 3-methyl-2-oxobutanoate (2-oxoisovalerate) to form 3-carboxy-3- hydroxy-4-methylpentanoate (2-isopropylmalate)	44521		3325900					4	0	4	0	0	0	0	1	1	0	1	0	0	0	0		61938
1089	6585	A0A329YCM4	UDP-N-acetylmuramoyl-tripeptide--D-alanyl-D-alanine ligase OS=Rhizobium tropici OX=398 GN=murF PE=3 SV=1	murF	Involved in cell wall formation. Catalyzes the final step in the synthesis of UDP-N-acetylmuramoyl-pentapeptide, the precursor of murein	44398				8571500			5	0	0	0	5	0	0	1	1	0	0	0	1	0	0		51445
1705	6743	A0A329YDS1	SDR family oxidoreductase OS=Rhizobium tropici OX=398 GN=DQ393_13185 PE=4 SV=1	DQ393_13185		20.99					0		4	0	0	0	0	4	0	1	1	0	0	0	0	1	0		24263
668	7263	A0A329YCZ3	NAD(P)/FAD-dependent oxidoreductase OS=Rhizobium tropici OX=398 GN=DQ393_12300 PE=4 SV=1	DQ393_12300		20.98		5141300					4	0	4	0	0	0	0	1	1	0	2	0	0	0	0		54052
912	6446	A0A329YAN3	Maltokinase OS=Rhizobium tropici OX=398 GN=treS PE=3 SV=1	treS	annotation not available	20.96					1993200		1	0	0	0	0	1	0	1	1	0	0	0	0	1	0	Oxidation (M)	124155
257	6734	A0A329YH57	Uncharacterized protein OS=Rhizobium tropici OX=398 GN=DQ393_06915 PE=4 SV=1	DQ393_06915		20.94					7989500		4	0	0	0	0	4	0	1	1	0	0	0	0	3	0		34688
484	7043	A0A329YAF4	Uncharacterized protein OS=Rhizobium tropici OX=398 GN=DQ393_13160 PE=4 SV=1	DQ393_13160		20.93		0	0				16	0	16	16	0	0	0	1	1	0	1	1	0	0	0		16769
1713	6761	A0A329YKY8	Amidohydrolase OS=Rhizobium tropici OX=398 GN=DQ393_02480 PE=4 SV=1	DQ393_02480		20.89					0		2	0	0	0	0	2	0	1	1	0	0	0	0	1	0		50731
1145	7003	A0A329YHM0	Urease operon accessory protein OS=Rhizobium tropici OX=398 GN=DQ393_03590 PE=4 SV=1	DQ393_03590		20.87						0	7	0	0	0	0	0	7	1	1	0	0	0	0	0	1		22040
543	6867	A0A329YIU0	Transcription termination/antitermination protein NusA OS=Rhizobium tropici OX=398 GN=nusA PE=3 SV=1	nusA	Participates in both transcription termination and antitermination	20.86					0	1024000	1	0	0	0	0	1	1	1	1	0	0	0	0	1	1		59798
1438	7147	A0A329Y4Y8	Uncharacterized protein OS=Rhizobium tropici OX=398 GN=DQ393_27765 PE=4 SV=1	DQ393_27765		20.81						0	14	0	0	0	0	0	14	1	1	0	0	0	0	0	1		18048
1456	7230	A0A329Y4J2	GntR family transcriptional regulator OS=Rhizobium tropici OX=398 GN=DQ393_25420 PE=4 SV=1	DQ393_25420		20.79		0					9	0	9	0	0	0	0	1	1	0	1	0	0	0	0	Oxidation (M)	25169
1672	6608	A0A329YGX7	CopG family transcriptional regulator OS=Rhizobium tropici OX=398 GN=DQ393_04975 PE=4 SV=1	DQ393_04975		20.79				0			11	0	0	0	11	0	0	1	1	0	0	0	1	0	0		10201
925	6598	A0A329YGL7	GGDEF domain-containing protein OS=Rhizobium tropici OX=398 GN=DQ393_02745 PE=4 SV=1	DQ393_02745		20.79				3836100			3	0	0	0	3	0	0	1	1	0	0	0	1	0	0	Oxidation (M)	67087
1434	7123	A0A329YKI1	Acyl-CoA dehydrogenase OS=Rhizobium tropici OX=398 GN=DQ393_04060 PE=3 SV=1	DQ393_04060		20.74						338500	7	0	0	0	0	0	7	1	1	0	0	0	0	0	1	Beta-methylthiolation; Oxidation (M)	41976
1468	7298	A0A329YIY0	Gfo/Idh/MocA family oxidoreductase OS=Rhizobium tropici OX=398 GN=DQ393_03390 PE=4 SV=1	DQ393_03390		20.71		7190200					6	0	6	0	0	0	0	1	1	0	1	0	0	0	0	Oxidation (M)	37067
1398	6970	A0A329YQ44	Glutathione S-transferase family protein OS=Rhizobium tropici OX=398 GN=DQ393_00615 PE=4 SV=1	DQ393_00615		20.69		1741600					8	0	8	0	0	0	0	1	1	0	1	0	0	0	0		35531
1431	7106	A0A329YA89	Glutamate--cysteine ligase OS=Rhizobium tropici OX=398 GN=DQ393_24965 PE=3 SV=1	DQ393_24965		20.68						0	3	0	0	0	0	0	3	1	1	0	0	0	0	0	1	Oxidation (M)	51318
1680	6637	A0A329YJ22	Glycoside hydrolase family 2 protein OS=Rhizobium tropici OX=398 GN=DQ393_01165 PE=4 SV=1	DQ393_01165		20.67			5009000				3	0	0	3	0	0	0	1	1	0	0	1	0	0	0	Oxidation (M)	91905
1402	6985	A0A329YGJ5	Glycerol 3-phosphate ABC transporter OS=Rhizobium tropici OX=398 GN=DQ393_06600 PE=3 SV=1	DQ393_06600		20.64		0					4	0	4	0	0	0	0	1	1	0	1	0	0	0	0		49110
1107	6768	A0A329Y6T5	Glutathione synthetase OS=Rhizobium tropici OX=398 GN=gshB PE=3 SV=1	gshB	Belongs to the prokaryotic GSH synthase family.	20.57	1152300						9	9	0	0	0	0	0	1	1	1	0	0	0	0	0	Oxidation (M)	35406
1332	6622	A0A329Y227	MEKHLA domain-containing protein OS=Rhizobium tropici OX=398 GN=DQ393_25795 PE=4 SV=1	DQ393_25795		20.54				8931200			9	0	0	0	9	0	0	1	1	0	0	0	1	0	0		17651
1340	6656	A0A329YCL4	Uncharacterized protein OS=Rhizobium tropici OX=398 GN=DQ393_10550 PE=4 SV=1	DQ393_10550		20.52	30338000						6	6	0	0	0	0	0	1	1	1	0	0	0	0	0	Oxidation (M)	34694
1727	6827	A0A329YCI7	YicC family protein OS=Rhizobium tropici OX=398 GN=DQ393_16005 PE=4 SV=1	DQ393_16005		20.51					1094800		6	0	0	0	0	6	0	1	1	0	0	0	0	1	0		32223
1186	7340	A0A329YJ35	DUF2267 domain-containing protein OS=Rhizobium tropici OX=398 GN=DQ393_02205 PE=4 SV=1	DQ393_02205		20.49		2747900					13	0	13	0	0	0	0	1	1	0	1	0	0	0	0	Beta-methylthiolation	16967
1327	6588	A0A329YIA5	Enoyl-CoA hydratase family protein OS=Rhizobium tropici OX=398 GN=DQ393_04055 PE=3 SV=1	DQ393_04055		20.48			2243200				12	0	0	12	0	0	0	1	1	0	0	1	0	0	0	Beta-methylthiolation; Oxidation (M)	30959
739	6855	A0A329YFJ1	Type IV secretion system protein VirB3 OS=Rhizobium tropici OX=398 GN=DQ393_10290 PE=4 SV=1	DQ393_10290		20.43	3030700						10	10	0	0	0	0	0	1	1	1	0	0	0	0	0		12661
1685	6648	A0A329Y2F5	DNA-binding response regulator OS=Rhizobium tropici OX=398 GN=DQ393_26580 PE=4 SV=1	DQ393_26580		20.41			645540				8	0	0	8	0	0	0	1	1	0	0	1	0	0	0	Beta-methylthiolation; Oxidation (M)	27938
1883	7350	A0A329YJW5	Uncharacterized protein OS=Rhizobium tropici OX=398 GN=DQ393_08030 PE=4 SV=1	DQ393_08030		20.4		0					6	0	6	0	0	0	0	1	1	0	1	0	0	0	0		33823
1030	5950	A0A329YGU4	CbbBc protein OS=Rhizobium tropici OX=398 GN=DQ393_13450 PE=3 SV=1	DQ393_13450		20.4					0		2	0	0	0	0	2	0	1	1	0	0	0	0	1	0		82665
1337	6649	A0A329YGY5	LuxR family transcriptional regulator OS=Rhizobium tropici OX=398 GN=DQ393_16740 PE=4 SV=1	DQ393_16740		20.39			2981200				7	0	0	7	0	0	0	1	1	0	0	1	0	0	0	Oxidation (M)	26190
1679	6635	A0A329Y9U3	Uncharacterized protein OS=Rhizobium tropici OX=398 GN=DQ393_18040 PE=4 SV=1	DQ393_18040		20.39				0			9	0	0	0	9	0	0	1	1	0	0	0	1	0	0		27625
1686	6650	A0A329Y4I2	Uncharacterized protein OS=Rhizobium tropici OX=398 GN=DQ393_23720 PE=4 SV=1	DQ393_23720		20.38			0				46	0	0	46	0	0	0	1	1	0	0	1	0	0	0	Beta-methylthiolation; Oxidation (M)	9483
1071	6410	A0A329Y392	Histidine kinase OS=Rhizobium tropici OX=398 GN=DQ393_29985 PE=4 SV=1	DQ393_29985		20.38			12788000				3	0	0	3	0	0	0	1	1	0	0	1	0	0	0	Beta-methylthiolation	52626
1297	6397	A0A329YB10	5' DNA nuclease OS=Rhizobium tropici OX=398 GN=DQ393_24030 PE=4 SV=1	DQ393_24030		20.33				1864100			4	0	0	0	4	0	0	1	1	0	0	0	1	0	0		25979
1682	6639	A0A329YFM9	ABC transporter ATP-binding protein OS=Rhizobium tropici OX=398 GN=DQ393_07670 PE=3 SV=1	DQ393_07670		20.33				0			8	0	0	0	8	0	0	1	1	0	0	0	1	0	0		24407
1336	6644	A0A329YGL5	GTP cyclohydrolase 1 OS=Rhizobium tropici OX=398 GN=folE PE=3 SV=1	folE	annotation not available	20.32				261100			4	0	0	0	4	0	0	1	1	0	0	0	1	0	0		22648
1735	6857	A0A329YCA2	Dehydrogenase OS=Rhizobium tropici OX=398 GN=DQ393_10630 PE=3 SV=1	DQ393_10630		20.31	5224300						3	3	0	0	0	0	0	1	1	1	0	0	0	0	0		95484
845	6871	A0A329YE10	Formate dehydrogenase OS=Rhizobium tropici OX=398 GN=DQ393_08595 PE=3 SV=1	DQ393_08595		20.3		6515400					2	0	2	0	0	0	0	1	1	0	1	0	0	0	0		105702
989	7310	A0A329YDB5	Pilus assembly protein TadD OS=Rhizobium tropici OX=398 GN=DQ393_11375 PE=4 SV=1	DQ393_11375		20.26		0					3	0	3	0	0	0	0	1	1	0	1	0	0	0	0		29279
1687	6655	A0A329Y5Y0	LacI family transcriptional regulator OS=Rhizobium tropici OX=398 GN=DQ393_31825 PE=4 SV=1	DQ393_31825		20.24			2089400				3	0	0	3	0	0	0	1	1	0	0	1	0	0	0		38613
703	6445	A0A329YL79	Primosomal protein N' OS=Rhizobium tropici OX=398 GN=priA PE=3 SV=1	priA	Involved in the restart of stalled replication forks. Recognizes and binds the arrested nascent DNA chain at stalled replication forks. It can open the DNA duplex, via its helicase activity, and promote assembly of the primosome and loading of the major replicative helicase DnaB onto DNA	20.24			40284000				3	0	0	3	0	0	0	1	1	0	0	1	0	0	0		81046
1075	6456	A0A329YDW4	Chemotaxis protein OS=Rhizobium tropici OX=398 GN=DQ393_07485 PE=4 SV=1	DQ393_07485		20.23					0		3	0	0	0	0	3	0	1	1	0	0	0	0	1	0		65551
833	6617	A0A329YF15	Acriflavine resistance protein B OS=Rhizobium tropici OX=398 GN=DQ393_09485 PE=4 SV=1	DQ393_09485		20.22						1299100	2	0	0	0	0	0	2	1	1	0	0	0	0	0	1		110994
1693	6665	A0A329Y244	Rrf2 family transcriptional regulator OS=Rhizobium tropici OX=398 GN=DQ393_32375 PE=4 SV=1	DQ393_32375		20.22				5400700			12	0	0	0	12	0	0	1	1	0	0	0	1	0	0	Beta-methylthiolation	17837
940	6860	A0A329YDA2	NAD(P)-dependent oxidoreductase OS=Rhizobium tropici OX=398 GN=DQ393_19270 PE=4 SV=1	DQ393_19270		20.21	4563400						12	12	0	0	0	0	0	1	1	1	0	0	0	0	0	Beta-methylthiolation	31868
185	6888	A0A329YEK8	Mandelate racemase OS=Rhizobium tropici OX=398 GN=DQ393_09715 PE=4 SV=1	DQ393_09715		20.21					2991900	18471000	2	0	0	0	0	2	2	1	1	0	0	0	0	1	3		50759
830	6561	A0A329Y765	ATPase OS=Rhizobium tropici OX=398 GN=DQ393_22340 PE=4 SV=1	DQ393_22340		20.2	0						4	4	0	0	0	0	0	1	1	1	0	0	0	0	0	Beta-methylthiolation	74136
1114	6818	A0A329YA55	Spermidine/putrescine import ATP-binding protein PotA OS=Rhizobium tropici OX=398 GN=potA PE=3 SV=1	potA	Part of the ABC transporter complex PotABCD involved in spermidine/putrescine import. Responsible for energy coupling to the transport system	20.18					0		3	0	0	0	0	3	0	1	1	0	0	0	0	1	0		41657
693	6293	A0A329Y879	Aminotransferase OS=Rhizobium tropici OX=398 GN=DQ393_23385 PE=3 SV=1	DQ393_23385		20.17	30338000						5	5	0	0	0	0	0	1	1	1	0	0	0	0	0		43621
1891	7375	A0A329YCA0	Acriflavine resistance protein B OS=Rhizobium tropici OX=398 GN=DQ393_15440 PE=4 SV=1	DQ393_15440		20.15		3721400					2	0	2	0	0	0	0	1	1	0	1	0	0	0	0	Oxidation (M)	111689
1441	7161	A0A329YKP3	Histidine ammonia-lyase OS=Rhizobium tropici OX=398 GN=hutH PE=3 SV=1	hutH	annotation not available	20.13						0	6	0	0	0	0	0	6	1	1	0	0	0	0	0	1	Beta-methylthiolation; Oxidation (M)	52788
1736	6865	A0A329Y8N8	Glycosyltransferase family 2 protein OS=Rhizobium tropici OX=398 GN=DQ393_27185 PE=4 SV=1	DQ393_27185		20.13	1174100						6	6	0	0	0	0	0	1	1	1	0	0	0	0	0		39588
1688	6657	A0A329YF74	Glucosyll transferase family 2 OS=Rhizobium tropici OX=398 GN=DQ393_21470 PE=4 SV=1	DQ393_21470		44489			0				15	0	0	15	0	0	0	1	1	0	0	1	0	0	0	Beta-methylthiolation; Oxidation (M)	31725
337	6467	A0A329YFI6	D-TA family PLP-dependent enzyme OS=Rhizobium tropici OX=398 GN=DQ393_20175 PE=3 SV=1	DQ393_20175		44428						11130000	7	0	0	0	0	0	7	1	1	0	0	0	0	0	2	Beta-methylthiolation	39099
1103	6701	A0A329YC51	TetR/AcrR family transcriptional regulator OS=Rhizobium tropici OX=398 GN=DQ393_09465 PE=4 SV=1	DQ393_09465		44367						1136600	9	0	0	0	0	0	9	1	1	0	0	0	0	0	1	Beta-methylthiolation; Oxidation (M)	25505
1740	6877	A0A329Y6I4	Epoxide hydrolase OS=Rhizobium tropici OX=398 GN=DQ393_32255 PE=3 SV=1	DQ393_32255		44336					1234500		7	0	0	0	0	7	0	1	1	0	0	0	0	1	0	Beta-methylthiolation	47185
1124	6870	A0A329YIV3	Divalent metal cation transporter OS=Rhizobium tropici OX=398 GN=DQ393_17465 PE=4 SV=1	DQ393_17465		44306	7856900						5	5	0	0	0	0	0	1	1	1	0	0	0	0	0	Beta-methylthiolation; Oxidation (M)	45754
1699	6687	A0A329YJB5	Sarcosine oxidase subunit gamma OS=Rhizobium tropici OX=398 GN=DQ393_02345 PE=4 SV=1	DQ393_02345		44247				80390			10	0	0	0	10	0	0	1	1	0	0	0	1	0	0	Oxidation (M)	19621
740	6937	A0A329Y7G0	Uncharacterized protein OS=Rhizobium tropici OX=398 GN=DQ393_29565 PE=4 SV=1	DQ393_29565		44247		2772300					2	0	2	0	0	0	0	1	1	0	1	0	0	0	0		116227
207	6880	A0A329YLI1	TlyA family rRNA (Cytidine-2'-O)-methyltransferase OS=Rhizobium tropici OX=398 GN=DQ393_07615 PE=4 SV=1	DQ393_07615		44216				1202300	9352600	1869700	6	0	0	0	6	6	6	1	1	0	0	0	1	1	1		26038
1701	6693	A0A329YFN2	Type II toxin-antitoxin system RelE/ParE family toxin OS=Rhizobium tropici OX=398 GN=DQ393_19825 PE=4 SV=1	DQ393_19825		20				1352900			8	0	0	0	8	0	0	1	1	0	0	0	1	0	0		12041
							1143465603	1356301530	1.371e+09	1283407425	1328440872	972278800
